# Supplementary material for: Hagfish from the Cretaceous Tethys Sea and a reconciliation of the morphological–molecular conflict in early vertebrate phylogeny
Source: Proc Natl Acad Sci U S A. 2019 Jan 22;116(6):2146–51. doi: 10.1073/pnas.1814794116 (PMC6369785; doi:10.1073/pnas.1814794116)
Supplement: Supplementary File [file pnas.1814794116.sd01.txt]

#NEXUS
[written Thu Aug 16 03:24:39 MDT 2018 by Mesquite  version 3.5 (build 888) at TetsutotasiMac2.hitronhub.home/192.168.0.11]

BEGIN TAXA;
	TITLE Taxa;
	DIMENSIONS NTAX=52;
	TAXLABELS
		Hemichordata Cephalochordata Tunicata Pikaia Haikouella Myllokunmingia Metaspriggina Haikouichthys Pipiscius Gilpichthys Euconodonta Myxinikela Tethymyxine 'Eptatretus "Paramyxine" spp.' Eptatretus_burgeri Eptatretus_stoutii Myxine_spp. Rubicundus_eos Rubicundus_lopheliae Neomyxine_biniplicata Priscomyzon Mayomyzon Hardistiella Myxineidus Mesomyzon Geotria_australis Mordacia_spp. Lampetra_fluviatilis Lethenteron_camtschaticum Petromyzon_marinus Jamoytius Euphanerops Achanarella Ciderius Cornovichthys Lasanius Birkenia Rhyncholepis Arandaspida Astraspis Heterostraci Athenaegis Furcacaudiforms Turinia Loganellia Galeaspida Pituriaspida Osteostraci Chondrichthyes Osteichthyes Antiarchs Arthrodires 
	;

END;


BEGIN CHARACTERS;
	TITLE  Character_Matrix;
	DIMENSIONS  NCHAR=168;
	FORMAT DATATYPE = STANDARD GAP = - MISSING = ? SYMBOLS = "  0 1 2 3 4 5 6 7 8 9 A B C D E F G H J K M N P Q R S T U V W X Y Z";
	CHARSTATELABELS 
		1 'Skeletal derivatives of neural crest: 0, absent; 1, present ',
		2 'Ectodermal placodes: 0, absent; 1, present',
		3 'Distinct prechordal head: 0, absent or weakly developed; 1, prominent (new character).',
		4 'Tripartite vesicles at anterior end of neural tube (prosencephalon, mesencephalon, rhombencephalon): 0, absent; 1, present ',
		5 'Morphologically distinct cerebellum with corpus cerebelli: 0, absent; 1, present ',
		6 'Profundal nerve ganglion: 0, separate from trigeminal ganglion; 1, fused with trigeminal ganglion (HSM #46).',
		7 'Tripartite division of facial nerve into pharyngeal, pretrematic, and postrematic branches: 0, absent; 1, present',
		8 'Spinal cord in cross section: 0, round; 1, flattened',
		9 'Ventral and dorsal roots of spinal nerve: 0, united; 1, separate',
		10 'Ventral and dorsal roots of spinal nerve originates: 0, intersegmentally; 1, intrasegmentally (new character).',
		11 'Mauthner fibres at rhombomere 4: 0, absent; 1, present (CMC #11: definition modified).',
		12 'Pineal organ (extra-ocular photoreceptor region expressing pineal opsins): 0, absent; 1, present (CMC #3).',
		13 'Pineal opening: 0, covered; 1, uncovered (GDS #99).',
		14 'Adenohypophysis absent = 0, present = 1',
		15 'Olfactory peduncles absent = 0, present = 1',
		16 'Encapsulated olfactory epithelium with external opening: 0, absent; 1, present',
		17 'Position of nasohypophyseal opening: terminal = 0, dorsal = 1',
		18 'Nasohypophyseal canal: 0, blind; 1, opening into pharynx ',
		19 'Nasohypophyseal opening: 0, single; 1, paired. (CMC #15: definition modified)  ',
		20 'Olfactory organ unpaired = 0, paired = 1',
		21 'Nasohypophyseal canal: 0, maintains width and height anteriorly; 1, tapers anteriorly (new character).',
		22 'External opening of nasohypophyseal canal: 0, terminal aperture; 1, tubular extension (new character).',
		23 'Nasohypophyseal barbels extend from: 0, rim of nasohypophyseal aperture; 1, posteriorly to nasohypophyseal aperture (new character).',
		24 'Nasohypophyseal papillae, ventral element: 0, absent; 1, present (new character).',
		25 'Nasohypophyseal papillae, dorsal element(s): 0, midline; 1, paired (new character).',
		26 'Eye with retinal pigmented epithelium: 0, absent; 1, present ',
		27 'Eyes: 0, exposed; 1, covered by dermis; 2, covered by trunk muscles (new character).',
		28 'Extrinsic eye musculature: 0, absent; 1, present (CMC #18: coding modified). ',
		29 'Muscles innervated by oculomotor nerve: 0, three; 1, four (new character; Young, 2008).',
		30 'Oblique muscle innervated by trochlear nerve: 0, posterior oblique; 1, superior oblique (new character; Young, 2008).',
		31 'Rectus muscles innervated by abducens nerve: 0, two; 1, one (new character; Young, 2008).',
		32 'Eyes: 0, laterally placed (interorbital distance equal to width of head at that position); 1, close together near midline (interorbital distance substantially less than width of head at that position); 2, on prominent eyestalk (new character).',
		33 'Cartilaginous otic capsules: 0, absent; 1, present (GDS #111; definition modified).',
		34 'Vertical semicircular canals forming loops, absent = 0, present = 1',
		35 'Anterior and posterior semicircular canals: 0, share a canal toward utriculus after meeting in a confluence; 1, meet each other at half a loop (new character).',
		36 'Horizontal semicircular canal: 0, absent; 1, present (new character).',
		37 'Statoliths composed of calcium phosphate: 0, absent; 1, present (HSM #38).',
		38 'Endolymphatic duct: 0, is blind; 1, opens externally (CMC #22; definition modified).',
		39 'Electroreceptive cells absent = 0, present = 1',
		40 'Sensory lines absent = 0, present = 1',
		41 'Sensory-lines on head only = 0, on head plus body = 1',
		42 'Sensory-line enclosed in grooves = 0, enclosed in canals = 1',
		43 'Internal taste buds, or functionally equivalent end chemosensory organs innervated by cranial nerves in head: 0, absent; 1, present; 2, lacking internal taste buds but function replaced by Schreiner organs (HSM #27; definition modified).',
		44 'Preoptic head length: 0, shorter than branchial length; 1, approximately equal to branchial length; 2, longer than branchial length (new character).',
		45 'Branchial apparatus: 0, retains arrangement of pharyngula such that first branchial opening assumes infra- to postotic position; 1, displaced anteriorly; 2, displaced posteriorly (CMC #19: definition modified).',
		46 'Branchial apparatus, displaced anteriorly such that: 0, first branchial opening assume pretic position; 1, multiple branchial arches occupy preotic position (new character).',
		47 'Branchial apparatus, displaced posteriorly such that prebranchial length is: 0, less than a quarter; 1, approximately quarter; 1, greater than a third of body length (new character).',
		48 'Pharyngeal skeleton: 0, delineates pharyngeal slits with ciliary band; 1, supports well-developed branchial lamellae (CMC #34; definition modified)..',
		49 'Main skeletal support for branchial apparatus with respect to lamellae: 0, lateral; 1, medial (new character).',
		50 'Pharyngeal skeleton: 0, skeletal arches fused with each other; 1, arches isolated (CMC #111; definition modified).',
		51 'Hyomandibular pouch: 0, blind; 1, externally open (spiracle) (HSM #24; definition modified).',
		52 'Respiratory current exits through: 0, atrial space; 1, through excurrent duct (=branchial pouch); 2, through parabranchial cavity (CMC #27: definition modified).',
		53 'Single confluent branchial opening, absent = 0, present = 1',
		54 'Branchial excurrent duct: 0, opens roughly at position of branchial pouch; 1, extends posteriorly (new character).',
		55 'Branchial openings: 0, spaced accordingly with dimensions of branchial cavities; 1, packed closely together; 2, organized into multiple parallel rows (new character).',
		56 'Number of arches (or pouches) in branchial apparatus: 0, unconstrained to five; 1, held constant at five (CMC #29: definition modified).',
		57 'Number of arches (or pouches) in branchial apparatus, maximum number: 0, greater than five and fewer than 20; 1, greater than 20  (CMC #29: definition modified).',
		58 'Number of arches (pouches) in branchial apparatus: 0, four or five; 1, six or seven; 2, eight to ten; 3, greater than ten (new character).',
		59 'Branchial series extends: 0, substantially less than half the body length; 1, semiequal to or greater than half the body length (new character).',
		60 'Lateral branchial openings: 0, at similar horizontal level; 1, in a posteroventrally inclined row (CMC #30; definition modified).',
		61 'Opercular flaps associated with gill openings, absent = 0, present = 1',
		62 'Branchial epithelium: 0, internal; 1, external (new character).',
		63 'External branchial openings, demarcated by: 0, single element entirely; 1, single element dorsally; 2, multiple plates; 3, a framework of multiple spines; 4, micromeres; 5, naked (mineralized exoskeleton locally absent around the openings) (new character). ',
		64 'Position of mouth: 0, terminal; 1, subterminal (CMC #35; definition modified).',
		65 'Epidermal oral cirri: 0, absent; 1, present (new character).',
		66 'Postoptically derived ectomsenchyme anterior to mandibular arch gives rise to palatal structures that: 0, meet at midline under nasal/nasohypophyseal organs; 1, meet at dorsal midline anterior to nasohypophyseal organs and form a prominent oral roof (new character).',
		67 'Velum absent = 0, present = 1',
		68 'Velar cartilages:  0, at hyomandibular position; 1, extend posteriorly (new character).',
		69 'Velar cartilages, functions at terminal ontogenetic stages: 0, pump and valve; 1, valve (new character).',
		70 'Velar wings: 0, absent; 1, present (new character).',
		71 'Velar tentacles, papillae or tubercles: 0, absent; 1, present (new character).',
		72 'Multi-chamber heart: 0, absent; 1, present (CMC #38; coding modified). ',
		73 'Closed pericardium: 0, absent; 1, present (CMC #39).',
		74 'Circulatory system: 0, open; 1, closed (CMC #40; definition modified).',
		75 'Massive subcutaneous sinus: 0, absent; 1, present (CMC #95; definition modified).',
		76 'Paired dorsal aortae: 0, absent; 1, present (CMC #41).',
		77 'Lateral head vein: 0, drains into anterior cardinal vein or its derivative; 1, continues into (or functions as anterior extension of) anterior cardinal vein or its derivative (CMC #42; definition modified).',
		78 'Lymphocytes: 0, absent; 1, present (CMC #43).',
		79 'Lymphocytes antigen receptors: 0, VLR; 1, T and B (GDS #104)',
		80 'Subaponeurotic vascular plexus: 0, absent; 1, present (CMC #44).',
		81 'Body forms, relative length: 0, less than five times the next largest dimension (height or width); 1, greater than five but less than ten times; 2, greater than ten times (new character).',
		82 'Body forms, width against height: 0, subcircular or compressed so that branchial openings are lateral; 1, depressed so that branchial openings are ventral (CMC #31; definition modified).',
		83 'Endoskeletal fin supports: 0, absent; 1, present (CMC #48; definition modified).',
		84 'Distinct dorsal fin: 0, absent; 1, present (CMC #45). ',
		85 'Dorsal fins: 1, continuous or adjacent to one another; 1, set apart from each other widely (new character).',
		86 'Fin(s) along dorsal midline originates: 0, above branchial series or anterior to mid-trunk; 1, above anus/anal fin or anterior; 2, posteriorly to anus/anal fin (CMC #46; definition modified).',
		87 'Distinct anal fin: 0, absent; 1, present (CMC #47; coding modified).',
		88 'Paired skin folds (epidermal ridges) at suprapharyngeal position: 0, absent; 1, present (new character).',
		89 'Constricted pectoral fins with endoskeletal elements: 0, absent; 1, present (CMC #50; coding modified).',
		90 'Preanal skin fold (epidermal ridge): 0, absent; 1, present (CMC #54; definition modified).',
		91 'Preanal skin fold (epidermal ridge): 0, midline; 1, paired (CMC #49, 106; definition modified).',
		92 'Preanal skin fold (epidermal ridge): 0, longitudinal; 1, discrete pelvic fins (CMC #51; definition modified).',
		93 'Tail shape: 0, no distinct lobes developed; 1, ventral lobe much larger than dorsal; 2, dorsal lobe much larger than ventral; 3, dorsal and ventral lobes almost equally developed (CMC #52; coding modified).',
		94 'Chordal disposition relative to tail development: 0, isochordal; 1, hypochordal; 2, hyperchordal (CMC #53; coding modified)',
		95 'Skeletal elements consisting of calcium phosphate: 0, absent; 1, present (CMC #55; definition modified).',
		96 'Bone: 0, absent; 1, present (new character).',
		97 'Cellular bone: 0, absent; 1, present (CMC #79; coding modified).',
		98 'Lamellar aspidin, absent = 0, present = 1',
		99 'Perichondral bone: 0, absent; 1, present (CMC #74; coding modified).',
		100 'Calcified cartilage: 0, absent; 1, present (CMC #75; coding modified).',
		101 'Cellular cartilages with hypertrophied chondrocytes (30-50  m in diameter): 0, absent; 1, present (CMC #76; definition modified).',
		102 'Mature chondrocytes: 0, become separated and generally even spaced by extracellular matrix; 1, remain nested in a pair (CMC #76; definition modified).',
		103 'Dentine: 0, absent; 1, present (CMC #80; coding modified).',
		104 'Spherical/globular dentine: 0, absent; 1, present (new character).',
		105 'Tubular dentine: 0, absent; 1, present (CMC #80; modified by KD #84).',
		106 'Tubular dentine, odontobalsts tend to: 0, retreat into pulp cavity; 1, remain in dentinous matrix (CMC #80; modified by KD #84).',
		107 'Tubular dentine, interconnections of tubules/canaliculi for odontoblasts tend to be: 0, polarized; 1, non-polarized (CMC #81; definition modified).',
		108 'Tubular dentine, interconnections of canaliculi and spacing between odontoblasts tend to be: 0, regular; 1, irregular (CMC #81; definition modified).',
		109 'Enamel/oid: 0, absent; 1, present (CMC #82; definition modified).',
		110 'Enamel: 0, monotypic; 1, bitypic (CMC #82; definition modified).',
		111 'Calcification/ossification occurs in endoskeleton: 0, absent; 1, present (new character).',
		112 'Calcification/ossification occurs in exoskeleton: 0, absent; 1, present (new character).',
		113 'Mineralized integumentary skeleton, surface coverage: 0, extensive; 1, limited (with evidence for variation and potentials for reduction) (new character).',
		114 'Odontodes: 0, monodontodes; 1, polyodontodes (CMC #108)',
		115 'Exoskeleton, organization of superficial layer: 0, spherical; 1, tubular; 2, lamellar (CMC #83; KD #78; definition modified). ',
		116 'Exoskeleton, vascular/cancellar layer of osteons: 0, absent; 1, present (CMC #83; modified by KD #79).',
		117 'Exoskeleton, basal tissue: 0, basal lamella; 1, basal attachment (CMC #83; KD #80; definition modified).',
		118 'Cancellar layer in exoskeleton, with honeycomb-shaped cavities: 0, absent; 1, present (CMC #84; coding modified).',
		119 'Scale shape: 0, diamond-shaped; 1, rod-shaped (CMC #86; coding modified).',
		120 'Oak-leaf-shaped tubercles: 0, absent; 1, present (CMC #87; coding modified).',
		121 'Triradiate postbranchial spines: 0, absent; 1, present (KD #116).',
		122 'Median dorsal ridge scales: 0, absent; 1, present (KD #117).',
		123 'Median dorsal ridge scales: 0, simple; 1, hooked (KD #118).',
		124 'Vascular canal systems in integumentary skeleton: 0, absent; 1, present (KD #119).',
		125 'Scales: 0, without visceral ribs; 1, with visceral ribs (KD #120).',
		126 'Oral plates; 0, absent; 1, present (CMC #88; coding modified).',
		127 'Odontodes: 0, restricted to exoskeleton; 1, in oral cavity; 2, in pharynx (CMC #89; coding modified).',
		128 'Dermal head covering in adult state: 0, absent; 1, present (CMC #90; coding modified).',
		129 'Dermal head covering in adult state: 0, micromeric; 1, large (macromeric) dermal plates or shield (CMC #109; coding modified).',
		130 'Dermal head covering, macromeric: 0, large unpaired plates covering dorsal and ventral sides; 1, covered by tesserae; 2, multiple plates (CMC #91; definition modified).',
		131 'Dermal head covering, macromeric/shield: 0, head and anterior trunk continuous; 1, head and anterior trunk decoupled (new character).',
		132 'Endoskeletal contribution to dermal head covering: 0, absent; 1, present (CMC# 92; definition modified).',
		133 'Mineralized exoskeletal circumocular elements: 0, absent; 1, present (new character).',
		134 'Mineralized endoskeletal circumocular elements (sclerotic elements): 0, absent; 1, present (CMC #93; definition modified).',
		135 'Sclerotic endoskeleton: 0, isolated circumocular elements; 1, eye capsule or stalk (CMC #94; definition modified).',
		136 'Fusion of visceral arches to the neurocranium: 0, absent; 1, present (CMC #56; coding modified).',
		137 'Denticulate/cuspidate elements of feeding apparatus, perioral: 0, absent; 1, present (CMC #58; definition modified).',
		138 'Perioral feeding elements: 0, continuous epidermal covering; 1, discontinuous arrangement (new character).',
		139 'Denticulate/cuspidate elements of feeding apparatus, housed within or around buccal cavity: 0, absent; 1, present (CMC #58; definition modified).',
		140 'Longitudinally aligned tooth rows providing transverse bite: 0, absent; 1, present (CMC #64; reverted to original definition GCR #64).',
		141 'Perioral/buccal feeding structure consisting of keratin: 0, absent; 1, present (CMC #57; definition modified).',
		142 'Feeding apparatus forming a pulley-like system of cartilages and protractor-retractor complex in mandibular arch: 0, absent; 1, present (CMC #62; definition modified).',
		143 'Jaws (dorsoventral bite): 0, absent; 1, present (CMC #65).',
		144 'Keratinous tooth plate, anterior element, number of fused cusps: 0, two; 1, three (new character).',
		145 'Radial organization of circumoral structures: 0, absent; 1, present (CMC #59; definition modified).',
		146 'Circumoral keratinous teeth, number of tooth rows in lateral field: 0, two to four; 1, five or greater (new character).',
		147 'Cartilaginous trematic rings: 0, absent; 1, present (CMC #60; coding modified).',
		148 'Axial skeletal condensations derived from sclerotomes: 0, absent; 1, present (CMC #61; definition modified).',
		149 'Axial skeletons around dorsal nerve cord (=neural arches): 0, absent; 1, present (new character).',
		150 'Axial skeletons around notochord (=centra): 0, absent; 1, present (new character).',
		151 'Axial skeletons around dorsal aorta (=haemal arches): 0, absent; 1, present (new character).',
		152 'Parachordal cartilages: 0, absent; 1, present (new character).',
		153 'Braincase with lateral walls: 0, absent; 1, present (CMC #67).',
		154 'Occiput enclosing vagus and glossopharyngeal nerves, absent = 0, present = 1',
		155 'Annular cartilage: 0, absent; 1, present (CMC #70; coding modified).',
		156 'Large oral disc: 0, absent; 1, present (CMC #71; coding modified).',
		157 'Barbels supported by cartilages: 0, absent; 1, present (CMC #72; definition modified).',
		158 'Forked subnasal cartilage: 0, absent; 1, present (GDS #112; coding modified).',
		159 'Tectal cartilages: 0, absent; 1, present (MSL #117; coding modified).',
		160 'Male gametes shed directly through the coelom, absent = 0, present = 1',
		161 'Postotic myomeres migrate anteriorly to the position of eye: 0, absent; 1, present absent (CMC #98; coding modified).',
		162 'Inflected myomeres: 0, Z-shaped; 1, W-shaped (GDS #110).',
		163 'Digestive tract: 0, follows pharynx; 1, passes (or loops) over branchial apparatus (new character). ',
		164 'Anus, with respect to distribution of mesoderm: 0, terminal or subterminal; 1, non-terminal (new character).',
		165 'Globular slime glands: 0, absent; 1, present (new character).',
		166 'Number of slime glands: 0, approximately 100 or fewer; 1, substantially greater than 100 (new character).',
		167 'Slime pores: 0, overlap region of external branchial openings; 1, do not overlap region of external branchial openings (new character).',
		168 'Gular pouch in adult male: 0, absent; 1, present (new character).' ; 
	MATRIX
	Hemichordata                  00---------0-0-0---------0----------0-00--0--------00-----0-00-10------0-000-0--20-------0----0----------------------------------------------------0-------0---0--000---
	Cephalochordata               0000---000-1-0-0---------0------0---0-00--0----0-0-00-----1000-11------0-001-0--1000-2000100000-----00---------------------------------00-0-----0-00---0--000--0-0010---
	Tunicata                      01-0---0---1-0-0---0-----0------0---0-00--0----0---01-------00--0------01000-0----00-20--0--000----------------------------------------0-----------0---0---0---1---10---
	Pikaia                        00?0-?????????-0---------0------0-?????????----?-???0??---?-01-?0------?????????10?0-?0-01000?0-----??---------------------------------?0-???---?-?0---????0?????0000---
	Haikouella                    01??????????????????-----10????00-?????????----1-???0?000100?1-11????--?????????0000-?0001000?0-----??---------------------------------?0-0--?--0-0????0-0?00????0000---
	Myllokunmingia                ?1??????????????????-----??????????????????00--1???10?0??00?00-??0???--?????????00?1-00001000?0-----??---------------------------------???????--?-0????????0??????010---
	Metaspriggina                 ?10???????????0100?1-----10????00-?????????00--111??0?00010?00-100???--?????????00?0-??000--0?0-----??---------------------------------00-0--0--0-0????100?00???01010---
	Haikouichthys                 ?10???????????010001-----10????01??????????00--111??0?00010??0-100???--?????????1011-00001000?0-----??---------------------------------00-0--0--0-01?1?0-0?00????1?10---
	Pipiscius                     11??????????????????-----10????01??????????210-????10?1??0010?-0?????--?????????1010-20?00--0?0-----??---------------------------------?110-?00-0-?????????10????1?10---
	Gilpichthys                   ?11?????????????????-----10????01??????????20--????10?1001000?-0?0???--?????????10?0-?0?00--010-----??---------------------------------?0-11??-?0-????????000????1?10---
	Euconodonta                   ?10?????????????????-----10????0???????????0---???????1??00???-??0???--?????????2010-10?00--0110---0??1111111110-1------------2------0-?0-110?--0-????????00????01?1???-
	Myxinikela                    111????????????10?00000??10????11??????????12-0?00?10??0000??0-??0???--?????????10?0-10?00--0?0-----??---------------------------------10-????0?0-?????100001????1??0---
	Tethymyxine                   1?1????????????1010?101????????????????????02-1????10??0020??0-1?0110--?????????20?0-10001000?0-----??---------------------------------10-1111-?0-?????1??00110???01110-
	'Eptatretus "Paramyxine" spp.'111101011000-101010000001110---11010100100202-2100010120010000-100110--1011101002010-1000100010-----??---------------------------------10-1111-10-110011000011011101101-
	Eptatretus_burgeri            111101011000-10101000000?110---11010100100202-1100010110010000-100110--1011101002010-1000100010-----1?---------------------------------10-1111-10-110011000011011101100-
	Eptatretus_stoutii            111101011000-101010000011110---11010100100202-2100010110030000-100110--1011101002010-1000100010-----11---------------------------------10-1111-10-110011000011011101100-
	Myxine_spp.                   111101011000-101010000000120---11010100100202-2100011--0010-00-100110--1011101002010-1000100010-----11---------------------------------10-1111-00-110011000011011101101-
	Rubicundus_eos                11110?011000-1010100111??110---11010?00100?02-1100010000000000-100110--101110?002010-1000100010-----??---------------------------------10-1111-10-110011000011011101110-
	Rubicundus_lopheliae          11110?011000-101010011111110---11010?00100?02-1100010000000000-100110--101110?002010-1000100010-----??---------------------------------10-1111-10-110011000011011101100-
	Neomyxine_biniplicata         11110?011000-1010100000?0120---11010?00100?02-1100011--0010000-100110--101110?002010-1000100010-----??---------------------------------10-1111-00-110011000011011101110-
	Priscomyzon                   111?????????????1???-----10????01??????????111-100?10000020??0-001?????11???????00?0?1??00--??0-----??---------------------------------1111111--12?????1??110?1???110-??
	Mayomyzon                     111????????????110??-----10????01??????????210-100?10?10010100-001??????????????1010?10?00--010-----??---------------------------------10-11?1--??1????1??11001??1?10-??
	Hardistiella                  ?11?????????????1???-----10????0????1??????210-1???10?10010??0-001??????????????10?1011?00--010-----??---------------------------------????????-???????????10?1????1????
	Myxineidus                    ??1?????????????????-----??????????????????10--????1????0?0??0-??1??????????????20??????0?????0-----??---------------------------------?0-11??--?-?????????10???????????
	Mesomyzon                     111????????????11??0-----10????01??????????10--100?10000010100-0011?????????????1011010000--010-----??---------------------------------111111?--1?1????????1001??1?10--?
	Geotria_australis             11110?01011111011000-----1010000100010?110100--100010000010100-001101101110001001011110000--010-----??---------------------------------1111111--121110011011001111110--1
	Mordacia_spp.                 11110?01011111011000-----10100001000?0?110100--100010000010100-00110100111000?0?1011110000--010-----??---------------------------------1111111--121110011011001111110--1
	Lampetra_fluviatilis          11110101011111011000-----10100001000101110100--100010000010100-001101111110001002011010000--010-----11---------------------------------1111111--101110011011001111110--0
	Lethenteron_camtschaticum     11110101011111011000-----10100001000101110100--100010000010100-001101111110001002011010000--010-----11---------------------------------1111111--101110011011001111110--0
	Petromyzon_marinus            11110101011111011000-----10100001000101110100--100010000010100-001101001110001002011010000--010-----11---------------------------------1111111--111110011011001111110--0
	Jamoytius                     111????????????11?0?-----10????0???????????010-?00?10000030?0051?????--?????????10?0-??00110??1??00?????????0-011??0?--000-?-0-0----0--?0-0-0?0-0-????????100????1?????-
	Euphanerops                   111????????????110??-----10????????????????010-100?100001-1100-101???--?????????1010-21001101110--01110-------10-------------0-0-----0-?0-0-0?0-0-?111111?10001??1110---
	Achanarella                   111????????????11?00-----10????0???????????00--?00??0??0131?00-??????--?????????1011-2100?--110-----??---------------------------------?0-?????-?-?????????00??????1???-
	Ciderius                      111????????????11?00-----10????0???????????00--?00?10??0130?00-??????--?????????101?-??00?--??0-----??---------------------------------?0-????0-?-?????????00????1?1???-
	Cornovichthys                 ?11?????????????????-----10?????1??????????00--?00?10000031100-?0????--?????????1010-2000101110-----??---------------------------------?0-????0-?-?????????00??????1???-
	Lasanius                      ?11????????????11?00-----10????01??????????02-0????101100101005001???--?????????1010-210011011110100??????--0-011????-10111?-000----0--?0-0-??0-0-????????100????1?1???-
	Birkenia                      111?????????1??11?0?-----10????0???????110?02-0????101100201003001???--?????????0010-210011011110100??110---1-0101000-101110110102-010-?100-??0-0-?????????00??????1???-
	Rhyncholepis                  111?????????1??11?0?-----10????0???????110?02-0????101100201000001???--?????????0010-210011011110100??110---1-0101000-101111110102-010-?100-??0-0-?????????00??????1???-
	Arandaspida                   111????????10??10?01-----10????0???????110?010-?????0?000311002000???--????????10010-20-00--21110100??101---110?011101110??101011000110?10?-?00-0-?????????00????1?1???-
	Astraspis                     111????????10???????-----10????0?????0?100?00--?????0?000211002?0????--????????100??-2?000--??110100??10100011010111000101010?010--010-???????0-?-?????????0?????1?????-
	Heterostraci                  111?1??????10?110?01-----10????01100?0?111?010-10??11--0021-002100???--???0????10010-20-010031110100??1010001-010111010001010101100010-?100-?00-0-?11??????00????1?1???-
	Athenaegis                    111????????10???0?0?-----10????0???????????010-1????010????0002000???--????????10010-2?-010031110100??101???1-010?11010001010101100010-?100-?00-0-?????????00??????1???-
	Furcacaudiforms               111?????????????0?0?-----10????0???????111?00--????100000201104000???--?????????0011-0?00100311?0?00??101????-010?101-0000-000210----0-?10?00?0-0-?????????00?????11???-
	Turinia                       111????????????10?0?-----10????0???????111?00--1???100000100104000???--?????????0011-1?100--11110100??1010011-0100101-0000-000210----0-?10?00?0-0-?????????00????1?1???-
	Loganellia                    111?????????????0?0?-----10????0???????111?00--????100000200104000???--?????????0011-1?100--11110100??1011111-0100101-0000-000210----0-?10100?0-0-?????????00??????1???-
	Galeaspida                    111110?????111111001-----10????11100?1?111?011-1000100001-?-?0110110?--???0?1??1?1??-??10?????110101000-------111-000-000??1-1-1110100-1???0??0-?-?????1110000??01?????-
	Pituriaspida                  111?????????0?110??1-----10????0????????????1?????????????0??0?1?0???--???0??????1??-??-1?????1????????-----?-?11??0????0??????11001?0-????????-?-?????????0???????????-
	Osteostraci                   111111?0???111011000-----101?0?11100?1?111?011-100010100020-10110110?--11?000??10111-10110--221110110010111111111111000001?101111101111110?00?0-0-?11??1110000??0111???-
	Chondrichthyes                11111010111101110011-----10111101101011111100--11112---1--0-1040000??--1110111101011-1?01101221{0 1}{0 1}0{0 1}100101000101100101-0000-000110--011101010001-0-01111111-00--001010---
	Osteichthyes                  11111010111101110011-----10111101101001111110--11112---1--0-1020000??--1110111101011-1?-11012211101100101000101101(1 2)1000001010011121111000-10001-0-01111111-00--101010---
	Antiarchs                     11111??????101111011-----10????1???????111?211-11112---1--0-102101???--???0????00111-1?-110122111011??0-----0-111121000001010001121110-00-10001-0-0????111-00--0??01???-
	Arthrodires                   111110?????101110011-----?0110001101?1?111?00--11112---1--0-?02000???--???0?1??00011-1?-1101221110110010110111111111000001010011121111100-10001-0-01111111-00--00101???-

;

END;
BEGIN ASSUMPTIONS;
	TYPESET * UNTITLED   =  unord:  1- 168;

END;

BEGIN MESQUITECHARMODELS;
	ProbModelSet * UNTITLED   =  'Mk1 (est.)':  1- 168;
END;

BEGIN NOTES;

	SUT   TAXON = 5 NAME = color INTEGER = 17;
	SUT   TAXON = 6 NAME = color INTEGER = 17;
	SUT   TAXON = 7 NAME = color INTEGER = 17;
	SUT   TAXON = 8 NAME = color INTEGER = 17;
	SUT   TAXON = 9 NAME = color INTEGER = 17;
	SUT   TAXON = 10 NAME = color INTEGER = 17;
	SUT   TAXON = 11 NAME = color INTEGER = 17;
	SUT   TAXON = 12 NAME = color INTEGER = 6;
	SUT   TAXON = 13 NAME = color INTEGER = 6;
	SUT   TAXON = 14 NAME = color INTEGER = 6;
	SUT   TAXON = 15 NAME = color INTEGER = 6;
	SUT   TAXON = 16 NAME = color INTEGER = 6;
	SUT   TAXON = 17 NAME = color INTEGER = 6;
	SUT   TAXON = 18 NAME = color INTEGER = 6;
	SUT   TAXON = 19 NAME = color INTEGER = 6;
	SUT   TAXON = 20 NAME = color INTEGER = 6;
	SUT   TAXON = 21 NAME = color INTEGER = 13;
	SUT   TAXON = 22 NAME = color INTEGER = 13;
	SUT   TAXON = 23 NAME = color INTEGER = 13;
	SUT   TAXON = 24 NAME = color INTEGER = 13;
	SUT   TAXON = 25 NAME = color INTEGER = 13;
	SUT   TAXON = 26 NAME = color INTEGER = 13;
	SUT   TAXON = 27 NAME = color INTEGER = 13;
	SUT   TAXON = 28 NAME = color INTEGER = 13;
	SUT   TAXON = 29 NAME = color INTEGER = 13;
	SUT   TAXON = 30 NAME = color INTEGER = 13;
	SUT   TAXON = 31 NAME = color INTEGER = 12;
	SUT   TAXON = 32 NAME = color INTEGER = 12;
	SUT   TAXON = 33 NAME = color INTEGER = 12;
	SUT   TAXON = 34 NAME = color INTEGER = 12;
	SUT   TAXON = 35 NAME = color INTEGER = 12;
	SUT   TAXON = 36 NAME = color INTEGER = 12;
	SUT   TAXON = 37 NAME = color INTEGER = 12;
	SUT   TAXON = 38 NAME = color INTEGER = 12;
	SUT   TAXON = 39 NAME = color INTEGER = 9;
	SUT   TAXON = 40 NAME = color INTEGER = 9;
	SUT   TAXON = 41 NAME = color INTEGER = 9;
	SUT   TAXON = 42 NAME = color INTEGER = 9;
	SUT   TAXON = 43 NAME = color INTEGER = 10;
	SUT   TAXON = 44 NAME = color INTEGER = 10;
	SUT   TAXON = 45 NAME = color INTEGER = 10;
	SUT   TAXON = 46 NAME = color INTEGER = 7;
	SUT   TAXON = 47 NAME = color INTEGER = 7;
	SUT   TAXON = 48 NAME = color INTEGER = 7;
	SUT   TAXON = 49 NAME = color INTEGER = 15;
	SUT   TAXON = 50 NAME = color INTEGER = 15;
	SUT   TAXON = 51 NAME = color INTEGER = 15;
	SUT   TAXON = 52 NAME = color INTEGER = 15;

	SU  T = 5 C = 1 N = color I = 17;
	SU  T = 6 C = 1 N = color I = 17;
	SU  T = 7 C = 1 N = color I = 17;
	SU  T = 8 C = 1 N = color I = 17;
	SU  T = 9 C = 1 N = color I = 17;
	SU  T = 10 C = 1 N = color I = 17;
	SU  T = 11 C = 1 N = color I = 17;
	SU  T = 12 C = 1 N = color I = 6;
	SU  T = 13 C = 1 N = color I = 6;
	SU  T = 14 C = 1 N = color I = 6;
	SU  T = 15 C = 1 N = color I = 6;
	SU  T = 16 C = 1 N = color I = 6;
	SU  T = 17 C = 1 N = color I = 6;
	SU  T = 18 C = 1 N = color I = 6;
	SU  T = 19 C = 1 N = color I = 6;
	SU  T = 20 C = 1 N = color I = 6;
	SU  T = 21 C = 1 N = color I = 13;
	SU  T = 22 C = 1 N = color I = 13;
	SU  T = 23 C = 1 N = color I = 13;
	SU  T = 24 C = 1 N = color I = 13;
	SU  T = 25 C = 1 N = color I = 13;
	SU  T = 26 C = 1 N = color I = 13;
	SU  T = 27 C = 1 N = color I = 13;
	SU  T = 28 C = 1 N = color I = 13;
	SU  T = 29 C = 1 N = color I = 13;
	SU  T = 30 C = 1 N = color I = 13;
	SU  T = 31 C = 1 N = color I = 12;
	SU  T = 32 C = 1 N = color I = 12;
	SU  T = 33 C = 1 N = color I = 12;
	SU  T = 34 C = 1 N = color I = 12;
	SU  T = 35 C = 1 N = color I = 12;
	SU  T = 36 C = 1 N = color I = 12;
	SU  T = 37 C = 1 N = color I = 12;
	SU  T = 38 C = 1 N = color I = 12;
	SU  T = 39 C = 1 N = color I = 9;
	SU  T = 40 C = 1 N = color I = 9;
	SU  T = 41 C = 1 N = color I = 9;
	SU  T = 42 C = 1 N = color I = 9;
	SU  T = 43 C = 1 N = color I = 10;
	SU  T = 44 C = 1 N = color I = 10;
	SU  T = 45 C = 1 N = color I = 10;
	SU  T = 46 C = 1 N = color I = 7;
	SU  T = 47 C = 1 N = color I = 7;
	SU  T = 48 C = 1 N = color I = 7;
	SU  T = 49 C = 1 N = color I = 15;
	SU  T = 50 C = 1 N = color I = 15;
	SU  T = 51 C = 1 N = color I = 15;
	SU  T = 52 C = 1 N = color I = 15;

	SU  T = 5 C = 2 N = color I = 17;
	SU  T = 6 C = 2 N = color I = 17;
	SU  T = 7 C = 2 N = color I = 17;
	SU  T = 8 C = 2 N = color I = 17;
	SU  T = 9 C = 2 N = color I = 17;
	SU  T = 10 C = 2 N = color I = 17;
	SU  T = 11 C = 2 N = color I = 17;
	SU  T = 12 C = 2 N = color I = 6;
	SU  T = 13 C = 2 N = color I = 6;
	SU  T = 14 C = 2 N = color I = 6;
	SU  T = 15 C = 2 N = color I = 6;
	SU  T = 16 C = 2 N = color I = 6;
	SU  T = 17 C = 2 N = color I = 6;
	SU  T = 18 C = 2 N = color I = 6;
	SU  T = 19 C = 2 N = color I = 6;
	SU  T = 20 C = 2 N = color I = 6;
	SU  T = 21 C = 2 N = color I = 13;
	SU  T = 22 C = 2 N = color I = 13;
	SU  T = 23 C = 2 N = color I = 13;
	SU  T = 24 C = 2 N = color I = 13;
	SU  T = 25 C = 2 N = color I = 13;
	SU  T = 26 C = 2 N = color I = 13;
	SU  T = 27 C = 2 N = color I = 13;
	SU  T = 28 C = 2 N = color I = 13;
	SU  T = 29 C = 2 N = color I = 13;
	SU  T = 30 C = 2 N = color I = 13;
	SU  T = 31 C = 2 N = color I = 12;
	SU  T = 32 C = 2 N = color I = 12;
	SU  T = 33 C = 2 N = color I = 12;
	SU  T = 34 C = 2 N = color I = 12;
	SU  T = 35 C = 2 N = color I = 12;
	SU  T = 36 C = 2 N = color I = 12;
	SU  T = 37 C = 2 N = color I = 12;
	SU  T = 38 C = 2 N = color I = 12;
	SU  T = 39 C = 2 N = color I = 9;
	SU  T = 40 C = 2 N = color I = 9;
	SU  T = 41 C = 2 N = color I = 9;
	SU  T = 42 C = 2 N = color I = 9;
	SU  T = 43 C = 2 N = color I = 10;
	SU  T = 44 C = 2 N = color I = 10;
	SU  T = 45 C = 2 N = color I = 10;
	SU  T = 46 C = 2 N = color I = 7;
	SU  T = 47 C = 2 N = color I = 7;
	SU  T = 48 C = 2 N = color I = 7;
	SU  T = 49 C = 2 N = color I = 15;
	SU  T = 50 C = 2 N = color I = 15;
	SU  T = 51 C = 2 N = color I = 15;
	SU  T = 52 C = 2 N = color I = 15;

	SU  T = 5 C = 3 N = color I = 17;
	SU  T = 6 C = 3 N = color I = 17;
	SU  T = 7 C = 3 N = color I = 17;
	SU  T = 8 C = 3 N = color I = 17;
	SU  T = 9 C = 3 N = color I = 17;
	SU  T = 10 C = 3 N = color I = 17;
	SU  T = 11 C = 3 N = color I = 17;
	SU  T = 12 C = 3 N = color I = 6;
	SU  T = 13 C = 3 N = color I = 6;
	SU  T = 14 C = 3 N = color I = 6;
	SU  T = 15 C = 3 N = color I = 6;
	SU  T = 16 C = 3 N = color I = 6;
	SU  T = 17 C = 3 N = color I = 6;
	SU  T = 18 C = 3 N = color I = 6;
	SU  T = 19 C = 3 N = color I = 6;
	SU  T = 20 C = 3 N = color I = 6;
	SU  T = 21 C = 3 N = color I = 13;
	SU  T = 22 C = 3 N = color I = 13;
	SU  T = 23 C = 3 N = color I = 13;
	SU  T = 24 C = 3 N = color I = 13;
	SU  T = 25 C = 3 N = color I = 13;
	SU  T = 26 C = 3 N = color I = 13;
	SU  T = 27 C = 3 N = color I = 13;
	SU  T = 28 C = 3 N = color I = 13;
	SU  T = 29 C = 3 N = color I = 13;
	SU  T = 30 C = 3 N = color I = 13;
	SU  T = 31 C = 3 N = color I = 12;
	SU  T = 32 C = 3 N = color I = 12;
	SU  T = 33 C = 3 N = color I = 12;
	SU  T = 34 C = 3 N = color I = 12;
	SU  T = 35 C = 3 N = color I = 12;
	SU  T = 36 C = 3 N = color I = 12;
	SU  T = 37 C = 3 N = color I = 12;
	SU  T = 38 C = 3 N = color I = 12;
	SU  T = 39 C = 3 N = color I = 9;
	SU  T = 40 C = 3 N = color I = 9;
	SU  T = 41 C = 3 N = color I = 9;
	SU  T = 42 C = 3 N = color I = 9;
	SU  T = 43 C = 3 N = color I = 10;
	SU  T = 44 C = 3 N = color I = 10;
	SU  T = 45 C = 3 N = color I = 10;
	SU  T = 46 C = 3 N = color I = 7;
	SU  T = 47 C = 3 N = color I = 7;
	SU  T = 48 C = 3 N = color I = 7;
	SU  T = 49 C = 3 N = color I = 15;
	SU  T = 50 C = 3 N = color I = 15;
	SU  T = 51 C = 3 N = color I = 15;
	SU  T = 52 C = 3 N = color I = 15;

	SU  T = 5 C = 4 N = color I = 17;
	SU  T = 6 C = 4 N = color I = 17;
	SU  T = 7 C = 4 N = color I = 17;
	SU  T = 8 C = 4 N = color I = 17;
	SU  T = 9 C = 4 N = color I = 17;
	SU  T = 10 C = 4 N = color I = 17;
	SU  T = 11 C = 4 N = color I = 17;
	SU  T = 12 C = 4 N = color I = 6;
	SU  T = 13 C = 4 N = color I = 6;
	SU  T = 14 C = 4 N = color I = 6;
	SU  T = 15 C = 4 N = color I = 6;
	SU  T = 16 C = 4 N = color I = 6;
	SU  T = 17 C = 4 N = color I = 6;
	SU  T = 18 C = 4 N = color I = 6;
	SU  T = 19 C = 4 N = color I = 6;
	SU  T = 20 C = 4 N = color I = 6;
	SU  T = 21 C = 4 N = color I = 13;
	SU  T = 22 C = 4 N = color I = 13;
	SU  T = 23 C = 4 N = color I = 13;
	SU  T = 24 C = 4 N = color I = 13;
	SU  T = 25 C = 4 N = color I = 13;
	SU  T = 26 C = 4 N = color I = 13;
	SU  T = 27 C = 4 N = color I = 13;
	SU  T = 28 C = 4 N = color I = 13;
	SU  T = 29 C = 4 N = color I = 13;
	SU  T = 30 C = 4 N = color I = 13;
	SU  T = 31 C = 4 N = color I = 12;
	SU  T = 32 C = 4 N = color I = 12;
	SU  T = 33 C = 4 N = color I = 12;
	SU  T = 34 C = 4 N = color I = 12;
	SU  T = 35 C = 4 N = color I = 12;
	SU  T = 36 C = 4 N = color I = 12;
	SU  T = 37 C = 4 N = color I = 12;
	SU  T = 38 C = 4 N = color I = 12;
	SU  T = 39 C = 4 N = color I = 9;
	SU  T = 40 C = 4 N = color I = 9;
	SU  T = 41 C = 4 N = color I = 9;
	SU  T = 42 C = 4 N = color I = 9;
	SU  T = 43 C = 4 N = color I = 10;
	SU  T = 44 C = 4 N = color I = 10;
	SU  T = 45 C = 4 N = color I = 10;
	SU  T = 46 C = 4 N = color I = 7;
	SU  T = 47 C = 4 N = color I = 7;
	SU  T = 48 C = 4 N = color I = 7;
	SU  T = 49 C = 4 N = color I = 15;
	SU  T = 50 C = 4 N = color I = 15;
	SU  T = 51 C = 4 N = color I = 15;
	SU  T = 52 C = 4 N = color I = 15;

	SU  T = 5 C = 5 N = color I = 17;
	SU  T = 6 C = 5 N = color I = 17;
	SU  T = 7 C = 5 N = color I = 17;
	SU  T = 8 C = 5 N = color I = 17;
	SU  T = 9 C = 5 N = color I = 17;
	SU  T = 10 C = 5 N = color I = 17;
	SU  T = 11 C = 5 N = color I = 17;
	SU  T = 12 C = 5 N = color I = 6;
	SU  T = 13 C = 5 N = color I = 6;
	SU  T = 14 C = 5 N = color I = 6;
	SU  T = 15 C = 5 N = color I = 6;
	SU  T = 16 C = 5 N = color I = 6;
	SU  T = 17 C = 5 N = color I = 6;
	SU  T = 18 C = 5 N = color I = 6;
	SU  T = 19 C = 5 N = color I = 6;
	SU  T = 20 C = 5 N = color I = 6;
	SU  T = 21 C = 5 N = color I = 13;
	SU  T = 22 C = 5 N = color I = 13;
	SU  T = 23 C = 5 N = color I = 13;
	SU  T = 24 C = 5 N = color I = 13;
	SU  T = 25 C = 5 N = color I = 13;
	SU  T = 26 C = 5 N = color I = 13;
	SU  T = 27 C = 5 N = color I = 13;
	SU  T = 28 C = 5 N = color I = 13;
	SU  T = 29 C = 5 N = color I = 13;
	SU  T = 30 C = 5 N = color I = 13;
	SU  T = 31 C = 5 N = color I = 12;
	SU  T = 32 C = 5 N = color I = 12;
	SU  T = 33 C = 5 N = color I = 12;
	SU  T = 34 C = 5 N = color I = 12;
	SU  T = 35 C = 5 N = color I = 12;
	SU  T = 36 C = 5 N = color I = 12;
	SU  T = 37 C = 5 N = color I = 12;
	SU  T = 38 C = 5 N = color I = 12;
	SU  T = 39 C = 5 N = color I = 9;
	SU  T = 40 C = 5 N = color I = 9;
	SU  T = 41 C = 5 N = color I = 9;
	SU  T = 42 C = 5 N = color I = 9;
	SU  T = 43 C = 5 N = color I = 10;
	SU  T = 44 C = 5 N = color I = 10;
	SU  T = 45 C = 5 N = color I = 10;
	SU  T = 46 C = 5 N = color I = 7;
	SU  T = 47 C = 5 N = color I = 7;
	SU  T = 48 C = 5 N = color I = 7;
	SU  T = 49 C = 5 N = color I = 15;
	SU  T = 50 C = 5 N = color I = 15;
	SU  T = 51 C = 5 N = color I = 15;
	SU  T = 52 C = 5 N = color I = 15;

	SU  T = 5 C = 6 N = color I = 17;
	SU  T = 6 C = 6 N = color I = 17;
	SU  T = 7 C = 6 N = color I = 17;
	SU  T = 8 C = 6 N = color I = 17;
	SU  T = 9 C = 6 N = color I = 17;
	SU  T = 10 C = 6 N = color I = 17;
	SU  T = 11 C = 6 N = color I = 17;
	SU  T = 12 C = 6 N = color I = 6;
	SU  T = 13 C = 6 N = color I = 6;
	SU  T = 14 C = 6 N = color I = 6;
	SU  T = 15 C = 6 N = color I = 6;
	SU  T = 16 C = 6 N = color I = 6;
	SU  T = 17 C = 6 N = color I = 6;
	SU  T = 18 C = 6 N = color I = 6;
	SU  T = 19 C = 6 N = color I = 6;
	SU  T = 20 C = 6 N = color I = 6;
	SU  T = 21 C = 6 N = color I = 13;
	SU  T = 22 C = 6 N = color I = 13;
	SU  T = 23 C = 6 N = color I = 13;
	SU  T = 24 C = 6 N = color I = 13;
	SU  T = 25 C = 6 N = color I = 13;
	SU  T = 26 C = 6 N = color I = 13;
	SU  T = 27 C = 6 N = color I = 13;
	SU  T = 28 C = 6 N = color I = 13;
	SU  T = 29 C = 6 N = color I = 13;
	SU  T = 30 C = 6 N = color I = 13;
	SU  T = 31 C = 6 N = color I = 12;
	SU  T = 32 C = 6 N = color I = 12;
	SU  T = 33 C = 6 N = color I = 12;
	SU  T = 34 C = 6 N = color I = 12;
	SU  T = 35 C = 6 N = color I = 12;
	SU  T = 36 C = 6 N = color I = 12;
	SU  T = 37 C = 6 N = color I = 12;
	SU  T = 38 C = 6 N = color I = 12;
	SU  T = 39 C = 6 N = color I = 9;
	SU  T = 40 C = 6 N = color I = 9;
	SU  T = 41 C = 6 N = color I = 9;
	SU  T = 42 C = 6 N = color I = 9;
	SU  T = 43 C = 6 N = color I = 10;
	SU  T = 44 C = 6 N = color I = 10;
	SU  T = 45 C = 6 N = color I = 10;
	SU  T = 46 C = 6 N = color I = 7;
	SU  T = 47 C = 6 N = color I = 7;
	SU  T = 48 C = 6 N = color I = 7;
	SU  T = 49 C = 6 N = color I = 15;
	SU  T = 50 C = 6 N = color I = 15;
	SU  T = 51 C = 6 N = color I = 15;
	SU  T = 52 C = 6 N = color I = 15;

	SU  T = 5 C = 7 N = color I = 17;
	SU  T = 6 C = 7 N = color I = 17;
	SU  T = 7 C = 7 N = color I = 17;
	SU  T = 8 C = 7 N = color I = 17;
	SU  T = 9 C = 7 N = color I = 17;
	SU  T = 10 C = 7 N = color I = 17;
	SU  T = 11 C = 7 N = color I = 17;
	SU  T = 12 C = 7 N = color I = 6;
	SU  T = 13 C = 7 N = color I = 6;
	SU  T = 14 C = 7 N = color I = 6;
	SU  T = 15 C = 7 N = color I = 6;
	SU  T = 16 C = 7 N = color I = 6;
	SU  T = 17 C = 7 N = color I = 6;
	SU  T = 18 C = 7 N = color I = 6;
	SU  T = 19 C = 7 N = color I = 6;
	SU  T = 20 C = 7 N = color I = 6;
	SU  T = 21 C = 7 N = color I = 13;
	SU  T = 22 C = 7 N = color I = 13;
	SU  T = 23 C = 7 N = color I = 13;
	SU  T = 24 C = 7 N = color I = 13;
	SU  T = 25 C = 7 N = color I = 13;
	SU  T = 26 C = 7 N = color I = 13;
	SU  T = 27 C = 7 N = color I = 13;
	SU  T = 28 C = 7 N = color I = 13;
	SU  T = 29 C = 7 N = color I = 13;
	SU  T = 30 C = 7 N = color I = 13;
	SU  T = 31 C = 7 N = color I = 12;
	SU  T = 32 C = 7 N = color I = 12;
	SU  T = 33 C = 7 N = color I = 12;
	SU  T = 34 C = 7 N = color I = 12;
	SU  T = 35 C = 7 N = color I = 12;
	SU  T = 36 C = 7 N = color I = 12;
	SU  T = 37 C = 7 N = color I = 12;
	SU  T = 38 C = 7 N = color I = 12;
	SU  T = 39 C = 7 N = color I = 9;
	SU  T = 40 C = 7 N = color I = 9;
	SU  T = 41 C = 7 N = color I = 9;
	SU  T = 42 C = 7 N = color I = 9;
	SU  T = 43 C = 7 N = color I = 10;
	SU  T = 44 C = 7 N = color I = 10;
	SU  T = 45 C = 7 N = color I = 10;
	SU  T = 46 C = 7 N = color I = 7;
	SU  T = 47 C = 7 N = color I = 7;
	SU  T = 48 C = 7 N = color I = 7;
	SU  T = 49 C = 7 N = color I = 15;
	SU  T = 50 C = 7 N = color I = 15;
	SU  T = 51 C = 7 N = color I = 15;
	SU  T = 52 C = 7 N = color I = 15;

	SU  T = 5 C = 8 N = color I = 17;
	SU  T = 6 C = 8 N = color I = 17;
	SU  T = 7 C = 8 N = color I = 17;
	SU  T = 8 C = 8 N = color I = 17;
	SU  T = 9 C = 8 N = color I = 17;
	SU  T = 10 C = 8 N = color I = 17;
	SU  T = 11 C = 8 N = color I = 17;
	SU  T = 12 C = 8 N = color I = 6;
	SU  T = 13 C = 8 N = color I = 6;
	SU  T = 14 C = 8 N = color I = 6;
	SU  T = 15 C = 8 N = color I = 6;
	SU  T = 16 C = 8 N = color I = 6;
	SU  T = 17 C = 8 N = color I = 6;
	SU  T = 18 C = 8 N = color I = 6;
	SU  T = 19 C = 8 N = color I = 6;
	SU  T = 20 C = 8 N = color I = 6;
	SU  T = 21 C = 8 N = color I = 13;
	SU  T = 22 C = 8 N = color I = 13;
	SU  T = 23 C = 8 N = color I = 13;
	SU  T = 24 C = 8 N = color I = 13;
	SU  T = 25 C = 8 N = color I = 13;
	SU  T = 26 C = 8 N = color I = 13;
	SU  T = 27 C = 8 N = color I = 13;
	SU  T = 28 C = 8 N = color I = 13;
	SU  T = 29 C = 8 N = color I = 13;
	SU  T = 30 C = 8 N = color I = 13;
	SU  T = 31 C = 8 N = color I = 12;
	SU  T = 32 C = 8 N = color I = 12;
	SU  T = 33 C = 8 N = color I = 12;
	SU  T = 34 C = 8 N = color I = 12;
	SU  T = 35 C = 8 N = color I = 12;
	SU  T = 36 C = 8 N = color I = 12;
	SU  T = 37 C = 8 N = color I = 12;
	SU  T = 38 C = 8 N = color I = 12;
	SU  T = 39 C = 8 N = color I = 9;
	SU  T = 40 C = 8 N = color I = 9;
	SU  T = 41 C = 8 N = color I = 9;
	SU  T = 42 C = 8 N = color I = 9;
	SU  T = 43 C = 8 N = color I = 10;
	SU  T = 44 C = 8 N = color I = 10;
	SU  T = 45 C = 8 N = color I = 10;
	SU  T = 46 C = 8 N = color I = 7;
	SU  T = 47 C = 8 N = color I = 7;
	SU  T = 48 C = 8 N = color I = 7;
	SU  T = 49 C = 8 N = color I = 15;
	SU  T = 50 C = 8 N = color I = 15;
	SU  T = 51 C = 8 N = color I = 15;
	SU  T = 52 C = 8 N = color I = 15;

	SU  T = 5 C = 9 N = color I = 17;
	SU  T = 6 C = 9 N = color I = 17;
	SU  T = 7 C = 9 N = color I = 17;
	SU  T = 8 C = 9 N = color I = 17;
	SU  T = 9 C = 9 N = color I = 17;
	SU  T = 10 C = 9 N = color I = 17;
	SU  T = 11 C = 9 N = color I = 17;
	SU  T = 12 C = 9 N = color I = 6;
	SU  T = 13 C = 9 N = color I = 6;
	SU  T = 14 C = 9 N = color I = 6;
	SU  T = 15 C = 9 N = color I = 6;
	SU  T = 16 C = 9 N = color I = 6;
	SU  T = 17 C = 9 N = color I = 6;
	SU  T = 18 C = 9 N = color I = 6;
	SU  T = 19 C = 9 N = color I = 6;
	SU  T = 20 C = 9 N = color I = 6;
	SU  T = 21 C = 9 N = color I = 13;
	SU  T = 22 C = 9 N = color I = 13;
	SU  T = 23 C = 9 N = color I = 13;
	SU  T = 24 C = 9 N = color I = 13;
	SU  T = 25 C = 9 N = color I = 13;
	SU  T = 26 C = 9 N = color I = 13;
	SU  T = 27 C = 9 N = color I = 13;
	SU  T = 28 C = 9 N = color I = 13;
	SU  T = 29 C = 9 N = color I = 13;
	SU  T = 30 C = 9 N = color I = 13;
	SU  T = 31 C = 9 N = color I = 12;
	SU  T = 32 C = 9 N = color I = 12;
	SU  T = 33 C = 9 N = color I = 12;
	SU  T = 34 C = 9 N = color I = 12;
	SU  T = 35 C = 9 N = color I = 12;
	SU  T = 36 C = 9 N = color I = 12;
	SU  T = 37 C = 9 N = color I = 12;
	SU  T = 38 C = 9 N = color I = 12;
	SU  T = 39 C = 9 N = color I = 9;
	SU  T = 40 C = 9 N = color I = 9;
	SU  T = 41 C = 9 N = color I = 9;
	SU  T = 42 C = 9 N = color I = 9;
	SU  T = 43 C = 9 N = color I = 10;
	SU  T = 44 C = 9 N = color I = 10;
	SU  T = 45 C = 9 N = color I = 10;
	SU  T = 46 C = 9 N = color I = 7;
	SU  T = 47 C = 9 N = color I = 7;
	SU  T = 48 C = 9 N = color I = 7;
	SU  T = 49 C = 9 N = color I = 15;
	SU  T = 50 C = 9 N = color I = 15;
	SU  T = 51 C = 9 N = color I = 15;
	SU  T = 52 C = 9 N = color I = 15;

	SU  T = 5 C = 10 N = color I = 17;
	SU  T = 6 C = 10 N = color I = 17;
	SU  T = 7 C = 10 N = color I = 17;
	SU  T = 8 C = 10 N = color I = 17;
	SU  T = 9 C = 10 N = color I = 17;
	SU  T = 10 C = 10 N = color I = 17;
	SU  T = 11 C = 10 N = color I = 17;
	SU  T = 12 C = 10 N = color I = 6;
	SU  T = 13 C = 10 N = color I = 6;
	SU  T = 14 C = 10 N = color I = 6;
	SU  T = 15 C = 10 N = color I = 6;
	SU  T = 16 C = 10 N = color I = 6;
	SU  T = 17 C = 10 N = color I = 6;
	SU  T = 18 C = 10 N = color I = 6;
	SU  T = 19 C = 10 N = color I = 6;
	SU  T = 20 C = 10 N = color I = 6;
	SU  T = 21 C = 10 N = color I = 13;
	SU  T = 22 C = 10 N = color I = 13;
	SU  T = 23 C = 10 N = color I = 13;
	SU  T = 24 C = 10 N = color I = 13;
	SU  T = 25 C = 10 N = color I = 13;
	SU  T = 26 C = 10 N = color I = 13;
	SU  T = 27 C = 10 N = color I = 13;
	SU  T = 28 C = 10 N = color I = 13;
	SU  T = 29 C = 10 N = color I = 13;
	SU  T = 30 C = 10 N = color I = 13;
	SU  T = 31 C = 10 N = color I = 12;
	SU  T = 32 C = 10 N = color I = 12;
	SU  T = 33 C = 10 N = color I = 12;
	SU  T = 34 C = 10 N = color I = 12;
	SU  T = 35 C = 10 N = color I = 12;
	SU  T = 36 C = 10 N = color I = 12;
	SU  T = 37 C = 10 N = color I = 12;
	SU  T = 38 C = 10 N = color I = 12;
	SU  T = 39 C = 10 N = color I = 9;
	SU  T = 40 C = 10 N = color I = 9;
	SU  T = 41 C = 10 N = color I = 9;
	SU  T = 42 C = 10 N = color I = 9;
	SU  T = 43 C = 10 N = color I = 10;
	SU  T = 44 C = 10 N = color I = 10;
	SU  T = 45 C = 10 N = color I = 10;
	SU  T = 46 C = 10 N = color I = 7;
	SU  T = 47 C = 10 N = color I = 7;
	SU  T = 48 C = 10 N = color I = 7;
	SU  T = 49 C = 10 N = color I = 15;
	SU  T = 50 C = 10 N = color I = 15;
	SU  T = 51 C = 10 N = color I = 15;
	SU  T = 52 C = 10 N = color I = 15;

	SU  T = 5 C = 11 N = color I = 17;
	SU  T = 6 C = 11 N = color I = 17;
	SU  T = 7 C = 11 N = color I = 17;
	SU  T = 8 C = 11 N = color I = 17;
	SU  T = 9 C = 11 N = color I = 17;
	SU  T = 10 C = 11 N = color I = 17;
	SU  T = 11 C = 11 N = color I = 17;
	SU  T = 12 C = 11 N = color I = 6;
	SU  T = 13 C = 11 N = color I = 6;
	SU  T = 14 C = 11 N = color I = 6;
	SU  T = 15 C = 11 N = color I = 6;
	SU  T = 16 C = 11 N = color I = 6;
	SU  T = 17 C = 11 N = color I = 6;
	SU  T = 18 C = 11 N = color I = 6;
	SU  T = 19 C = 11 N = color I = 6;
	SU  T = 20 C = 11 N = color I = 6;
	SU  T = 21 C = 11 N = color I = 13;
	SU  T = 22 C = 11 N = color I = 13;
	SU  T = 23 C = 11 N = color I = 13;
	SU  T = 24 C = 11 N = color I = 13;
	SU  T = 25 C = 11 N = color I = 13;
	SU  T = 26 C = 11 N = color I = 13;
	SU  T = 27 C = 11 N = color I = 13;
	SU  T = 28 C = 11 N = color I = 13;
	SU  T = 29 C = 11 N = color I = 13;
	SU  T = 30 C = 11 N = color I = 13;
	SU  T = 31 C = 11 N = color I = 12;
	SU  T = 32 C = 11 N = color I = 12;
	SU  T = 33 C = 11 N = color I = 12;
	SU  T = 34 C = 11 N = color I = 12;
	SU  T = 35 C = 11 N = color I = 12;
	SU  T = 36 C = 11 N = color I = 12;
	SU  T = 37 C = 11 N = color I = 12;
	SU  T = 38 C = 11 N = color I = 12;
	SU  T = 39 C = 11 N = color I = 9;
	SU  T = 40 C = 11 N = color I = 9;
	SU  T = 41 C = 11 N = color I = 9;
	SU  T = 42 C = 11 N = color I = 9;
	SU  T = 43 C = 11 N = color I = 10;
	SU  T = 44 C = 11 N = color I = 10;
	SU  T = 45 C = 11 N = color I = 10;
	SU  T = 46 C = 11 N = color I = 7;
	SU  T = 47 C = 11 N = color I = 7;
	SU  T = 48 C = 11 N = color I = 7;
	SU  T = 49 C = 11 N = color I = 15;
	SU  T = 50 C = 11 N = color I = 15;
	SU  T = 51 C = 11 N = color I = 15;
	SU  T = 52 C = 11 N = color I = 15;

	SU  T = 5 C = 12 N = color I = 17;
	SU  T = 6 C = 12 N = color I = 17;
	SU  T = 7 C = 12 N = color I = 17;
	SU  T = 8 C = 12 N = color I = 17;
	SU  T = 9 C = 12 N = color I = 17;
	SU  T = 10 C = 12 N = color I = 17;
	SU  T = 11 C = 12 N = color I = 17;
	SU  T = 12 C = 12 N = color I = 6;
	SU  T = 13 C = 12 N = color I = 6;
	SU  T = 14 C = 12 N = color I = 6;
	SU  T = 15 C = 12 N = color I = 6;
	SU  T = 16 C = 12 N = color I = 6;
	SU  T = 17 C = 12 N = color I = 6;
	SU  T = 18 C = 12 N = color I = 6;
	SU  T = 19 C = 12 N = color I = 6;
	SU  T = 20 C = 12 N = color I = 6;
	SU  T = 21 C = 12 N = color I = 13;
	SU  T = 22 C = 12 N = color I = 13;
	SU  T = 23 C = 12 N = color I = 13;
	SU  T = 24 C = 12 N = color I = 13;
	SU  T = 25 C = 12 N = color I = 13;
	SU  T = 26 C = 12 N = color I = 13;
	SU  T = 27 C = 12 N = color I = 13;
	SU  T = 28 C = 12 N = color I = 13;
	SU  T = 29 C = 12 N = color I = 13;
	SU  T = 30 C = 12 N = color I = 13;
	SU  T = 31 C = 12 N = color I = 12;
	SU  T = 32 C = 12 N = color I = 12;
	SU  T = 33 C = 12 N = color I = 12;
	SU  T = 34 C = 12 N = color I = 12;
	SU  T = 35 C = 12 N = color I = 12;
	SU  T = 36 C = 12 N = color I = 12;
	SU  T = 37 C = 12 N = color I = 12;
	SU  T = 38 C = 12 N = color I = 12;
	SU  T = 39 C = 12 N = color I = 9;
	SU  T = 40 C = 12 N = color I = 9;
	SU  T = 41 C = 12 N = color I = 9;
	SU  T = 42 C = 12 N = color I = 9;
	SU  T = 43 C = 12 N = color I = 10;
	SU  T = 44 C = 12 N = color I = 10;
	SU  T = 45 C = 12 N = color I = 10;
	SU  T = 46 C = 12 N = color I = 7;
	SU  T = 47 C = 12 N = color I = 7;
	SU  T = 48 C = 12 N = color I = 7;
	SU  T = 49 C = 12 N = color I = 15;
	SU  T = 50 C = 12 N = color I = 15;
	SU  T = 51 C = 12 N = color I = 15;
	SU  T = 52 C = 12 N = color I = 15;

	SU  T = 5 C = 13 N = color I = 17;
	SU  T = 6 C = 13 N = color I = 17;
	SU  T = 7 C = 13 N = color I = 17;
	SU  T = 8 C = 13 N = color I = 17;
	SU  T = 9 C = 13 N = color I = 17;
	SU  T = 10 C = 13 N = color I = 17;
	SU  T = 11 C = 13 N = color I = 17;
	SU  T = 12 C = 13 N = color I = 6;
	SU  T = 13 C = 13 N = color I = 6;
	SU  T = 14 C = 13 N = color I = 6;
	SU  T = 15 C = 13 N = color I = 6;
	SU  T = 16 C = 13 N = color I = 6;
	SU  T = 17 C = 13 N = color I = 6;
	SU  T = 18 C = 13 N = color I = 6;
	SU  T = 19 C = 13 N = color I = 6;
	SU  T = 20 C = 13 N = color I = 6;
	SU  T = 21 C = 13 N = color I = 13;
	SU  T = 22 C = 13 N = color I = 13;
	SU  T = 23 C = 13 N = color I = 13;
	SU  T = 24 C = 13 N = color I = 13;
	SU  T = 25 C = 13 N = color I = 13;
	SU  T = 26 C = 13 N = color I = 13;
	SU  T = 27 C = 13 N = color I = 13;
	SU  T = 28 C = 13 N = color I = 13;
	SU  T = 29 C = 13 N = color I = 13;
	SU  T = 30 C = 13 N = color I = 13;
	SU  T = 31 C = 13 N = color I = 12;
	SU  T = 32 C = 13 N = color I = 12;
	SU  T = 33 C = 13 N = color I = 12;
	SU  T = 34 C = 13 N = color I = 12;
	SU  T = 35 C = 13 N = color I = 12;
	SU  T = 36 C = 13 N = color I = 12;
	SU  T = 37 C = 13 N = color I = 12;
	SU  T = 38 C = 13 N = color I = 12;
	SU  T = 39 C = 13 N = color I = 9;
	SU  T = 40 C = 13 N = color I = 9;
	SU  T = 41 C = 13 N = color I = 9;
	SU  T = 42 C = 13 N = color I = 9;
	SU  T = 43 C = 13 N = color I = 10;
	SU  T = 44 C = 13 N = color I = 10;
	SU  T = 45 C = 13 N = color I = 10;
	SU  T = 46 C = 13 N = color I = 7;
	SU  T = 47 C = 13 N = color I = 7;
	SU  T = 48 C = 13 N = color I = 7;
	SU  T = 49 C = 13 N = color I = 15;
	SU  T = 50 C = 13 N = color I = 15;
	SU  T = 51 C = 13 N = color I = 15;
	SU  T = 52 C = 13 N = color I = 15;

	SU  T = 5 C = 14 N = color I = 17;
	SU  T = 6 C = 14 N = color I = 17;
	SU  T = 7 C = 14 N = color I = 17;
	SU  T = 8 C = 14 N = color I = 17;
	SU  T = 9 C = 14 N = color I = 17;
	SU  T = 10 C = 14 N = color I = 17;
	SU  T = 11 C = 14 N = color I = 17;
	SU  T = 12 C = 14 N = color I = 6;
	SU  T = 13 C = 14 N = color I = 6;
	SU  T = 14 C = 14 N = color I = 6;
	SU  T = 15 C = 14 N = color I = 6;
	SU  T = 16 C = 14 N = color I = 6;
	SU  T = 17 C = 14 N = color I = 6;
	SU  T = 18 C = 14 N = color I = 6;
	SU  T = 19 C = 14 N = color I = 6;
	SU  T = 20 C = 14 N = color I = 6;
	SU  T = 21 C = 14 N = color I = 13;
	SU  T = 22 C = 14 N = color I = 13;
	SU  T = 23 C = 14 N = color I = 13;
	SU  T = 24 C = 14 N = color I = 13;
	SU  T = 25 C = 14 N = color I = 13;
	SU  T = 26 C = 14 N = color I = 13;
	SU  T = 27 C = 14 N = color I = 13;
	SU  T = 28 C = 14 N = color I = 13;
	SU  T = 29 C = 14 N = color I = 13;
	SU  T = 30 C = 14 N = color I = 13;
	SU  T = 31 C = 14 N = color I = 12;
	SU  T = 32 C = 14 N = color I = 12;
	SU  T = 33 C = 14 N = color I = 12;
	SU  T = 34 C = 14 N = color I = 12;
	SU  T = 35 C = 14 N = color I = 12;
	SU  T = 36 C = 14 N = color I = 12;
	SU  T = 37 C = 14 N = color I = 12;
	SU  T = 38 C = 14 N = color I = 12;
	SU  T = 39 C = 14 N = color I = 9;
	SU  T = 40 C = 14 N = color I = 9;
	SU  T = 41 C = 14 N = color I = 9;
	SU  T = 42 C = 14 N = color I = 9;
	SU  T = 43 C = 14 N = color I = 10;
	SU  T = 44 C = 14 N = color I = 10;
	SU  T = 45 C = 14 N = color I = 10;
	SU  T = 46 C = 14 N = color I = 7;
	SU  T = 47 C = 14 N = color I = 7;
	SU  T = 48 C = 14 N = color I = 7;
	SU  T = 49 C = 14 N = color I = 15;
	SU  T = 50 C = 14 N = color I = 15;
	SU  T = 51 C = 14 N = color I = 15;
	SU  T = 52 C = 14 N = color I = 15;

	SU  T = 5 C = 15 N = color I = 17;
	SU  T = 6 C = 15 N = color I = 17;
	SU  T = 7 C = 15 N = color I = 17;
	SU  T = 8 C = 15 N = color I = 17;
	SU  T = 9 C = 15 N = color I = 17;
	SU  T = 10 C = 15 N = color I = 17;
	SU  T = 11 C = 15 N = color I = 17;
	SU  T = 12 C = 15 N = color I = 6;
	SU  T = 13 C = 15 N = color I = 6;
	SU  T = 14 C = 15 N = color I = 6;
	SU  T = 15 C = 15 N = color I = 6;
	SU  T = 16 C = 15 N = color I = 6;
	SU  T = 17 C = 15 N = color I = 6;
	SU  T = 18 C = 15 N = color I = 6;
	SU  T = 19 C = 15 N = color I = 6;
	SU  T = 20 C = 15 N = color I = 6;
	SU  T = 21 C = 15 N = color I = 13;
	SU  T = 22 C = 15 N = color I = 13;
	SU  T = 23 C = 15 N = color I = 13;
	SU  T = 24 C = 15 N = color I = 13;
	SU  T = 25 C = 15 N = color I = 13;
	SU  T = 26 C = 15 N = color I = 13;
	SU  T = 27 C = 15 N = color I = 13;
	SU  T = 28 C = 15 N = color I = 13;
	SU  T = 29 C = 15 N = color I = 13;
	SU  T = 30 C = 15 N = color I = 13;
	SU  T = 31 C = 15 N = color I = 12;
	SU  T = 32 C = 15 N = color I = 12;
	SU  T = 33 C = 15 N = color I = 12;
	SU  T = 34 C = 15 N = color I = 12;
	SU  T = 35 C = 15 N = color I = 12;
	SU  T = 36 C = 15 N = color I = 12;
	SU  T = 37 C = 15 N = color I = 12;
	SU  T = 38 C = 15 N = color I = 12;
	SU  T = 39 C = 15 N = color I = 9;
	SU  T = 40 C = 15 N = color I = 9;
	SU  T = 41 C = 15 N = color I = 9;
	SU  T = 42 C = 15 N = color I = 9;
	SU  T = 43 C = 15 N = color I = 10;
	SU  T = 44 C = 15 N = color I = 10;
	SU  T = 45 C = 15 N = color I = 10;
	SU  T = 46 C = 15 N = color I = 7;
	SU  T = 47 C = 15 N = color I = 7;
	SU  T = 48 C = 15 N = color I = 7;
	SU  T = 49 C = 15 N = color I = 15;
	SU  T = 50 C = 15 N = color I = 15;
	SU  T = 51 C = 15 N = color I = 15;
	SU  T = 52 C = 15 N = color I = 15;

	SU  T = 5 C = 16 N = color I = 17;
	SU  T = 6 C = 16 N = color I = 17;
	SU  T = 7 C = 16 N = color I = 17;
	SU  T = 8 C = 16 N = color I = 17;
	SU  T = 9 C = 16 N = color I = 17;
	SU  T = 10 C = 16 N = color I = 17;
	SU  T = 11 C = 16 N = color I = 17;
	SU  T = 12 C = 16 N = color I = 6;
	SU  T = 13 C = 16 N = color I = 6;
	SU  T = 14 C = 16 N = color I = 6;
	SU  T = 15 C = 16 N = color I = 6;
	SU  T = 16 C = 16 N = color I = 6;
	SU  T = 17 C = 16 N = color I = 6;
	SU  T = 18 C = 16 N = color I = 6;
	SU  T = 19 C = 16 N = color I = 6;
	SU  T = 20 C = 16 N = color I = 6;
	SU  T = 21 C = 16 N = color I = 13;
	SU  T = 22 C = 16 N = color I = 13;
	SU  T = 23 C = 16 N = color I = 13;
	SU  T = 24 C = 16 N = color I = 13;
	SU  T = 25 C = 16 N = color I = 13;
	SU  T = 26 C = 16 N = color I = 13;
	SU  T = 27 C = 16 N = color I = 13;
	SU  T = 28 C = 16 N = color I = 13;
	SU  T = 29 C = 16 N = color I = 13;
	SU  T = 30 C = 16 N = color I = 13;
	SU  T = 31 C = 16 N = color I = 12;
	SU  T = 32 C = 16 N = color I = 12;
	SU  T = 33 C = 16 N = color I = 12;
	SU  T = 34 C = 16 N = color I = 12;
	SU  T = 35 C = 16 N = color I = 12;
	SU  T = 36 C = 16 N = color I = 12;
	SU  T = 37 C = 16 N = color I = 12;
	SU  T = 38 C = 16 N = color I = 12;
	SU  T = 39 C = 16 N = color I = 9;
	SU  T = 40 C = 16 N = color I = 9;
	SU  T = 41 C = 16 N = color I = 9;
	SU  T = 42 C = 16 N = color I = 9;
	SU  T = 43 C = 16 N = color I = 10;
	SU  T = 44 C = 16 N = color I = 10;
	SU  T = 45 C = 16 N = color I = 10;
	SU  T = 46 C = 16 N = color I = 7;
	SU  T = 47 C = 16 N = color I = 7;
	SU  T = 48 C = 16 N = color I = 7;
	SU  T = 49 C = 16 N = color I = 15;
	SU  T = 50 C = 16 N = color I = 15;
	SU  T = 51 C = 16 N = color I = 15;
	SU  T = 52 C = 16 N = color I = 15;

	SU  T = 5 C = 17 N = color I = 17;
	SU  T = 6 C = 17 N = color I = 17;
	SU  T = 7 C = 17 N = color I = 17;
	SU  T = 8 C = 17 N = color I = 17;
	SU  T = 9 C = 17 N = color I = 17;
	SU  T = 10 C = 17 N = color I = 17;
	SU  T = 11 C = 17 N = color I = 17;
	SU  T = 12 C = 17 N = color I = 6;
	SU  T = 13 C = 17 N = color I = 6;
	SU  T = 14 C = 17 N = color I = 6;
	SU  T = 15 C = 17 N = color I = 6;
	SU  T = 16 C = 17 N = color I = 6;
	SU  T = 17 C = 17 N = color I = 6;
	SU  T = 18 C = 17 N = color I = 6;
	SU  T = 19 C = 17 N = color I = 6;
	SU  T = 20 C = 17 N = color I = 6;
	SU  T = 21 C = 17 N = color I = 13;
	SU  T = 22 C = 17 N = color I = 13;
	SU  T = 23 C = 17 N = color I = 13;
	SU  T = 24 C = 17 N = color I = 13;
	SU  T = 25 C = 17 N = color I = 13;
	SU  T = 26 C = 17 N = color I = 13;
	SU  T = 27 C = 17 N = color I = 13;
	SU  T = 28 C = 17 N = color I = 13;
	SU  T = 29 C = 17 N = color I = 13;
	SU  T = 30 C = 17 N = color I = 13;
	SU  T = 31 C = 17 N = color I = 12;
	SU  T = 32 C = 17 N = color I = 12;
	SU  T = 33 C = 17 N = color I = 12;
	SU  T = 34 C = 17 N = color I = 12;
	SU  T = 35 C = 17 N = color I = 12;
	SU  T = 36 C = 17 N = color I = 12;
	SU  T = 37 C = 17 N = color I = 12;
	SU  T = 38 C = 17 N = color I = 12;
	SU  T = 39 C = 17 N = color I = 9;
	SU  T = 40 C = 17 N = color I = 9;
	SU  T = 41 C = 17 N = color I = 9;
	SU  T = 42 C = 17 N = color I = 9;
	SU  T = 43 C = 17 N = color I = 10;
	SU  T = 44 C = 17 N = color I = 10;
	SU  T = 45 C = 17 N = color I = 10;
	SU  T = 46 C = 17 N = color I = 7;
	SU  T = 47 C = 17 N = color I = 7;
	SU  T = 48 C = 17 N = color I = 7;
	SU  T = 49 C = 17 N = color I = 15;
	SU  T = 50 C = 17 N = color I = 15;
	SU  T = 51 C = 17 N = color I = 15;
	SU  T = 52 C = 17 N = color I = 15;

	SU  T = 5 C = 18 N = color I = 17;
	SU  T = 6 C = 18 N = color I = 17;
	SU  T = 7 C = 18 N = color I = 17;
	SU  T = 8 C = 18 N = color I = 17;
	SU  T = 9 C = 18 N = color I = 17;
	SU  T = 10 C = 18 N = color I = 17;
	SU  T = 11 C = 18 N = color I = 17;
	SU  T = 12 C = 18 N = color I = 6;
	SU  T = 13 C = 18 N = color I = 6;
	SU  T = 14 C = 18 N = color I = 6;
	SU  T = 15 C = 18 N = color I = 6;
	SU  T = 16 C = 18 N = color I = 6;
	SU  T = 17 C = 18 N = color I = 6;
	SU  T = 18 C = 18 N = color I = 6;
	SU  T = 19 C = 18 N = color I = 6;
	SU  T = 20 C = 18 N = color I = 6;
	SU  T = 21 C = 18 N = color I = 13;
	SU  T = 22 C = 18 N = color I = 13;
	SU  T = 23 C = 18 N = color I = 13;
	SU  T = 24 C = 18 N = color I = 13;
	SU  T = 25 C = 18 N = color I = 13;
	SU  T = 26 C = 18 N = color I = 13;
	SU  T = 27 C = 18 N = color I = 13;
	SU  T = 28 C = 18 N = color I = 13;
	SU  T = 29 C = 18 N = color I = 13;
	SU  T = 30 C = 18 N = color I = 13;
	SU  T = 31 C = 18 N = color I = 12;
	SU  T = 32 C = 18 N = color I = 12;
	SU  T = 33 C = 18 N = color I = 12;
	SU  T = 34 C = 18 N = color I = 12;
	SU  T = 35 C = 18 N = color I = 12;
	SU  T = 36 C = 18 N = color I = 12;
	SU  T = 37 C = 18 N = color I = 12;
	SU  T = 38 C = 18 N = color I = 12;
	SU  T = 39 C = 18 N = color I = 9;
	SU  T = 40 C = 18 N = color I = 9;
	SU  T = 41 C = 18 N = color I = 9;
	SU  T = 42 C = 18 N = color I = 9;
	SU  T = 43 C = 18 N = color I = 10;
	SU  T = 44 C = 18 N = color I = 10;
	SU  T = 45 C = 18 N = color I = 10;
	SU  T = 46 C = 18 N = color I = 7;
	SU  T = 47 C = 18 N = color I = 7;
	SU  T = 48 C = 18 N = color I = 7;
	SU  T = 49 C = 18 N = color I = 15;
	SU  T = 50 C = 18 N = color I = 15;
	SU  T = 51 C = 18 N = color I = 15;
	SU  T = 52 C = 18 N = color I = 15;

	SU  T = 5 C = 19 N = color I = 17;
	SU  T = 6 C = 19 N = color I = 17;
	SU  T = 7 C = 19 N = color I = 17;
	SU  T = 8 C = 19 N = color I = 17;
	SU  T = 9 C = 19 N = color I = 17;
	SU  T = 10 C = 19 N = color I = 17;
	SU  T = 11 C = 19 N = color I = 17;
	SU  T = 12 C = 19 N = color I = 6;
	SU  T = 13 C = 19 N = color I = 6;
	SU  T = 14 C = 19 N = color I = 6;
	SU  T = 15 C = 19 N = color I = 6;
	SU  T = 16 C = 19 N = color I = 6;
	SU  T = 17 C = 19 N = color I = 6;
	SU  T = 18 C = 19 N = color I = 6;
	SU  T = 19 C = 19 N = color I = 6;
	SU  T = 20 C = 19 N = color I = 6;
	SU  T = 21 C = 19 N = color I = 13;
	SU  T = 22 C = 19 N = color I = 13;
	SU  T = 23 C = 19 N = color I = 13;
	SU  T = 24 C = 19 N = color I = 13;
	SU  T = 25 C = 19 N = color I = 13;
	SU  T = 26 C = 19 N = color I = 13;
	SU  T = 27 C = 19 N = color I = 13;
	SU  T = 28 C = 19 N = color I = 13;
	SU  T = 29 C = 19 N = color I = 13;
	SU  T = 30 C = 19 N = color I = 13;
	SU  T = 31 C = 19 N = color I = 12;
	SU  T = 32 C = 19 N = color I = 12;
	SU  T = 33 C = 19 N = color I = 12;
	SU  T = 34 C = 19 N = color I = 12;
	SU  T = 35 C = 19 N = color I = 12;
	SU  T = 36 C = 19 N = color I = 12;
	SU  T = 37 C = 19 N = color I = 12;
	SU  T = 38 C = 19 N = color I = 12;
	SU  T = 39 C = 19 N = color I = 9;
	SU  T = 40 C = 19 N = color I = 9;
	SU  T = 41 C = 19 N = color I = 9;
	SU  T = 42 C = 19 N = color I = 9;
	SU  T = 43 C = 19 N = color I = 10;
	SU  T = 44 C = 19 N = color I = 10;
	SU  T = 45 C = 19 N = color I = 10;
	SU  T = 46 C = 19 N = color I = 7;
	SU  T = 47 C = 19 N = color I = 7;
	SU  T = 48 C = 19 N = color I = 7;
	SU  T = 49 C = 19 N = color I = 15;
	SU  T = 50 C = 19 N = color I = 15;
	SU  T = 51 C = 19 N = color I = 15;
	SU  T = 52 C = 19 N = color I = 15;

	SU  T = 5 C = 20 N = color I = 17;
	SU  T = 6 C = 20 N = color I = 17;
	SU  T = 7 C = 20 N = color I = 17;
	SU  T = 8 C = 20 N = color I = 17;
	SU  T = 9 C = 20 N = color I = 17;
	SU  T = 10 C = 20 N = color I = 17;
	SU  T = 11 C = 20 N = color I = 17;
	SU  T = 12 C = 20 N = color I = 6;
	SU  T = 13 C = 20 N = color I = 6;
	SU  T = 14 C = 20 N = color I = 6;
	SU  T = 15 C = 20 N = color I = 6;
	SU  T = 16 C = 20 N = color I = 6;
	SU  T = 17 C = 20 N = color I = 6;
	SU  T = 18 C = 20 N = color I = 6;
	SU  T = 19 C = 20 N = color I = 6;
	SU  T = 20 C = 20 N = color I = 6;
	SU  T = 21 C = 20 N = color I = 13;
	SU  T = 22 C = 20 N = color I = 13;
	SU  T = 23 C = 20 N = color I = 13;
	SU  T = 24 C = 20 N = color I = 13;
	SU  T = 25 C = 20 N = color I = 13;
	SU  T = 26 C = 20 N = color I = 13;
	SU  T = 27 C = 20 N = color I = 13;
	SU  T = 28 C = 20 N = color I = 13;
	SU  T = 29 C = 20 N = color I = 13;
	SU  T = 30 C = 20 N = color I = 13;
	SU  T = 31 C = 20 N = color I = 12;
	SU  T = 32 C = 20 N = color I = 12;
	SU  T = 33 C = 20 N = color I = 12;
	SU  T = 34 C = 20 N = color I = 12;
	SU  T = 35 C = 20 N = color I = 12;
	SU  T = 36 C = 20 N = color I = 12;
	SU  T = 37 C = 20 N = color I = 12;
	SU  T = 38 C = 20 N = color I = 12;
	SU  T = 39 C = 20 N = color I = 9;
	SU  T = 40 C = 20 N = color I = 9;
	SU  T = 41 C = 20 N = color I = 9;
	SU  T = 42 C = 20 N = color I = 9;
	SU  T = 43 C = 20 N = color I = 10;
	SU  T = 44 C = 20 N = color I = 10;
	SU  T = 45 C = 20 N = color I = 10;
	SU  T = 46 C = 20 N = color I = 7;
	SU  T = 47 C = 20 N = color I = 7;
	SU  T = 48 C = 20 N = color I = 7;
	SU  T = 49 C = 20 N = color I = 15;
	SU  T = 50 C = 20 N = color I = 15;
	SU  T = 51 C = 20 N = color I = 15;
	SU  T = 52 C = 20 N = color I = 15;

	SU  T = 5 C = 21 N = color I = 17;
	SU  T = 6 C = 21 N = color I = 17;
	SU  T = 7 C = 21 N = color I = 17;
	SU  T = 8 C = 21 N = color I = 17;
	SU  T = 9 C = 21 N = color I = 17;
	SU  T = 10 C = 21 N = color I = 17;
	SU  T = 11 C = 21 N = color I = 17;
	SU  T = 12 C = 21 N = color I = 6;
	SU  T = 13 C = 21 N = color I = 6;
	SU  T = 14 C = 21 N = color I = 6;
	SU  T = 15 C = 21 N = color I = 6;
	SU  T = 16 C = 21 N = color I = 6;
	SU  T = 17 C = 21 N = color I = 6;
	SU  T = 18 C = 21 N = color I = 6;
	SU  T = 19 C = 21 N = color I = 6;
	SU  T = 20 C = 21 N = color I = 6;
	SU  T = 21 C = 21 N = color I = 13;
	SU  T = 22 C = 21 N = color I = 13;
	SU  T = 23 C = 21 N = color I = 13;
	SU  T = 24 C = 21 N = color I = 13;
	SU  T = 25 C = 21 N = color I = 13;
	SU  T = 26 C = 21 N = color I = 13;
	SU  T = 27 C = 21 N = color I = 13;
	SU  T = 28 C = 21 N = color I = 13;
	SU  T = 29 C = 21 N = color I = 13;
	SU  T = 30 C = 21 N = color I = 13;
	SU  T = 31 C = 21 N = color I = 12;
	SU  T = 32 C = 21 N = color I = 12;
	SU  T = 33 C = 21 N = color I = 12;
	SU  T = 34 C = 21 N = color I = 12;
	SU  T = 35 C = 21 N = color I = 12;
	SU  T = 36 C = 21 N = color I = 12;
	SU  T = 37 C = 21 N = color I = 12;
	SU  T = 38 C = 21 N = color I = 12;
	SU  T = 39 C = 21 N = color I = 9;
	SU  T = 40 C = 21 N = color I = 9;
	SU  T = 41 C = 21 N = color I = 9;
	SU  T = 42 C = 21 N = color I = 9;
	SU  T = 43 C = 21 N = color I = 10;
	SU  T = 44 C = 21 N = color I = 10;
	SU  T = 45 C = 21 N = color I = 10;
	SU  T = 46 C = 21 N = color I = 7;
	SU  T = 47 C = 21 N = color I = 7;
	SU  T = 48 C = 21 N = color I = 7;
	SU  T = 49 C = 21 N = color I = 15;
	SU  T = 50 C = 21 N = color I = 15;
	SU  T = 51 C = 21 N = color I = 15;
	SU  T = 52 C = 21 N = color I = 15;

	SU  T = 5 C = 22 N = color I = 17;
	SU  T = 6 C = 22 N = color I = 17;
	SU  T = 7 C = 22 N = color I = 17;
	SU  T = 8 C = 22 N = color I = 17;
	SU  T = 9 C = 22 N = color I = 17;
	SU  T = 10 C = 22 N = color I = 17;
	SU  T = 11 C = 22 N = color I = 17;
	SU  T = 12 C = 22 N = color I = 6;
	SU  T = 13 C = 22 N = color I = 6;
	SU  T = 14 C = 22 N = color I = 6;
	SU  T = 15 C = 22 N = color I = 6;
	SU  T = 16 C = 22 N = color I = 6;
	SU  T = 17 C = 22 N = color I = 6;
	SU  T = 18 C = 22 N = color I = 6;
	SU  T = 19 C = 22 N = color I = 6;
	SU  T = 20 C = 22 N = color I = 6;
	SU  T = 21 C = 22 N = color I = 13;
	SU  T = 22 C = 22 N = color I = 13;
	SU  T = 23 C = 22 N = color I = 13;
	SU  T = 24 C = 22 N = color I = 13;
	SU  T = 25 C = 22 N = color I = 13;
	SU  T = 26 C = 22 N = color I = 13;
	SU  T = 27 C = 22 N = color I = 13;
	SU  T = 28 C = 22 N = color I = 13;
	SU  T = 29 C = 22 N = color I = 13;
	SU  T = 30 C = 22 N = color I = 13;
	SU  T = 31 C = 22 N = color I = 12;
	SU  T = 32 C = 22 N = color I = 12;
	SU  T = 33 C = 22 N = color I = 12;
	SU  T = 34 C = 22 N = color I = 12;
	SU  T = 35 C = 22 N = color I = 12;
	SU  T = 36 C = 22 N = color I = 12;
	SU  T = 37 C = 22 N = color I = 12;
	SU  T = 38 C = 22 N = color I = 12;
	SU  T = 39 C = 22 N = color I = 9;
	SU  T = 40 C = 22 N = color I = 9;
	SU  T = 41 C = 22 N = color I = 9;
	SU  T = 42 C = 22 N = color I = 9;
	SU  T = 43 C = 22 N = color I = 10;
	SU  T = 44 C = 22 N = color I = 10;
	SU  T = 45 C = 22 N = color I = 10;
	SU  T = 46 C = 22 N = color I = 7;
	SU  T = 47 C = 22 N = color I = 7;
	SU  T = 48 C = 22 N = color I = 7;
	SU  T = 49 C = 22 N = color I = 15;
	SU  T = 50 C = 22 N = color I = 15;
	SU  T = 51 C = 22 N = color I = 15;
	SU  T = 52 C = 22 N = color I = 15;

	SU  T = 5 C = 23 N = color I = 17;
	SU  T = 6 C = 23 N = color I = 17;
	SU  T = 7 C = 23 N = color I = 17;
	SU  T = 8 C = 23 N = color I = 17;
	SU  T = 9 C = 23 N = color I = 17;
	SU  T = 10 C = 23 N = color I = 17;
	SU  T = 11 C = 23 N = color I = 17;
	SU  T = 12 C = 23 N = color I = 6;
	SU  T = 13 C = 23 N = color I = 6;
	SU  T = 14 C = 23 N = color I = 6;
	SU  T = 15 C = 23 N = color I = 6;
	SU  T = 16 C = 23 N = color I = 6;
	SU  T = 17 C = 23 N = color I = 6;
	SU  T = 18 C = 23 N = color I = 6;
	SU  T = 19 C = 23 N = color I = 6;
	SU  T = 20 C = 23 N = color I = 6;
	SU  T = 21 C = 23 N = color I = 13;
	SU  T = 22 C = 23 N = color I = 13;
	SU  T = 23 C = 23 N = color I = 13;
	SU  T = 24 C = 23 N = color I = 13;
	SU  T = 25 C = 23 N = color I = 13;
	SU  T = 26 C = 23 N = color I = 13;
	SU  T = 27 C = 23 N = color I = 13;
	SU  T = 28 C = 23 N = color I = 13;
	SU  T = 29 C = 23 N = color I = 13;
	SU  T = 30 C = 23 N = color I = 13;
	SU  T = 31 C = 23 N = color I = 12;
	SU  T = 32 C = 23 N = color I = 12;
	SU  T = 33 C = 23 N = color I = 12;
	SU  T = 34 C = 23 N = color I = 12;
	SU  T = 35 C = 23 N = color I = 12;
	SU  T = 36 C = 23 N = color I = 12;
	SU  T = 37 C = 23 N = color I = 12;
	SU  T = 38 C = 23 N = color I = 12;
	SU  T = 39 C = 23 N = color I = 9;
	SU  T = 40 C = 23 N = color I = 9;
	SU  T = 41 C = 23 N = color I = 9;
	SU  T = 42 C = 23 N = color I = 9;
	SU  T = 43 C = 23 N = color I = 10;
	SU  T = 44 C = 23 N = color I = 10;
	SU  T = 45 C = 23 N = color I = 10;
	SU  T = 46 C = 23 N = color I = 7;
	SU  T = 47 C = 23 N = color I = 7;
	SU  T = 48 C = 23 N = color I = 7;
	SU  T = 49 C = 23 N = color I = 15;
	SU  T = 50 C = 23 N = color I = 15;
	SU  T = 51 C = 23 N = color I = 15;
	SU  T = 52 C = 23 N = color I = 15;

	SU  T = 5 C = 24 N = color I = 17;
	SU  T = 6 C = 24 N = color I = 17;
	SU  T = 7 C = 24 N = color I = 17;
	SU  T = 8 C = 24 N = color I = 17;
	SU  T = 9 C = 24 N = color I = 17;
	SU  T = 10 C = 24 N = color I = 17;
	SU  T = 11 C = 24 N = color I = 17;
	SU  T = 12 C = 24 N = color I = 6;
	SU  T = 13 C = 24 N = color I = 6;
	SU  T = 14 C = 24 N = color I = 6;
	SU  T = 15 C = 24 N = color I = 6;
	SU  T = 16 C = 24 N = color I = 6;
	SU  T = 17 C = 24 N = color I = 6;
	SU  T = 18 C = 24 N = color I = 6;
	SU  T = 19 C = 24 N = color I = 6;
	SU  T = 20 C = 24 N = color I = 6;
	SU  T = 21 C = 24 N = color I = 13;
	SU  T = 22 C = 24 N = color I = 13;
	SU  T = 23 C = 24 N = color I = 13;
	SU  T = 24 C = 24 N = color I = 13;
	SU  T = 25 C = 24 N = color I = 13;
	SU  T = 26 C = 24 N = color I = 13;
	SU  T = 27 C = 24 N = color I = 13;
	SU  T = 28 C = 24 N = color I = 13;
	SU  T = 29 C = 24 N = color I = 13;
	SU  T = 30 C = 24 N = color I = 13;
	SU  T = 31 C = 24 N = color I = 12;
	SU  T = 32 C = 24 N = color I = 12;
	SU  T = 33 C = 24 N = color I = 12;
	SU  T = 34 C = 24 N = color I = 12;
	SU  T = 35 C = 24 N = color I = 12;
	SU  T = 36 C = 24 N = color I = 12;
	SU  T = 37 C = 24 N = color I = 12;
	SU  T = 38 C = 24 N = color I = 12;
	SU  T = 39 C = 24 N = color I = 9;
	SU  T = 40 C = 24 N = color I = 9;
	SU  T = 41 C = 24 N = color I = 9;
	SU  T = 42 C = 24 N = color I = 9;
	SU  T = 43 C = 24 N = color I = 10;
	SU  T = 44 C = 24 N = color I = 10;
	SU  T = 45 C = 24 N = color I = 10;
	SU  T = 46 C = 24 N = color I = 7;
	SU  T = 47 C = 24 N = color I = 7;
	SU  T = 48 C = 24 N = color I = 7;
	SU  T = 49 C = 24 N = color I = 15;
	SU  T = 50 C = 24 N = color I = 15;
	SU  T = 51 C = 24 N = color I = 15;
	SU  T = 52 C = 24 N = color I = 15;

	SU  T = 5 C = 25 N = color I = 17;
	SU  T = 6 C = 25 N = color I = 17;
	SU  T = 7 C = 25 N = color I = 17;
	SU  T = 8 C = 25 N = color I = 17;
	SU  T = 9 C = 25 N = color I = 17;
	SU  T = 10 C = 25 N = color I = 17;
	SU  T = 11 C = 25 N = color I = 17;
	SU  T = 12 C = 25 N = color I = 6;
	SU  T = 13 C = 25 N = color I = 6;
	SU  T = 14 C = 25 N = color I = 6;
	SU  T = 15 C = 25 N = color I = 6;
	SU  T = 16 C = 25 N = color I = 6;
	SU  T = 17 C = 25 N = color I = 6;
	SU  T = 18 C = 25 N = color I = 6;
	SU  T = 19 C = 25 N = color I = 6;
	SU  T = 20 C = 25 N = color I = 6;
	SU  T = 21 C = 25 N = color I = 13;
	SU  T = 22 C = 25 N = color I = 13;
	SU  T = 23 C = 25 N = color I = 13;
	SU  T = 24 C = 25 N = color I = 13;
	SU  T = 25 C = 25 N = color I = 13;
	SU  T = 26 C = 25 N = color I = 13;
	SU  T = 27 C = 25 N = color I = 13;
	SU  T = 28 C = 25 N = color I = 13;
	SU  T = 29 C = 25 N = color I = 13;
	SU  T = 30 C = 25 N = color I = 13;
	SU  T = 31 C = 25 N = color I = 12;
	SU  T = 32 C = 25 N = color I = 12;
	SU  T = 33 C = 25 N = color I = 12;
	SU  T = 34 C = 25 N = color I = 12;
	SU  T = 35 C = 25 N = color I = 12;
	SU  T = 36 C = 25 N = color I = 12;
	SU  T = 37 C = 25 N = color I = 12;
	SU  T = 38 C = 25 N = color I = 12;
	SU  T = 39 C = 25 N = color I = 9;
	SU  T = 40 C = 25 N = color I = 9;
	SU  T = 41 C = 25 N = color I = 9;
	SU  T = 42 C = 25 N = color I = 9;
	SU  T = 43 C = 25 N = color I = 10;
	SU  T = 44 C = 25 N = color I = 10;
	SU  T = 45 C = 25 N = color I = 10;
	SU  T = 46 C = 25 N = color I = 7;
	SU  T = 47 C = 25 N = color I = 7;
	SU  T = 48 C = 25 N = color I = 7;
	SU  T = 49 C = 25 N = color I = 15;
	SU  T = 50 C = 25 N = color I = 15;
	SU  T = 51 C = 25 N = color I = 15;
	SU  T = 52 C = 25 N = color I = 15;

	SU  T = 5 C = 26 N = color I = 17;
	SU  T = 6 C = 26 N = color I = 17;
	SU  T = 7 C = 26 N = color I = 17;
	SU  T = 8 C = 26 N = color I = 17;
	SU  T = 9 C = 26 N = color I = 17;
	SU  T = 10 C = 26 N = color I = 17;
	SU  T = 11 C = 26 N = color I = 17;
	SU  T = 12 C = 26 N = color I = 6;
	SU  T = 13 C = 26 N = color I = 6;
	SU  T = 14 C = 26 N = color I = 6;
	SU  T = 15 C = 26 N = color I = 6;
	SU  T = 16 C = 26 N = color I = 6;
	SU  T = 17 C = 26 N = color I = 6;
	SU  T = 18 C = 26 N = color I = 6;
	SU  T = 19 C = 26 N = color I = 6;
	SU  T = 20 C = 26 N = color I = 6;
	SU  T = 21 C = 26 N = color I = 13;
	SU  T = 22 C = 26 N = color I = 13;
	SU  T = 23 C = 26 N = color I = 13;
	SU  T = 24 C = 26 N = color I = 13;
	SU  T = 25 C = 26 N = color I = 13;
	SU  T = 26 C = 26 N = color I = 13;
	SU  T = 27 C = 26 N = color I = 13;
	SU  T = 28 C = 26 N = color I = 13;
	SU  T = 29 C = 26 N = color I = 13;
	SU  T = 30 C = 26 N = color I = 13;
	SU  T = 31 C = 26 N = color I = 12;
	SU  T = 32 C = 26 N = color I = 12;
	SU  T = 33 C = 26 N = color I = 12;
	SU  T = 34 C = 26 N = color I = 12;
	SU  T = 35 C = 26 N = color I = 12;
	SU  T = 36 C = 26 N = color I = 12;
	SU  T = 37 C = 26 N = color I = 12;
	SU  T = 38 C = 26 N = color I = 12;
	SU  T = 39 C = 26 N = color I = 9;
	SU  T = 40 C = 26 N = color I = 9;
	SU  T = 41 C = 26 N = color I = 9;
	SU  T = 42 C = 26 N = color I = 9;
	SU  T = 43 C = 26 N = color I = 10;
	SU  T = 44 C = 26 N = color I = 10;
	SU  T = 45 C = 26 N = color I = 10;
	SU  T = 46 C = 26 N = color I = 7;
	SU  T = 47 C = 26 N = color I = 7;
	SU  T = 48 C = 26 N = color I = 7;
	SU  T = 49 C = 26 N = color I = 15;
	SU  T = 50 C = 26 N = color I = 15;
	SU  T = 51 C = 26 N = color I = 15;
	SU  T = 52 C = 26 N = color I = 15;

	SU  T = 5 C = 27 N = color I = 17;
	SU  T = 6 C = 27 N = color I = 17;
	SU  T = 7 C = 27 N = color I = 17;
	SU  T = 8 C = 27 N = color I = 17;
	SU  T = 9 C = 27 N = color I = 17;
	SU  T = 10 C = 27 N = color I = 17;
	SU  T = 11 C = 27 N = color I = 17;
	SU  T = 12 C = 27 N = color I = 6;
	SU  T = 13 C = 27 N = color I = 6;
	SU  T = 14 C = 27 N = color I = 6;
	SU  T = 15 C = 27 N = color I = 6;
	SU  T = 16 C = 27 N = color I = 6;
	SU  T = 17 C = 27 N = color I = 6;
	SU  T = 18 C = 27 N = color I = 6;
	SU  T = 19 C = 27 N = color I = 6;
	SU  T = 20 C = 27 N = color I = 6;
	SU  T = 21 C = 27 N = color I = 13;
	SU  T = 22 C = 27 N = color I = 13;
	SU  T = 23 C = 27 N = color I = 13;
	SU  T = 24 C = 27 N = color I = 13;
	SU  T = 25 C = 27 N = color I = 13;
	SU  T = 26 C = 27 N = color I = 13;
	SU  T = 27 C = 27 N = color I = 13;
	SU  T = 28 C = 27 N = color I = 13;
	SU  T = 29 C = 27 N = color I = 13;
	SU  T = 30 C = 27 N = color I = 13;
	SU  T = 31 C = 27 N = color I = 12;
	SU  T = 32 C = 27 N = color I = 12;
	SU  T = 33 C = 27 N = color I = 12;
	SU  T = 34 C = 27 N = color I = 12;
	SU  T = 35 C = 27 N = color I = 12;
	SU  T = 36 C = 27 N = color I = 12;
	SU  T = 37 C = 27 N = color I = 12;
	SU  T = 38 C = 27 N = color I = 12;
	SU  T = 39 C = 27 N = color I = 9;
	SU  T = 40 C = 27 N = color I = 9;
	SU  T = 41 C = 27 N = color I = 9;
	SU  T = 42 C = 27 N = color I = 9;
	SU  T = 43 C = 27 N = color I = 10;
	SU  T = 44 C = 27 N = color I = 10;
	SU  T = 45 C = 27 N = color I = 10;
	SU  T = 46 C = 27 N = color I = 7;
	SU  T = 47 C = 27 N = color I = 7;
	SU  T = 48 C = 27 N = color I = 7;
	SU  T = 49 C = 27 N = color I = 15;
	SU  T = 50 C = 27 N = color I = 15;
	SU  T = 51 C = 27 N = color I = 15;
	SU  T = 52 C = 27 N = color I = 15;

	SU  T = 5 C = 28 N = color I = 17;
	SU  T = 6 C = 28 N = color I = 17;
	SU  T = 7 C = 28 N = color I = 17;
	SU  T = 8 C = 28 N = color I = 17;
	SU  T = 9 C = 28 N = color I = 17;
	SU  T = 10 C = 28 N = color I = 17;
	SU  T = 11 C = 28 N = color I = 17;
	SU  T = 12 C = 28 N = color I = 6;
	SU  T = 13 C = 28 N = color I = 6;
	SU  T = 14 C = 28 N = color I = 6;
	SU  T = 15 C = 28 N = color I = 6;
	SU  T = 16 C = 28 N = color I = 6;
	SU  T = 17 C = 28 N = color I = 6;
	SU  T = 18 C = 28 N = color I = 6;
	SU  T = 19 C = 28 N = color I = 6;
	SU  T = 20 C = 28 N = color I = 6;
	SU  T = 21 C = 28 N = color I = 13;
	SU  T = 22 C = 28 N = color I = 13;
	SU  T = 23 C = 28 N = color I = 13;
	SU  T = 24 C = 28 N = color I = 13;
	SU  T = 25 C = 28 N = color I = 13;
	SU  T = 26 C = 28 N = color I = 13;
	SU  T = 27 C = 28 N = color I = 13;
	SU  T = 28 C = 28 N = color I = 13;
	SU  T = 29 C = 28 N = color I = 13;
	SU  T = 30 C = 28 N = color I = 13;
	SU  T = 31 C = 28 N = color I = 12;
	SU  T = 32 C = 28 N = color I = 12;
	SU  T = 33 C = 28 N = color I = 12;
	SU  T = 34 C = 28 N = color I = 12;
	SU  T = 35 C = 28 N = color I = 12;
	SU  T = 36 C = 28 N = color I = 12;
	SU  T = 37 C = 28 N = color I = 12;
	SU  T = 38 C = 28 N = color I = 12;
	SU  T = 39 C = 28 N = color I = 9;
	SU  T = 40 C = 28 N = color I = 9;
	SU  T = 41 C = 28 N = color I = 9;
	SU  T = 42 C = 28 N = color I = 9;
	SU  T = 43 C = 28 N = color I = 10;
	SU  T = 44 C = 28 N = color I = 10;
	SU  T = 45 C = 28 N = color I = 10;
	SU  T = 46 C = 28 N = color I = 7;
	SU  T = 47 C = 28 N = color I = 7;
	SU  T = 48 C = 28 N = color I = 7;
	SU  T = 49 C = 28 N = color I = 15;
	SU  T = 50 C = 28 N = color I = 15;
	SU  T = 51 C = 28 N = color I = 15;
	SU  T = 52 C = 28 N = color I = 15;

	SU  T = 5 C = 29 N = color I = 17;
	SU  T = 6 C = 29 N = color I = 17;
	SU  T = 7 C = 29 N = color I = 17;
	SU  T = 8 C = 29 N = color I = 17;
	SU  T = 9 C = 29 N = color I = 17;
	SU  T = 10 C = 29 N = color I = 17;
	SU  T = 11 C = 29 N = color I = 17;
	SU  T = 12 C = 29 N = color I = 6;
	SU  T = 13 C = 29 N = color I = 6;
	SU  T = 14 C = 29 N = color I = 6;
	SU  T = 15 C = 29 N = color I = 6;
	SU  T = 16 C = 29 N = color I = 6;
	SU  T = 17 C = 29 N = color I = 6;
	SU  T = 18 C = 29 N = color I = 6;
	SU  T = 19 C = 29 N = color I = 6;
	SU  T = 20 C = 29 N = color I = 6;
	SU  T = 21 C = 29 N = color I = 13;
	SU  T = 22 C = 29 N = color I = 13;
	SU  T = 23 C = 29 N = color I = 13;
	SU  T = 24 C = 29 N = color I = 13;
	SU  T = 25 C = 29 N = color I = 13;
	SU  T = 26 C = 29 N = color I = 13;
	SU  T = 27 C = 29 N = color I = 13;
	SU  T = 28 C = 29 N = color I = 13;
	SU  T = 29 C = 29 N = color I = 13;
	SU  T = 30 C = 29 N = color I = 13;
	SU  T = 31 C = 29 N = color I = 12;
	SU  T = 32 C = 29 N = color I = 12;
	SU  T = 33 C = 29 N = color I = 12;
	SU  T = 34 C = 29 N = color I = 12;
	SU  T = 35 C = 29 N = color I = 12;
	SU  T = 36 C = 29 N = color I = 12;
	SU  T = 37 C = 29 N = color I = 12;
	SU  T = 38 C = 29 N = color I = 12;
	SU  T = 39 C = 29 N = color I = 9;
	SU  T = 40 C = 29 N = color I = 9;
	SU  T = 41 C = 29 N = color I = 9;
	SU  T = 42 C = 29 N = color I = 9;
	SU  T = 43 C = 29 N = color I = 10;
	SU  T = 44 C = 29 N = color I = 10;
	SU  T = 45 C = 29 N = color I = 10;
	SU  T = 46 C = 29 N = color I = 7;
	SU  T = 47 C = 29 N = color I = 7;
	SU  T = 48 C = 29 N = color I = 7;
	SU  T = 49 C = 29 N = color I = 15;
	SU  T = 50 C = 29 N = color I = 15;
	SU  T = 51 C = 29 N = color I = 15;
	SU  T = 52 C = 29 N = color I = 15;

	SU  T = 5 C = 30 N = color I = 17;
	SU  T = 6 C = 30 N = color I = 17;
	SU  T = 7 C = 30 N = color I = 17;
	SU  T = 8 C = 30 N = color I = 17;
	SU  T = 9 C = 30 N = color I = 17;
	SU  T = 10 C = 30 N = color I = 17;
	SU  T = 11 C = 30 N = color I = 17;
	SU  T = 12 C = 30 N = color I = 6;
	SU  T = 13 C = 30 N = color I = 6;
	SU  T = 14 C = 30 N = color I = 6;
	SU  T = 15 C = 30 N = color I = 6;
	SU  T = 16 C = 30 N = color I = 6;
	SU  T = 17 C = 30 N = color I = 6;
	SU  T = 18 C = 30 N = color I = 6;
	SU  T = 19 C = 30 N = color I = 6;
	SU  T = 20 C = 30 N = color I = 6;
	SU  T = 21 C = 30 N = color I = 13;
	SU  T = 22 C = 30 N = color I = 13;
	SU  T = 23 C = 30 N = color I = 13;
	SU  T = 24 C = 30 N = color I = 13;
	SU  T = 25 C = 30 N = color I = 13;
	SU  T = 26 C = 30 N = color I = 13;
	SU  T = 27 C = 30 N = color I = 13;
	SU  T = 28 C = 30 N = color I = 13;
	SU  T = 29 C = 30 N = color I = 13;
	SU  T = 30 C = 30 N = color I = 13;
	SU  T = 31 C = 30 N = color I = 12;
	SU  T = 32 C = 30 N = color I = 12;
	SU  T = 33 C = 30 N = color I = 12;
	SU  T = 34 C = 30 N = color I = 12;
	SU  T = 35 C = 30 N = color I = 12;
	SU  T = 36 C = 30 N = color I = 12;
	SU  T = 37 C = 30 N = color I = 12;
	SU  T = 38 C = 30 N = color I = 12;
	SU  T = 39 C = 30 N = color I = 9;
	SU  T = 40 C = 30 N = color I = 9;
	SU  T = 41 C = 30 N = color I = 9;
	SU  T = 42 C = 30 N = color I = 9;
	SU  T = 43 C = 30 N = color I = 10;
	SU  T = 44 C = 30 N = color I = 10;
	SU  T = 45 C = 30 N = color I = 10;
	SU  T = 46 C = 30 N = color I = 7;
	SU  T = 47 C = 30 N = color I = 7;
	SU  T = 48 C = 30 N = color I = 7;
	SU  T = 49 C = 30 N = color I = 15;
	SU  T = 50 C = 30 N = color I = 15;
	SU  T = 51 C = 30 N = color I = 15;
	SU  T = 52 C = 30 N = color I = 15;

	SU  T = 5 C = 31 N = color I = 17;
	SU  T = 6 C = 31 N = color I = 17;
	SU  T = 7 C = 31 N = color I = 17;
	SU  T = 8 C = 31 N = color I = 17;
	SU  T = 9 C = 31 N = color I = 17;
	SU  T = 10 C = 31 N = color I = 17;
	SU  T = 11 C = 31 N = color I = 17;
	SU  T = 12 C = 31 N = color I = 6;
	SU  T = 13 C = 31 N = color I = 6;
	SU  T = 14 C = 31 N = color I = 6;
	SU  T = 15 C = 31 N = color I = 6;
	SU  T = 16 C = 31 N = color I = 6;
	SU  T = 17 C = 31 N = color I = 6;
	SU  T = 18 C = 31 N = color I = 6;
	SU  T = 19 C = 31 N = color I = 6;
	SU  T = 20 C = 31 N = color I = 6;
	SU  T = 21 C = 31 N = color I = 13;
	SU  T = 22 C = 31 N = color I = 13;
	SU  T = 23 C = 31 N = color I = 13;
	SU  T = 24 C = 31 N = color I = 13;
	SU  T = 25 C = 31 N = color I = 13;
	SU  T = 26 C = 31 N = color I = 13;
	SU  T = 27 C = 31 N = color I = 13;
	SU  T = 28 C = 31 N = color I = 13;
	SU  T = 29 C = 31 N = color I = 13;
	SU  T = 30 C = 31 N = color I = 13;
	SU  T = 31 C = 31 N = color I = 12;
	SU  T = 32 C = 31 N = color I = 12;
	SU  T = 33 C = 31 N = color I = 12;
	SU  T = 34 C = 31 N = color I = 12;
	SU  T = 35 C = 31 N = color I = 12;
	SU  T = 36 C = 31 N = color I = 12;
	SU  T = 37 C = 31 N = color I = 12;
	SU  T = 38 C = 31 N = color I = 12;
	SU  T = 39 C = 31 N = color I = 9;
	SU  T = 40 C = 31 N = color I = 9;
	SU  T = 41 C = 31 N = color I = 9;
	SU  T = 42 C = 31 N = color I = 9;
	SU  T = 43 C = 31 N = color I = 10;
	SU  T = 44 C = 31 N = color I = 10;
	SU  T = 45 C = 31 N = color I = 10;
	SU  T = 46 C = 31 N = color I = 7;
	SU  T = 47 C = 31 N = color I = 7;
	SU  T = 48 C = 31 N = color I = 7;
	SU  T = 49 C = 31 N = color I = 15;
	SU  T = 50 C = 31 N = color I = 15;
	SU  T = 51 C = 31 N = color I = 15;
	SU  T = 52 C = 31 N = color I = 15;

	SU  T = 5 C = 32 N = color I = 17;
	SU  T = 6 C = 32 N = color I = 17;
	SU  T = 7 C = 32 N = color I = 17;
	SU  T = 8 C = 32 N = color I = 17;
	SU  T = 9 C = 32 N = color I = 17;
	SU  T = 10 C = 32 N = color I = 17;
	SU  T = 11 C = 32 N = color I = 17;
	SU  T = 12 C = 32 N = color I = 6;
	SU  T = 13 C = 32 N = color I = 6;
	SU  T = 14 C = 32 N = color I = 6;
	SU  T = 15 C = 32 N = color I = 6;
	SU  T = 16 C = 32 N = color I = 6;
	SU  T = 17 C = 32 N = color I = 6;
	SU  T = 18 C = 32 N = color I = 6;
	SU  T = 19 C = 32 N = color I = 6;
	SU  T = 20 C = 32 N = color I = 6;
	SU  T = 21 C = 32 N = color I = 13;
	SU  T = 22 C = 32 N = color I = 13;
	SU  T = 23 C = 32 N = color I = 13;
	SU  T = 24 C = 32 N = color I = 13;
	SU  T = 25 C = 32 N = color I = 13;
	SU  T = 26 C = 32 N = color I = 13;
	SU  T = 27 C = 32 N = color I = 13;
	SU  T = 28 C = 32 N = color I = 13;
	SU  T = 29 C = 32 N = color I = 13;
	SU  T = 30 C = 32 N = color I = 13;
	SU  T = 31 C = 32 N = color I = 12;
	SU  T = 32 C = 32 N = color I = 12;
	SU  T = 33 C = 32 N = color I = 12;
	SU  T = 34 C = 32 N = color I = 12;
	SU  T = 35 C = 32 N = color I = 12;
	SU  T = 36 C = 32 N = color I = 12;
	SU  T = 37 C = 32 N = color I = 12;
	SU  T = 38 C = 32 N = color I = 12;
	SU  T = 39 C = 32 N = color I = 9;
	SU  T = 40 C = 32 N = color I = 9;
	SU  T = 41 C = 32 N = color I = 9;
	SU  T = 42 C = 32 N = color I = 9;
	SU  T = 43 C = 32 N = color I = 10;
	SU  T = 44 C = 32 N = color I = 10;
	SU  T = 45 C = 32 N = color I = 10;
	SU  T = 46 C = 32 N = color I = 7;
	SU  T = 47 C = 32 N = color I = 7;
	SU  T = 48 C = 32 N = color I = 7;
	SU  T = 49 C = 32 N = color I = 15;
	SU  T = 50 C = 32 N = color I = 15;
	SU  T = 51 C = 32 N = color I = 15;
	SU  T = 52 C = 32 N = color I = 15;

	SU  T = 5 C = 33 N = color I = 17;
	SU  T = 6 C = 33 N = color I = 17;
	SU  T = 7 C = 33 N = color I = 17;
	SU  T = 8 C = 33 N = color I = 17;
	SU  T = 9 C = 33 N = color I = 17;
	SU  T = 10 C = 33 N = color I = 17;
	SU  T = 11 C = 33 N = color I = 17;
	SU  T = 12 C = 33 N = color I = 6;
	SU  T = 13 C = 33 N = color I = 6;
	SU  T = 14 C = 33 N = color I = 6;
	SU  T = 15 C = 33 N = color I = 6;
	SU  T = 16 C = 33 N = color I = 6;
	SU  T = 17 C = 33 N = color I = 6;
	SU  T = 18 C = 33 N = color I = 6;
	SU  T = 19 C = 33 N = color I = 6;
	SU  T = 20 C = 33 N = color I = 6;
	SU  T = 21 C = 33 N = color I = 13;
	SU  T = 22 C = 33 N = color I = 13;
	SU  T = 23 C = 33 N = color I = 13;
	SU  T = 24 C = 33 N = color I = 13;
	SU  T = 25 C = 33 N = color I = 13;
	SU  T = 26 C = 33 N = color I = 13;
	SU  T = 27 C = 33 N = color I = 13;
	SU  T = 28 C = 33 N = color I = 13;
	SU  T = 29 C = 33 N = color I = 13;
	SU  T = 30 C = 33 N = color I = 13;
	SU  T = 31 C = 33 N = color I = 12;
	SU  T = 32 C = 33 N = color I = 12;
	SU  T = 33 C = 33 N = color I = 12;
	SU  T = 34 C = 33 N = color I = 12;
	SU  T = 35 C = 33 N = color I = 12;
	SU  T = 36 C = 33 N = color I = 12;
	SU  T = 37 C = 33 N = color I = 12;
	SU  T = 38 C = 33 N = color I = 12;
	SU  T = 39 C = 33 N = color I = 9;
	SU  T = 40 C = 33 N = color I = 9;
	SU  T = 41 C = 33 N = color I = 9;
	SU  T = 42 C = 33 N = color I = 9;
	SU  T = 43 C = 33 N = color I = 10;
	SU  T = 44 C = 33 N = color I = 10;
	SU  T = 45 C = 33 N = color I = 10;
	SU  T = 46 C = 33 N = color I = 7;
	SU  T = 47 C = 33 N = color I = 7;
	SU  T = 48 C = 33 N = color I = 7;
	SU  T = 49 C = 33 N = color I = 15;
	SU  T = 50 C = 33 N = color I = 15;
	SU  T = 51 C = 33 N = color I = 15;
	SU  T = 52 C = 33 N = color I = 15;

	SU  T = 5 C = 34 N = color I = 17;
	SU  T = 6 C = 34 N = color I = 17;
	SU  T = 7 C = 34 N = color I = 17;
	SU  T = 8 C = 34 N = color I = 17;
	SU  T = 9 C = 34 N = color I = 17;
	SU  T = 10 C = 34 N = color I = 17;
	SU  T = 11 C = 34 N = color I = 17;
	SU  T = 12 C = 34 N = color I = 6;
	SU  T = 13 C = 34 N = color I = 6;
	SU  T = 14 C = 34 N = color I = 6;
	SU  T = 15 C = 34 N = color I = 6;
	SU  T = 16 C = 34 N = color I = 6;
	SU  T = 17 C = 34 N = color I = 6;
	SU  T = 18 C = 34 N = color I = 6;
	SU  T = 19 C = 34 N = color I = 6;
	SU  T = 20 C = 34 N = color I = 6;
	SU  T = 21 C = 34 N = color I = 13;
	SU  T = 22 C = 34 N = color I = 13;
	SU  T = 23 C = 34 N = color I = 13;
	SU  T = 24 C = 34 N = color I = 13;
	SU  T = 25 C = 34 N = color I = 13;
	SU  T = 26 C = 34 N = color I = 13;
	SU  T = 27 C = 34 N = color I = 13;
	SU  T = 28 C = 34 N = color I = 13;
	SU  T = 29 C = 34 N = color I = 13;
	SU  T = 30 C = 34 N = color I = 13;
	SU  T = 31 C = 34 N = color I = 12;
	SU  T = 32 C = 34 N = color I = 12;
	SU  T = 33 C = 34 N = color I = 12;
	SU  T = 34 C = 34 N = color I = 12;
	SU  T = 35 C = 34 N = color I = 12;
	SU  T = 36 C = 34 N = color I = 12;
	SU  T = 37 C = 34 N = color I = 12;
	SU  T = 38 C = 34 N = color I = 12;
	SU  T = 39 C = 34 N = color I = 9;
	SU  T = 40 C = 34 N = color I = 9;
	SU  T = 41 C = 34 N = color I = 9;
	SU  T = 42 C = 34 N = color I = 9;
	SU  T = 43 C = 34 N = color I = 10;
	SU  T = 44 C = 34 N = color I = 10;
	SU  T = 45 C = 34 N = color I = 10;
	SU  T = 46 C = 34 N = color I = 7;
	SU  T = 47 C = 34 N = color I = 7;
	SU  T = 48 C = 34 N = color I = 7;
	SU  T = 49 C = 34 N = color I = 15;
	SU  T = 50 C = 34 N = color I = 15;
	SU  T = 51 C = 34 N = color I = 15;
	SU  T = 52 C = 34 N = color I = 15;

	SU  T = 5 C = 35 N = color I = 17;
	SU  T = 6 C = 35 N = color I = 17;
	SU  T = 7 C = 35 N = color I = 17;
	SU  T = 8 C = 35 N = color I = 17;
	SU  T = 9 C = 35 N = color I = 17;
	SU  T = 10 C = 35 N = color I = 17;
	SU  T = 11 C = 35 N = color I = 17;
	SU  T = 12 C = 35 N = color I = 6;
	SU  T = 13 C = 35 N = color I = 6;
	SU  T = 14 C = 35 N = color I = 6;
	SU  T = 15 C = 35 N = color I = 6;
	SU  T = 16 C = 35 N = color I = 6;
	SU  T = 17 C = 35 N = color I = 6;
	SU  T = 18 C = 35 N = color I = 6;
	SU  T = 19 C = 35 N = color I = 6;
	SU  T = 20 C = 35 N = color I = 6;
	SU  T = 21 C = 35 N = color I = 13;
	SU  T = 22 C = 35 N = color I = 13;
	SU  T = 23 C = 35 N = color I = 13;
	SU  T = 24 C = 35 N = color I = 13;
	SU  T = 25 C = 35 N = color I = 13;
	SU  T = 26 C = 35 N = color I = 13;
	SU  T = 27 C = 35 N = color I = 13;
	SU  T = 28 C = 35 N = color I = 13;
	SU  T = 29 C = 35 N = color I = 13;
	SU  T = 30 C = 35 N = color I = 13;
	SU  T = 31 C = 35 N = color I = 12;
	SU  T = 32 C = 35 N = color I = 12;
	SU  T = 33 C = 35 N = color I = 12;
	SU  T = 34 C = 35 N = color I = 12;
	SU  T = 35 C = 35 N = color I = 12;
	SU  T = 36 C = 35 N = color I = 12;
	SU  T = 37 C = 35 N = color I = 12;
	SU  T = 38 C = 35 N = color I = 12;
	SU  T = 39 C = 35 N = color I = 9;
	SU  T = 40 C = 35 N = color I = 9;
	SU  T = 41 C = 35 N = color I = 9;
	SU  T = 42 C = 35 N = color I = 9;
	SU  T = 43 C = 35 N = color I = 10;
	SU  T = 44 C = 35 N = color I = 10;
	SU  T = 45 C = 35 N = color I = 10;
	SU  T = 46 C = 35 N = color I = 7;
	SU  T = 47 C = 35 N = color I = 7;
	SU  T = 48 C = 35 N = color I = 7;
	SU  T = 49 C = 35 N = color I = 15;
	SU  T = 50 C = 35 N = color I = 15;
	SU  T = 51 C = 35 N = color I = 15;
	SU  T = 52 C = 35 N = color I = 15;

	SU  T = 5 C = 36 N = color I = 17;
	SU  T = 6 C = 36 N = color I = 17;
	SU  T = 7 C = 36 N = color I = 17;
	SU  T = 8 C = 36 N = color I = 17;
	SU  T = 9 C = 36 N = color I = 17;
	SU  T = 10 C = 36 N = color I = 17;
	SU  T = 11 C = 36 N = color I = 17;
	SU  T = 12 C = 36 N = color I = 6;
	SU  T = 13 C = 36 N = color I = 6;
	SU  T = 14 C = 36 N = color I = 6;
	SU  T = 15 C = 36 N = color I = 6;
	SU  T = 16 C = 36 N = color I = 6;
	SU  T = 17 C = 36 N = color I = 6;
	SU  T = 18 C = 36 N = color I = 6;
	SU  T = 19 C = 36 N = color I = 6;
	SU  T = 20 C = 36 N = color I = 6;
	SU  T = 21 C = 36 N = color I = 13;
	SU  T = 22 C = 36 N = color I = 13;
	SU  T = 23 C = 36 N = color I = 13;
	SU  T = 24 C = 36 N = color I = 13;
	SU  T = 25 C = 36 N = color I = 13;
	SU  T = 26 C = 36 N = color I = 13;
	SU  T = 27 C = 36 N = color I = 13;
	SU  T = 28 C = 36 N = color I = 13;
	SU  T = 29 C = 36 N = color I = 13;
	SU  T = 30 C = 36 N = color I = 13;
	SU  T = 31 C = 36 N = color I = 12;
	SU  T = 32 C = 36 N = color I = 12;
	SU  T = 33 C = 36 N = color I = 12;
	SU  T = 34 C = 36 N = color I = 12;
	SU  T = 35 C = 36 N = color I = 12;
	SU  T = 36 C = 36 N = color I = 12;
	SU  T = 37 C = 36 N = color I = 12;
	SU  T = 38 C = 36 N = color I = 12;
	SU  T = 39 C = 36 N = color I = 9;
	SU  T = 40 C = 36 N = color I = 9;
	SU  T = 41 C = 36 N = color I = 9;
	SU  T = 42 C = 36 N = color I = 9;
	SU  T = 43 C = 36 N = color I = 10;
	SU  T = 44 C = 36 N = color I = 10;
	SU  T = 45 C = 36 N = color I = 10;
	SU  T = 46 C = 36 N = color I = 7;
	SU  T = 47 C = 36 N = color I = 7;
	SU  T = 48 C = 36 N = color I = 7;
	SU  T = 49 C = 36 N = color I = 15;
	SU  T = 50 C = 36 N = color I = 15;
	SU  T = 51 C = 36 N = color I = 15;
	SU  T = 52 C = 36 N = color I = 15;

	SU  T = 5 C = 37 N = color I = 17;
	SU  T = 6 C = 37 N = color I = 17;
	SU  T = 7 C = 37 N = color I = 17;
	SU  T = 8 C = 37 N = color I = 17;
	SU  T = 9 C = 37 N = color I = 17;
	SU  T = 10 C = 37 N = color I = 17;
	SU  T = 11 C = 37 N = color I = 17;
	SU  T = 12 C = 37 N = color I = 6;
	SU  T = 13 C = 37 N = color I = 6;
	SU  T = 14 C = 37 N = color I = 6;
	SU  T = 15 C = 37 N = color I = 6;
	SU  T = 16 C = 37 N = color I = 6;
	SU  T = 17 C = 37 N = color I = 6;
	SU  T = 18 C = 37 N = color I = 6;
	SU  T = 19 C = 37 N = color I = 6;
	SU  T = 20 C = 37 N = color I = 6;
	SU  T = 21 C = 37 N = color I = 13;
	SU  T = 22 C = 37 N = color I = 13;
	SU  T = 23 C = 37 N = color I = 13;
	SU  T = 24 C = 37 N = color I = 13;
	SU  T = 25 C = 37 N = color I = 13;
	SU  T = 26 C = 37 N = color I = 13;
	SU  T = 27 C = 37 N = color I = 13;
	SU  T = 28 C = 37 N = color I = 13;
	SU  T = 29 C = 37 N = color I = 13;
	SU  T = 30 C = 37 N = color I = 13;
	SU  T = 31 C = 37 N = color I = 12;
	SU  T = 32 C = 37 N = color I = 12;
	SU  T = 33 C = 37 N = color I = 12;
	SU  T = 34 C = 37 N = color I = 12;
	SU  T = 35 C = 37 N = color I = 12;
	SU  T = 36 C = 37 N = color I = 12;
	SU  T = 37 C = 37 N = color I = 12;
	SU  T = 38 C = 37 N = color I = 12;
	SU  T = 39 C = 37 N = color I = 9;
	SU  T = 40 C = 37 N = color I = 9;
	SU  T = 41 C = 37 N = color I = 9;
	SU  T = 42 C = 37 N = color I = 9;
	SU  T = 43 C = 37 N = color I = 10;
	SU  T = 44 C = 37 N = color I = 10;
	SU  T = 45 C = 37 N = color I = 10;
	SU  T = 46 C = 37 N = color I = 7;
	SU  T = 47 C = 37 N = color I = 7;
	SU  T = 48 C = 37 N = color I = 7;
	SU  T = 49 C = 37 N = color I = 15;
	SU  T = 50 C = 37 N = color I = 15;
	SU  T = 51 C = 37 N = color I = 15;
	SU  T = 52 C = 37 N = color I = 15;

	SU  T = 5 C = 38 N = color I = 17;
	SU  T = 6 C = 38 N = color I = 17;
	SU  T = 7 C = 38 N = color I = 17;
	SU  T = 8 C = 38 N = color I = 17;
	SU  T = 9 C = 38 N = color I = 17;
	SU  T = 10 C = 38 N = color I = 17;
	SU  T = 11 C = 38 N = color I = 17;
	SU  T = 12 C = 38 N = color I = 6;
	SU  T = 13 C = 38 N = color I = 6;
	SU  T = 14 C = 38 N = color I = 6;
	SU  T = 15 C = 38 N = color I = 6;
	SU  T = 16 C = 38 N = color I = 6;
	SU  T = 17 C = 38 N = color I = 6;
	SU  T = 18 C = 38 N = color I = 6;
	SU  T = 19 C = 38 N = color I = 6;
	SU  T = 20 C = 38 N = color I = 6;
	SU  T = 21 C = 38 N = color I = 13;
	SU  T = 22 C = 38 N = color I = 13;
	SU  T = 23 C = 38 N = color I = 13;
	SU  T = 24 C = 38 N = color I = 13;
	SU  T = 25 C = 38 N = color I = 13;
	SU  T = 26 C = 38 N = color I = 13;
	SU  T = 27 C = 38 N = color I = 13;
	SU  T = 28 C = 38 N = color I = 13;
	SU  T = 29 C = 38 N = color I = 13;
	SU  T = 30 C = 38 N = color I = 13;
	SU  T = 31 C = 38 N = color I = 12;
	SU  T = 32 C = 38 N = color I = 12;
	SU  T = 33 C = 38 N = color I = 12;
	SU  T = 34 C = 38 N = color I = 12;
	SU  T = 35 C = 38 N = color I = 12;
	SU  T = 36 C = 38 N = color I = 12;
	SU  T = 37 C = 38 N = color I = 12;
	SU  T = 38 C = 38 N = color I = 12;
	SU  T = 39 C = 38 N = color I = 9;
	SU  T = 40 C = 38 N = color I = 9;
	SU  T = 41 C = 38 N = color I = 9;
	SU  T = 42 C = 38 N = color I = 9;
	SU  T = 43 C = 38 N = color I = 10;
	SU  T = 44 C = 38 N = color I = 10;
	SU  T = 45 C = 38 N = color I = 10;
	SU  T = 46 C = 38 N = color I = 7;
	SU  T = 47 C = 38 N = color I = 7;
	SU  T = 48 C = 38 N = color I = 7;
	SU  T = 49 C = 38 N = color I = 15;
	SU  T = 50 C = 38 N = color I = 15;
	SU  T = 51 C = 38 N = color I = 15;
	SU  T = 52 C = 38 N = color I = 15;

	SU  T = 5 C = 39 N = color I = 17;
	SU  T = 6 C = 39 N = color I = 17;
	SU  T = 7 C = 39 N = color I = 17;
	SU  T = 8 C = 39 N = color I = 17;
	SU  T = 9 C = 39 N = color I = 17;
	SU  T = 10 C = 39 N = color I = 17;
	SU  T = 11 C = 39 N = color I = 17;
	SU  T = 12 C = 39 N = color I = 6;
	SU  T = 13 C = 39 N = color I = 6;
	SU  T = 14 C = 39 N = color I = 6;
	SU  T = 15 C = 39 N = color I = 6;
	SU  T = 16 C = 39 N = color I = 6;
	SU  T = 17 C = 39 N = color I = 6;
	SU  T = 18 C = 39 N = color I = 6;
	SU  T = 19 C = 39 N = color I = 6;
	SU  T = 20 C = 39 N = color I = 6;
	SU  T = 21 C = 39 N = color I = 13;
	SU  T = 22 C = 39 N = color I = 13;
	SU  T = 23 C = 39 N = color I = 13;
	SU  T = 24 C = 39 N = color I = 13;
	SU  T = 25 C = 39 N = color I = 13;
	SU  T = 26 C = 39 N = color I = 13;
	SU  T = 27 C = 39 N = color I = 13;
	SU  T = 28 C = 39 N = color I = 13;
	SU  T = 29 C = 39 N = color I = 13;
	SU  T = 30 C = 39 N = color I = 13;
	SU  T = 31 C = 39 N = color I = 12;
	SU  T = 32 C = 39 N = color I = 12;
	SU  T = 33 C = 39 N = color I = 12;
	SU  T = 34 C = 39 N = color I = 12;
	SU  T = 35 C = 39 N = color I = 12;
	SU  T = 36 C = 39 N = color I = 12;
	SU  T = 37 C = 39 N = color I = 12;
	SU  T = 38 C = 39 N = color I = 12;
	SU  T = 39 C = 39 N = color I = 9;
	SU  T = 40 C = 39 N = color I = 9;
	SU  T = 41 C = 39 N = color I = 9;
	SU  T = 42 C = 39 N = color I = 9;
	SU  T = 43 C = 39 N = color I = 10;
	SU  T = 44 C = 39 N = color I = 10;
	SU  T = 45 C = 39 N = color I = 10;
	SU  T = 46 C = 39 N = color I = 7;
	SU  T = 47 C = 39 N = color I = 7;
	SU  T = 48 C = 39 N = color I = 7;
	SU  T = 49 C = 39 N = color I = 15;
	SU  T = 50 C = 39 N = color I = 15;
	SU  T = 51 C = 39 N = color I = 15;
	SU  T = 52 C = 39 N = color I = 15;

	SU  T = 5 C = 40 N = color I = 17;
	SU  T = 6 C = 40 N = color I = 17;
	SU  T = 7 C = 40 N = color I = 17;
	SU  T = 8 C = 40 N = color I = 17;
	SU  T = 9 C = 40 N = color I = 17;
	SU  T = 10 C = 40 N = color I = 17;
	SU  T = 11 C = 40 N = color I = 17;
	SU  T = 12 C = 40 N = color I = 6;
	SU  T = 13 C = 40 N = color I = 6;
	SU  T = 14 C = 40 N = color I = 6;
	SU  T = 15 C = 40 N = color I = 6;
	SU  T = 16 C = 40 N = color I = 6;
	SU  T = 17 C = 40 N = color I = 6;
	SU  T = 18 C = 40 N = color I = 6;
	SU  T = 19 C = 40 N = color I = 6;
	SU  T = 20 C = 40 N = color I = 6;
	SU  T = 21 C = 40 N = color I = 13;
	SU  T = 22 C = 40 N = color I = 13;
	SU  T = 23 C = 40 N = color I = 13;
	SU  T = 24 C = 40 N = color I = 13;
	SU  T = 25 C = 40 N = color I = 13;
	SU  T = 26 C = 40 N = color I = 13;
	SU  T = 27 C = 40 N = color I = 13;
	SU  T = 28 C = 40 N = color I = 13;
	SU  T = 29 C = 40 N = color I = 13;
	SU  T = 30 C = 40 N = color I = 13;
	SU  T = 31 C = 40 N = color I = 12;
	SU  T = 32 C = 40 N = color I = 12;
	SU  T = 33 C = 40 N = color I = 12;
	SU  T = 34 C = 40 N = color I = 12;
	SU  T = 35 C = 40 N = color I = 12;
	SU  T = 36 C = 40 N = color I = 12;
	SU  T = 37 C = 40 N = color I = 12;
	SU  T = 38 C = 40 N = color I = 12;
	SU  T = 39 C = 40 N = color I = 9;
	SU  T = 40 C = 40 N = color I = 9;
	SU  T = 41 C = 40 N = color I = 9;
	SU  T = 42 C = 40 N = color I = 9;
	SU  T = 43 C = 40 N = color I = 10;
	SU  T = 44 C = 40 N = color I = 10;
	SU  T = 45 C = 40 N = color I = 10;
	SU  T = 46 C = 40 N = color I = 7;
	SU  T = 47 C = 40 N = color I = 7;
	SU  T = 48 C = 40 N = color I = 7;
	SU  T = 49 C = 40 N = color I = 15;
	SU  T = 50 C = 40 N = color I = 15;
	SU  T = 51 C = 40 N = color I = 15;
	SU  T = 52 C = 40 N = color I = 15;

	SU  T = 5 C = 41 N = color I = 17;
	SU  T = 6 C = 41 N = color I = 17;
	SU  T = 7 C = 41 N = color I = 17;
	SU  T = 8 C = 41 N = color I = 17;
	SU  T = 9 C = 41 N = color I = 17;
	SU  T = 10 C = 41 N = color I = 17;
	SU  T = 11 C = 41 N = color I = 17;
	SU  T = 12 C = 41 N = color I = 6;
	SU  T = 13 C = 41 N = color I = 6;
	SU  T = 14 C = 41 N = color I = 6;
	SU  T = 15 C = 41 N = color I = 6;
	SU  T = 16 C = 41 N = color I = 6;
	SU  T = 17 C = 41 N = color I = 6;
	SU  T = 18 C = 41 N = color I = 6;
	SU  T = 19 C = 41 N = color I = 6;
	SU  T = 20 C = 41 N = color I = 6;
	SU  T = 21 C = 41 N = color I = 13;
	SU  T = 22 C = 41 N = color I = 13;
	SU  T = 23 C = 41 N = color I = 13;
	SU  T = 24 C = 41 N = color I = 13;
	SU  T = 25 C = 41 N = color I = 13;
	SU  T = 26 C = 41 N = color I = 13;
	SU  T = 27 C = 41 N = color I = 13;
	SU  T = 28 C = 41 N = color I = 13;
	SU  T = 29 C = 41 N = color I = 13;
	SU  T = 30 C = 41 N = color I = 13;
	SU  T = 31 C = 41 N = color I = 12;
	SU  T = 32 C = 41 N = color I = 12;
	SU  T = 33 C = 41 N = color I = 12;
	SU  T = 34 C = 41 N = color I = 12;
	SU  T = 35 C = 41 N = color I = 12;
	SU  T = 36 C = 41 N = color I = 12;
	SU  T = 37 C = 41 N = color I = 12;
	SU  T = 38 C = 41 N = color I = 12;
	SU  T = 39 C = 41 N = color I = 9;
	SU  T = 40 C = 41 N = color I = 9;
	SU  T = 41 C = 41 N = color I = 9;
	SU  T = 42 C = 41 N = color I = 9;
	SU  T = 43 C = 41 N = color I = 10;
	SU  T = 44 C = 41 N = color I = 10;
	SU  T = 45 C = 41 N = color I = 10;
	SU  T = 46 C = 41 N = color I = 7;
	SU  T = 47 C = 41 N = color I = 7;
	SU  T = 48 C = 41 N = color I = 7;
	SU  T = 49 C = 41 N = color I = 15;
	SU  T = 50 C = 41 N = color I = 15;
	SU  T = 51 C = 41 N = color I = 15;
	SU  T = 52 C = 41 N = color I = 15;

	SU  T = 5 C = 42 N = color I = 17;
	SU  T = 6 C = 42 N = color I = 17;
	SU  T = 7 C = 42 N = color I = 17;
	SU  T = 8 C = 42 N = color I = 17;
	SU  T = 9 C = 42 N = color I = 17;
	SU  T = 10 C = 42 N = color I = 17;
	SU  T = 11 C = 42 N = color I = 17;
	SU  T = 12 C = 42 N = color I = 6;
	SU  T = 13 C = 42 N = color I = 6;
	SU  T = 14 C = 42 N = color I = 6;
	SU  T = 15 C = 42 N = color I = 6;
	SU  T = 16 C = 42 N = color I = 6;
	SU  T = 17 C = 42 N = color I = 6;
	SU  T = 18 C = 42 N = color I = 6;
	SU  T = 19 C = 42 N = color I = 6;
	SU  T = 20 C = 42 N = color I = 6;
	SU  T = 21 C = 42 N = color I = 13;
	SU  T = 22 C = 42 N = color I = 13;
	SU  T = 23 C = 42 N = color I = 13;
	SU  T = 24 C = 42 N = color I = 13;
	SU  T = 25 C = 42 N = color I = 13;
	SU  T = 26 C = 42 N = color I = 13;
	SU  T = 27 C = 42 N = color I = 13;
	SU  T = 28 C = 42 N = color I = 13;
	SU  T = 29 C = 42 N = color I = 13;
	SU  T = 30 C = 42 N = color I = 13;
	SU  T = 31 C = 42 N = color I = 12;
	SU  T = 32 C = 42 N = color I = 12;
	SU  T = 33 C = 42 N = color I = 12;
	SU  T = 34 C = 42 N = color I = 12;
	SU  T = 35 C = 42 N = color I = 12;
	SU  T = 36 C = 42 N = color I = 12;
	SU  T = 37 C = 42 N = color I = 12;
	SU  T = 38 C = 42 N = color I = 12;
	SU  T = 39 C = 42 N = color I = 9;
	SU  T = 40 C = 42 N = color I = 9;
	SU  T = 41 C = 42 N = color I = 9;
	SU  T = 42 C = 42 N = color I = 9;
	SU  T = 43 C = 42 N = color I = 10;
	SU  T = 44 C = 42 N = color I = 10;
	SU  T = 45 C = 42 N = color I = 10;
	SU  T = 46 C = 42 N = color I = 7;
	SU  T = 47 C = 42 N = color I = 7;
	SU  T = 48 C = 42 N = color I = 7;
	SU  T = 49 C = 42 N = color I = 15;
	SU  T = 50 C = 42 N = color I = 15;
	SU  T = 51 C = 42 N = color I = 15;
	SU  T = 52 C = 42 N = color I = 15;

	SU  T = 5 C = 43 N = color I = 17;
	SU  T = 6 C = 43 N = color I = 17;
	SU  T = 7 C = 43 N = color I = 17;
	SU  T = 8 C = 43 N = color I = 17;
	SU  T = 9 C = 43 N = color I = 17;
	SU  T = 10 C = 43 N = color I = 17;
	SU  T = 11 C = 43 N = color I = 17;
	SU  T = 12 C = 43 N = color I = 6;
	SU  T = 13 C = 43 N = color I = 6;
	SU  T = 14 C = 43 N = color I = 6;
	SU  T = 15 C = 43 N = color I = 6;
	SU  T = 16 C = 43 N = color I = 6;
	SU  T = 17 C = 43 N = color I = 6;
	SU  T = 18 C = 43 N = color I = 6;
	SU  T = 19 C = 43 N = color I = 6;
	SU  T = 20 C = 43 N = color I = 6;
	SU  T = 21 C = 43 N = color I = 13;
	SU  T = 22 C = 43 N = color I = 13;
	SU  T = 23 C = 43 N = color I = 13;
	SU  T = 24 C = 43 N = color I = 13;
	SU  T = 25 C = 43 N = color I = 13;
	SU  T = 26 C = 43 N = color I = 13;
	SU  T = 27 C = 43 N = color I = 13;
	SU  T = 28 C = 43 N = color I = 13;
	SU  T = 29 C = 43 N = color I = 13;
	SU  T = 30 C = 43 N = color I = 13;
	SU  T = 31 C = 43 N = color I = 12;
	SU  T = 32 C = 43 N = color I = 12;
	SU  T = 33 C = 43 N = color I = 12;
	SU  T = 34 C = 43 N = color I = 12;
	SU  T = 35 C = 43 N = color I = 12;
	SU  T = 36 C = 43 N = color I = 12;
	SU  T = 37 C = 43 N = color I = 12;
	SU  T = 38 C = 43 N = color I = 12;
	SU  T = 39 C = 43 N = color I = 9;
	SU  T = 40 C = 43 N = color I = 9;
	SU  T = 41 C = 43 N = color I = 9;
	SU  T = 42 C = 43 N = color I = 9;
	SU  T = 43 C = 43 N = color I = 10;
	SU  T = 44 C = 43 N = color I = 10;
	SU  T = 45 C = 43 N = color I = 10;
	SU  T = 46 C = 43 N = color I = 7;
	SU  T = 47 C = 43 N = color I = 7;
	SU  T = 48 C = 43 N = color I = 7;
	SU  T = 49 C = 43 N = color I = 15;
	SU  T = 50 C = 43 N = color I = 15;
	SU  T = 51 C = 43 N = color I = 15;
	SU  T = 52 C = 43 N = color I = 15;

	SU  T = 5 C = 44 N = color I = 17;
	SU  T = 6 C = 44 N = color I = 17;
	SU  T = 7 C = 44 N = color I = 17;
	SU  T = 8 C = 44 N = color I = 17;
	SU  T = 9 C = 44 N = color I = 17;
	SU  T = 10 C = 44 N = color I = 17;
	SU  T = 11 C = 44 N = color I = 17;
	SU  T = 12 C = 44 N = color I = 6;
	SU  T = 13 C = 44 N = color I = 6;
	SU  T = 14 C = 44 N = color I = 6;
	SU  T = 15 C = 44 N = color I = 6;
	SU  T = 16 C = 44 N = color I = 6;
	SU  T = 17 C = 44 N = color I = 6;
	SU  T = 18 C = 44 N = color I = 6;
	SU  T = 19 C = 44 N = color I = 6;
	SU  T = 20 C = 44 N = color I = 6;
	SU  T = 21 C = 44 N = color I = 13;
	SU  T = 22 C = 44 N = color I = 13;
	SU  T = 23 C = 44 N = color I = 13;
	SU  T = 24 C = 44 N = color I = 13;
	SU  T = 25 C = 44 N = color I = 13;
	SU  T = 26 C = 44 N = color I = 13;
	SU  T = 27 C = 44 N = color I = 13;
	SU  T = 28 C = 44 N = color I = 13;
	SU  T = 29 C = 44 N = color I = 13;
	SU  T = 30 C = 44 N = color I = 13;
	SU  T = 31 C = 44 N = color I = 12;
	SU  T = 32 C = 44 N = color I = 12;
	SU  T = 33 C = 44 N = color I = 12;
	SU  T = 34 C = 44 N = color I = 12;
	SU  T = 35 C = 44 N = color I = 12;
	SU  T = 36 C = 44 N = color I = 12;
	SU  T = 37 C = 44 N = color I = 12;
	SU  T = 38 C = 44 N = color I = 12;
	SU  T = 39 C = 44 N = color I = 9;
	SU  T = 40 C = 44 N = color I = 9;
	SU  T = 41 C = 44 N = color I = 9;
	SU  T = 42 C = 44 N = color I = 9;
	SU  T = 43 C = 44 N = color I = 10;
	SU  T = 44 C = 44 N = color I = 10;
	SU  T = 45 C = 44 N = color I = 10;
	SU  T = 46 C = 44 N = color I = 7;
	SU  T = 47 C = 44 N = color I = 7;
	SU  T = 48 C = 44 N = color I = 7;
	SU  T = 49 C = 44 N = color I = 15;
	SU  T = 50 C = 44 N = color I = 15;
	SU  T = 51 C = 44 N = color I = 15;
	SU  T = 52 C = 44 N = color I = 15;

	SU  T = 5 C = 45 N = color I = 17;
	SU  T = 6 C = 45 N = color I = 17;
	SU  T = 7 C = 45 N = color I = 17;
	SU  T = 8 C = 45 N = color I = 17;
	SU  T = 9 C = 45 N = color I = 17;
	SU  T = 10 C = 45 N = color I = 17;
	SU  T = 11 C = 45 N = color I = 17;
	SU  T = 12 C = 45 N = color I = 6;
	SU  T = 13 C = 45 N = color I = 6;
	SU  T = 14 C = 45 N = color I = 6;
	SU  T = 15 C = 45 N = color I = 6;
	SU  T = 16 C = 45 N = color I = 6;
	SU  T = 17 C = 45 N = color I = 6;
	SU  T = 18 C = 45 N = color I = 6;
	SU  T = 19 C = 45 N = color I = 6;
	SU  T = 20 C = 45 N = color I = 6;
	SU  T = 21 C = 45 N = color I = 13;
	SU  T = 22 C = 45 N = color I = 13;
	SU  T = 23 C = 45 N = color I = 13;
	SU  T = 24 C = 45 N = color I = 13;
	SU  T = 25 C = 45 N = color I = 13;
	SU  T = 26 C = 45 N = color I = 13;
	SU  T = 27 C = 45 N = color I = 13;
	SU  T = 28 C = 45 N = color I = 13;
	SU  T = 29 C = 45 N = color I = 13;
	SU  T = 30 C = 45 N = color I = 13;
	SU  T = 31 C = 45 N = color I = 12;
	SU  T = 32 C = 45 N = color I = 12;
	SU  T = 33 C = 45 N = color I = 12;
	SU  T = 34 C = 45 N = color I = 12;
	SU  T = 35 C = 45 N = color I = 12;
	SU  T = 36 C = 45 N = color I = 12;
	SU  T = 37 C = 45 N = color I = 12;
	SU  T = 38 C = 45 N = color I = 12;
	SU  T = 39 C = 45 N = color I = 9;
	SU  T = 40 C = 45 N = color I = 9;
	SU  T = 41 C = 45 N = color I = 9;
	SU  T = 42 C = 45 N = color I = 9;
	SU  T = 43 C = 45 N = color I = 10;
	SU  T = 44 C = 45 N = color I = 10;
	SU  T = 45 C = 45 N = color I = 10;
	SU  T = 46 C = 45 N = color I = 7;
	SU  T = 47 C = 45 N = color I = 7;
	SU  T = 48 C = 45 N = color I = 7;
	SU  T = 49 C = 45 N = color I = 15;
	SU  T = 50 C = 45 N = color I = 15;
	SU  T = 51 C = 45 N = color I = 15;
	SU  T = 52 C = 45 N = color I = 15;

	SU  T = 5 C = 46 N = color I = 17;
	SU  T = 6 C = 46 N = color I = 17;
	SU  T = 7 C = 46 N = color I = 17;
	SU  T = 8 C = 46 N = color I = 17;
	SU  T = 9 C = 46 N = color I = 17;
	SU  T = 10 C = 46 N = color I = 17;
	SU  T = 11 C = 46 N = color I = 17;
	SU  T = 12 C = 46 N = color I = 6;
	SU  T = 13 C = 46 N = color I = 6;
	SU  T = 14 C = 46 N = color I = 6;
	SU  T = 15 C = 46 N = color I = 6;
	SU  T = 16 C = 46 N = color I = 6;
	SU  T = 17 C = 46 N = color I = 6;
	SU  T = 18 C = 46 N = color I = 6;
	SU  T = 19 C = 46 N = color I = 6;
	SU  T = 20 C = 46 N = color I = 6;
	SU  T = 21 C = 46 N = color I = 13;
	SU  T = 22 C = 46 N = color I = 13;
	SU  T = 23 C = 46 N = color I = 13;
	SU  T = 24 C = 46 N = color I = 13;
	SU  T = 25 C = 46 N = color I = 13;
	SU  T = 26 C = 46 N = color I = 13;
	SU  T = 27 C = 46 N = color I = 13;
	SU  T = 28 C = 46 N = color I = 13;
	SU  T = 29 C = 46 N = color I = 13;
	SU  T = 30 C = 46 N = color I = 13;
	SU  T = 31 C = 46 N = color I = 12;
	SU  T = 32 C = 46 N = color I = 12;
	SU  T = 33 C = 46 N = color I = 12;
	SU  T = 34 C = 46 N = color I = 12;
	SU  T = 35 C = 46 N = color I = 12;
	SU  T = 36 C = 46 N = color I = 12;
	SU  T = 37 C = 46 N = color I = 12;
	SU  T = 38 C = 46 N = color I = 12;
	SU  T = 39 C = 46 N = color I = 9;
	SU  T = 40 C = 46 N = color I = 9;
	SU  T = 41 C = 46 N = color I = 9;
	SU  T = 42 C = 46 N = color I = 9;
	SU  T = 43 C = 46 N = color I = 10;
	SU  T = 44 C = 46 N = color I = 10;
	SU  T = 45 C = 46 N = color I = 10;
	SU  T = 46 C = 46 N = color I = 7;
	SU  T = 47 C = 46 N = color I = 7;
	SU  T = 48 C = 46 N = color I = 7;
	SU  T = 49 C = 46 N = color I = 15;
	SU  T = 50 C = 46 N = color I = 15;
	SU  T = 51 C = 46 N = color I = 15;
	SU  T = 52 C = 46 N = color I = 15;

	SU  T = 5 C = 47 N = color I = 17;
	SU  T = 6 C = 47 N = color I = 17;
	SU  T = 7 C = 47 N = color I = 17;
	SU  T = 8 C = 47 N = color I = 17;
	SU  T = 9 C = 47 N = color I = 17;
	SU  T = 10 C = 47 N = color I = 17;
	SU  T = 11 C = 47 N = color I = 17;
	SU  T = 12 C = 47 N = color I = 6;
	SU  T = 13 C = 47 N = color I = 6;
	SU  T = 14 C = 47 N = color I = 6;
	SU  T = 15 C = 47 N = color I = 6;
	SU  T = 16 C = 47 N = color I = 6;
	SU  T = 17 C = 47 N = color I = 6;
	SU  T = 18 C = 47 N = color I = 6;
	SU  T = 19 C = 47 N = color I = 6;
	SU  T = 20 C = 47 N = color I = 6;
	SU  T = 21 C = 47 N = color I = 13;
	SU  T = 22 C = 47 N = color I = 13;
	SU  T = 23 C = 47 N = color I = 13;
	SU  T = 24 C = 47 N = color I = 13;
	SU  T = 25 C = 47 N = color I = 13;
	SU  T = 26 C = 47 N = color I = 13;
	SU  T = 27 C = 47 N = color I = 13;
	SU  T = 28 C = 47 N = color I = 13;
	SU  T = 29 C = 47 N = color I = 13;
	SU  T = 30 C = 47 N = color I = 13;
	SU  T = 31 C = 47 N = color I = 12;
	SU  T = 32 C = 47 N = color I = 12;
	SU  T = 33 C = 47 N = color I = 12;
	SU  T = 34 C = 47 N = color I = 12;
	SU  T = 35 C = 47 N = color I = 12;
	SU  T = 36 C = 47 N = color I = 12;
	SU  T = 37 C = 47 N = color I = 12;
	SU  T = 38 C = 47 N = color I = 12;
	SU  T = 39 C = 47 N = color I = 9;
	SU  T = 40 C = 47 N = color I = 9;
	SU  T = 41 C = 47 N = color I = 9;
	SU  T = 42 C = 47 N = color I = 9;
	SU  T = 43 C = 47 N = color I = 10;
	SU  T = 44 C = 47 N = color I = 10;
	SU  T = 45 C = 47 N = color I = 10;
	SU  T = 46 C = 47 N = color I = 7;
	SU  T = 47 C = 47 N = color I = 7;
	SU  T = 48 C = 47 N = color I = 7;
	SU  T = 49 C = 47 N = color I = 15;
	SU  T = 50 C = 47 N = color I = 15;
	SU  T = 51 C = 47 N = color I = 15;
	SU  T = 52 C = 47 N = color I = 15;

	SU  T = 5 C = 48 N = color I = 17;
	SU  T = 6 C = 48 N = color I = 17;
	SU  T = 7 C = 48 N = color I = 17;
	SU  T = 8 C = 48 N = color I = 17;
	SU  T = 9 C = 48 N = color I = 17;
	SU  T = 10 C = 48 N = color I = 17;
	SU  T = 11 C = 48 N = color I = 17;
	SU  T = 12 C = 48 N = color I = 6;
	SU  T = 13 C = 48 N = color I = 6;
	SU  T = 14 C = 48 N = color I = 6;
	SU  T = 15 C = 48 N = color I = 6;
	SU  T = 16 C = 48 N = color I = 6;
	SU  T = 17 C = 48 N = color I = 6;
	SU  T = 18 C = 48 N = color I = 6;
	SU  T = 19 C = 48 N = color I = 6;
	SU  T = 20 C = 48 N = color I = 6;
	SU  T = 21 C = 48 N = color I = 13;
	SU  T = 22 C = 48 N = color I = 13;
	SU  T = 23 C = 48 N = color I = 13;
	SU  T = 24 C = 48 N = color I = 13;
	SU  T = 25 C = 48 N = color I = 13;
	SU  T = 26 C = 48 N = color I = 13;
	SU  T = 27 C = 48 N = color I = 13;
	SU  T = 28 C = 48 N = color I = 13;
	SU  T = 29 C = 48 N = color I = 13;
	SU  T = 30 C = 48 N = color I = 13;
	SU  T = 31 C = 48 N = color I = 12;
	SU  T = 32 C = 48 N = color I = 12;
	SU  T = 33 C = 48 N = color I = 12;
	SU  T = 34 C = 48 N = color I = 12;
	SU  T = 35 C = 48 N = color I = 12;
	SU  T = 36 C = 48 N = color I = 12;
	SU  T = 37 C = 48 N = color I = 12;
	SU  T = 38 C = 48 N = color I = 12;
	SU  T = 39 C = 48 N = color I = 9;
	SU  T = 40 C = 48 N = color I = 9;
	SU  T = 41 C = 48 N = color I = 9;
	SU  T = 42 C = 48 N = color I = 9;
	SU  T = 43 C = 48 N = color I = 10;
	SU  T = 44 C = 48 N = color I = 10;
	SU  T = 45 C = 48 N = color I = 10;
	SU  T = 46 C = 48 N = color I = 7;
	SU  T = 47 C = 48 N = color I = 7;
	SU  T = 48 C = 48 N = color I = 7;
	SU  T = 49 C = 48 N = color I = 15;
	SU  T = 50 C = 48 N = color I = 15;
	SU  T = 51 C = 48 N = color I = 15;
	SU  T = 52 C = 48 N = color I = 15;

	SU  T = 5 C = 49 N = color I = 17;
	SU  T = 6 C = 49 N = color I = 17;
	SU  T = 7 C = 49 N = color I = 17;
	SU  T = 8 C = 49 N = color I = 17;
	SU  T = 9 C = 49 N = color I = 17;
	SU  T = 10 C = 49 N = color I = 17;
	SU  T = 11 C = 49 N = color I = 17;
	SU  T = 12 C = 49 N = color I = 6;
	SU  T = 13 C = 49 N = color I = 6;
	SU  T = 14 C = 49 N = color I = 6;
	SU  T = 15 C = 49 N = color I = 6;
	SU  T = 16 C = 49 N = color I = 6;
	SU  T = 17 C = 49 N = color I = 6;
	SU  T = 18 C = 49 N = color I = 6;
	SU  T = 19 C = 49 N = color I = 6;
	SU  T = 20 C = 49 N = color I = 6;
	SU  T = 21 C = 49 N = color I = 13;
	SU  T = 22 C = 49 N = color I = 13;
	SU  T = 23 C = 49 N = color I = 13;
	SU  T = 24 C = 49 N = color I = 13;
	SU  T = 25 C = 49 N = color I = 13;
	SU  T = 26 C = 49 N = color I = 13;
	SU  T = 27 C = 49 N = color I = 13;
	SU  T = 28 C = 49 N = color I = 13;
	SU  T = 29 C = 49 N = color I = 13;
	SU  T = 30 C = 49 N = color I = 13;
	SU  T = 31 C = 49 N = color I = 12;
	SU  T = 32 C = 49 N = color I = 12;
	SU  T = 33 C = 49 N = color I = 12;
	SU  T = 34 C = 49 N = color I = 12;
	SU  T = 35 C = 49 N = color I = 12;
	SU  T = 36 C = 49 N = color I = 12;
	SU  T = 37 C = 49 N = color I = 12;
	SU  T = 38 C = 49 N = color I = 12;
	SU  T = 39 C = 49 N = color I = 9;
	SU  T = 40 C = 49 N = color I = 9;
	SU  T = 41 C = 49 N = color I = 9;
	SU  T = 42 C = 49 N = color I = 9;
	SU  T = 43 C = 49 N = color I = 10;
	SU  T = 44 C = 49 N = color I = 10;
	SU  T = 45 C = 49 N = color I = 10;
	SU  T = 46 C = 49 N = color I = 7;
	SU  T = 47 C = 49 N = color I = 7;
	SU  T = 48 C = 49 N = color I = 7;
	SU  T = 49 C = 49 N = color I = 15;
	SU  T = 50 C = 49 N = color I = 15;
	SU  T = 51 C = 49 N = color I = 15;
	SU  T = 52 C = 49 N = color I = 15;

	SU  T = 5 C = 50 N = color I = 17;
	SU  T = 6 C = 50 N = color I = 17;
	SU  T = 7 C = 50 N = color I = 17;
	SU  T = 8 C = 50 N = color I = 17;
	SU  T = 9 C = 50 N = color I = 17;
	SU  T = 10 C = 50 N = color I = 17;
	SU  T = 11 C = 50 N = color I = 17;
	SU  T = 12 C = 50 N = color I = 6;
	SU  T = 13 C = 50 N = color I = 6;
	SU  T = 14 C = 50 N = color I = 6;
	SU  T = 15 C = 50 N = color I = 6;
	SU  T = 16 C = 50 N = color I = 6;
	SU  T = 17 C = 50 N = color I = 6;
	SU  T = 18 C = 50 N = color I = 6;
	SU  T = 19 C = 50 N = color I = 6;
	SU  T = 20 C = 50 N = color I = 6;
	SU  T = 21 C = 50 N = color I = 13;
	SU  T = 22 C = 50 N = color I = 13;
	SU  T = 23 C = 50 N = color I = 13;
	SU  T = 24 C = 50 N = color I = 13;
	SU  T = 25 C = 50 N = color I = 13;
	SU  T = 26 C = 50 N = color I = 13;
	SU  T = 27 C = 50 N = color I = 13;
	SU  T = 28 C = 50 N = color I = 13;
	SU  T = 29 C = 50 N = color I = 13;
	SU  T = 30 C = 50 N = color I = 13;
	SU  T = 31 C = 50 N = color I = 12;
	SU  T = 32 C = 50 N = color I = 12;
	SU  T = 33 C = 50 N = color I = 12;
	SU  T = 34 C = 50 N = color I = 12;
	SU  T = 35 C = 50 N = color I = 12;
	SU  T = 36 C = 50 N = color I = 12;
	SU  T = 37 C = 50 N = color I = 12;
	SU  T = 38 C = 50 N = color I = 12;
	SU  T = 39 C = 50 N = color I = 9;
	SU  T = 40 C = 50 N = color I = 9;
	SU  T = 41 C = 50 N = color I = 9;
	SU  T = 42 C = 50 N = color I = 9;
	SU  T = 43 C = 50 N = color I = 10;
	SU  T = 44 C = 50 N = color I = 10;
	SU  T = 45 C = 50 N = color I = 10;
	SU  T = 46 C = 50 N = color I = 7;
	SU  T = 47 C = 50 N = color I = 7;
	SU  T = 48 C = 50 N = color I = 7;
	SU  T = 49 C = 50 N = color I = 15;
	SU  T = 50 C = 50 N = color I = 15;
	SU  T = 51 C = 50 N = color I = 15;
	SU  T = 52 C = 50 N = color I = 15;

	TEXT   TAXON = 1 CHARACTER = 51 TEXT = '-^n-^n';
	SU  T = 5 C = 51 N = color I = 17;
	SU  T = 6 C = 51 N = color I = 17;
	SU  T = 7 C = 51 N = color I = 17;
	SU  T = 8 C = 51 N = color I = 17;
	SU  T = 9 C = 51 N = color I = 17;
	SU  T = 10 C = 51 N = color I = 17;
	SU  T = 11 C = 51 N = color I = 17;
	SU  T = 12 C = 51 N = color I = 6;
	SU  T = 13 C = 51 N = color I = 6;
	SU  T = 14 C = 51 N = color I = 6;
	SU  T = 15 C = 51 N = color I = 6;
	SU  T = 16 C = 51 N = color I = 6;
	SU  T = 17 C = 51 N = color I = 6;
	SU  T = 18 C = 51 N = color I = 6;
	SU  T = 19 C = 51 N = color I = 6;
	SU  T = 20 C = 51 N = color I = 6;
	SU  T = 21 C = 51 N = color I = 13;
	SU  T = 22 C = 51 N = color I = 13;
	SU  T = 23 C = 51 N = color I = 13;
	SU  T = 24 C = 51 N = color I = 13;
	SU  T = 25 C = 51 N = color I = 13;
	SU  T = 26 C = 51 N = color I = 13;
	SU  T = 27 C = 51 N = color I = 13;
	SU  T = 28 C = 51 N = color I = 13;
	SU  T = 29 C = 51 N = color I = 13;
	SU  T = 30 C = 51 N = color I = 13;
	SU  T = 31 C = 51 N = color I = 12;
	SU  T = 32 C = 51 N = color I = 12;
	SU  T = 33 C = 51 N = color I = 12;
	SU  T = 34 C = 51 N = color I = 12;
	SU  T = 35 C = 51 N = color I = 12;
	SU  T = 36 C = 51 N = color I = 12;
	SU  T = 37 C = 51 N = color I = 12;
	SU  T = 38 C = 51 N = color I = 12;
	SU  T = 39 C = 51 N = color I = 9;
	SU  T = 40 C = 51 N = color I = 9;
	SU  T = 41 C = 51 N = color I = 9;
	SU  T = 42 C = 51 N = color I = 9;
	SU  T = 43 C = 51 N = color I = 10;
	SU  T = 44 C = 51 N = color I = 10;
	SU  T = 45 C = 51 N = color I = 10;
	SU  T = 46 C = 51 N = color I = 7;
	SU  T = 47 C = 51 N = color I = 7;
	SU  T = 48 C = 51 N = color I = 7;
	SU  T = 49 C = 51 N = color I = 15;
	SU  T = 50 C = 51 N = color I = 15;
	SU  T = 51 C = 51 N = color I = 15;
	SU  T = 52 C = 51 N = color I = 15;

	SU  T = 5 C = 52 N = color I = 17;
	SU  T = 6 C = 52 N = color I = 17;
	SU  T = 7 C = 52 N = color I = 17;
	SU  T = 8 C = 52 N = color I = 17;
	SU  T = 9 C = 52 N = color I = 17;
	SU  T = 10 C = 52 N = color I = 17;
	SU  T = 11 C = 52 N = color I = 17;
	SU  T = 12 C = 52 N = color I = 6;
	SU  T = 13 C = 52 N = color I = 6;
	SU  T = 14 C = 52 N = color I = 6;
	SU  T = 15 C = 52 N = color I = 6;
	SU  T = 16 C = 52 N = color I = 6;
	SU  T = 17 C = 52 N = color I = 6;
	SU  T = 18 C = 52 N = color I = 6;
	SU  T = 19 C = 52 N = color I = 6;
	SU  T = 20 C = 52 N = color I = 6;
	SU  T = 21 C = 52 N = color I = 13;
	SU  T = 22 C = 52 N = color I = 13;
	SU  T = 23 C = 52 N = color I = 13;
	SU  T = 24 C = 52 N = color I = 13;
	SU  T = 25 C = 52 N = color I = 13;
	SU  T = 26 C = 52 N = color I = 13;
	SU  T = 27 C = 52 N = color I = 13;
	SU  T = 28 C = 52 N = color I = 13;
	SU  T = 29 C = 52 N = color I = 13;
	SU  T = 30 C = 52 N = color I = 13;
	SU  T = 31 C = 52 N = color I = 12;
	SU  T = 32 C = 52 N = color I = 12;
	SU  T = 33 C = 52 N = color I = 12;
	SU  T = 34 C = 52 N = color I = 12;
	SU  T = 35 C = 52 N = color I = 12;
	SU  T = 36 C = 52 N = color I = 12;
	SU  T = 37 C = 52 N = color I = 12;
	SU  T = 38 C = 52 N = color I = 12;
	SU  T = 39 C = 52 N = color I = 9;
	SU  T = 40 C = 52 N = color I = 9;
	SU  T = 41 C = 52 N = color I = 9;
	SU  T = 42 C = 52 N = color I = 9;
	SU  T = 43 C = 52 N = color I = 10;
	SU  T = 44 C = 52 N = color I = 10;
	SU  T = 45 C = 52 N = color I = 10;
	SU  T = 46 C = 52 N = color I = 7;
	SU  T = 47 C = 52 N = color I = 7;
	SU  T = 48 C = 52 N = color I = 7;
	SU  T = 49 C = 52 N = color I = 15;
	SU  T = 50 C = 52 N = color I = 15;
	SU  T = 51 C = 52 N = color I = 15;
	SU  T = 52 C = 52 N = color I = 15;

	SU  T = 5 C = 53 N = color I = 17;
	SU  T = 6 C = 53 N = color I = 17;
	SU  T = 7 C = 53 N = color I = 17;
	SU  T = 8 C = 53 N = color I = 17;
	SU  T = 9 C = 53 N = color I = 17;
	SU  T = 10 C = 53 N = color I = 17;
	SU  T = 11 C = 53 N = color I = 17;
	SU  T = 12 C = 53 N = color I = 6;
	SU  T = 13 C = 53 N = color I = 6;
	SU  T = 14 C = 53 N = color I = 6;
	SU  T = 15 C = 53 N = color I = 6;
	SU  T = 16 C = 53 N = color I = 6;
	SU  T = 17 C = 53 N = color I = 6;
	SU  T = 18 C = 53 N = color I = 6;
	SU  T = 19 C = 53 N = color I = 6;
	SU  T = 20 C = 53 N = color I = 6;
	SU  T = 21 C = 53 N = color I = 13;
	SU  T = 22 C = 53 N = color I = 13;
	SU  T = 23 C = 53 N = color I = 13;
	SU  T = 24 C = 53 N = color I = 13;
	SU  T = 25 C = 53 N = color I = 13;
	SU  T = 26 C = 53 N = color I = 13;
	SU  T = 27 C = 53 N = color I = 13;
	SU  T = 28 C = 53 N = color I = 13;
	SU  T = 29 C = 53 N = color I = 13;
	SU  T = 30 C = 53 N = color I = 13;
	SU  T = 31 C = 53 N = color I = 12;
	SU  T = 32 C = 53 N = color I = 12;
	SU  T = 33 C = 53 N = color I = 12;
	SU  T = 34 C = 53 N = color I = 12;
	SU  T = 35 C = 53 N = color I = 12;
	SU  T = 36 C = 53 N = color I = 12;
	SU  T = 37 C = 53 N = color I = 12;
	SU  T = 38 C = 53 N = color I = 12;
	SU  T = 39 C = 53 N = color I = 9;
	SU  T = 40 C = 53 N = color I = 9;
	SU  T = 41 C = 53 N = color I = 9;
	SU  T = 42 C = 53 N = color I = 9;
	SU  T = 43 C = 53 N = color I = 10;
	SU  T = 44 C = 53 N = color I = 10;
	SU  T = 45 C = 53 N = color I = 10;
	SU  T = 46 C = 53 N = color I = 7;
	SU  T = 47 C = 53 N = color I = 7;
	SU  T = 48 C = 53 N = color I = 7;
	SU  T = 49 C = 53 N = color I = 15;
	SU  T = 50 C = 53 N = color I = 15;
	SU  T = 51 C = 53 N = color I = 15;
	SU  T = 52 C = 53 N = color I = 15;

	SU  T = 5 C = 54 N = color I = 17;
	SU  T = 6 C = 54 N = color I = 17;
	SU  T = 7 C = 54 N = color I = 17;
	SU  T = 8 C = 54 N = color I = 17;
	SU  T = 9 C = 54 N = color I = 17;
	SU  T = 10 C = 54 N = color I = 17;
	SU  T = 11 C = 54 N = color I = 17;
	SU  T = 12 C = 54 N = color I = 6;
	SU  T = 13 C = 54 N = color I = 6;
	SU  T = 14 C = 54 N = color I = 6;
	SU  T = 15 C = 54 N = color I = 6;
	SU  T = 16 C = 54 N = color I = 6;
	SU  T = 17 C = 54 N = color I = 6;
	SU  T = 18 C = 54 N = color I = 6;
	SU  T = 19 C = 54 N = color I = 6;
	SU  T = 20 C = 54 N = color I = 6;
	SU  T = 21 C = 54 N = color I = 13;
	SU  T = 22 C = 54 N = color I = 13;
	SU  T = 23 C = 54 N = color I = 13;
	SU  T = 24 C = 54 N = color I = 13;
	SU  T = 25 C = 54 N = color I = 13;
	SU  T = 26 C = 54 N = color I = 13;
	SU  T = 27 C = 54 N = color I = 13;
	SU  T = 28 C = 54 N = color I = 13;
	SU  T = 29 C = 54 N = color I = 13;
	SU  T = 30 C = 54 N = color I = 13;
	SU  T = 31 C = 54 N = color I = 12;
	SU  T = 32 C = 54 N = color I = 12;
	SU  T = 33 C = 54 N = color I = 12;
	SU  T = 34 C = 54 N = color I = 12;
	SU  T = 35 C = 54 N = color I = 12;
	SU  T = 36 C = 54 N = color I = 12;
	SU  T = 37 C = 54 N = color I = 12;
	SU  T = 38 C = 54 N = color I = 12;
	SU  T = 39 C = 54 N = color I = 9;
	SU  T = 40 C = 54 N = color I = 9;
	SU  T = 41 C = 54 N = color I = 9;
	SU  T = 42 C = 54 N = color I = 9;
	SU  T = 43 C = 54 N = color I = 10;
	SU  T = 44 C = 54 N = color I = 10;
	SU  T = 45 C = 54 N = color I = 10;
	SU  T = 46 C = 54 N = color I = 7;
	SU  T = 47 C = 54 N = color I = 7;
	SU  T = 48 C = 54 N = color I = 7;
	SU  T = 49 C = 54 N = color I = 15;
	SU  T = 50 C = 54 N = color I = 15;
	SU  T = 51 C = 54 N = color I = 15;
	SU  T = 52 C = 54 N = color I = 15;

	SU  T = 5 C = 55 N = color I = 17;
	SU  T = 6 C = 55 N = color I = 17;
	SU  T = 7 C = 55 N = color I = 17;
	SU  T = 8 C = 55 N = color I = 17;
	SU  T = 9 C = 55 N = color I = 17;
	SU  T = 10 C = 55 N = color I = 17;
	SU  T = 11 C = 55 N = color I = 17;
	SU  T = 12 C = 55 N = color I = 6;
	SU  T = 13 C = 55 N = color I = 6;
	SU  T = 14 C = 55 N = color I = 6;
	SU  T = 15 C = 55 N = color I = 6;
	SU  T = 16 C = 55 N = color I = 6;
	SU  T = 17 C = 55 N = color I = 6;
	SU  T = 18 C = 55 N = color I = 6;
	SU  T = 19 C = 55 N = color I = 6;
	SU  T = 20 C = 55 N = color I = 6;
	SU  T = 21 C = 55 N = color I = 13;
	SU  T = 22 C = 55 N = color I = 13;
	SU  T = 23 C = 55 N = color I = 13;
	SU  T = 24 C = 55 N = color I = 13;
	SU  T = 25 C = 55 N = color I = 13;
	SU  T = 26 C = 55 N = color I = 13;
	SU  T = 27 C = 55 N = color I = 13;
	SU  T = 28 C = 55 N = color I = 13;
	SU  T = 29 C = 55 N = color I = 13;
	SU  T = 30 C = 55 N = color I = 13;
	SU  T = 31 C = 55 N = color I = 12;
	SU  T = 32 C = 55 N = color I = 12;
	SU  T = 33 C = 55 N = color I = 12;
	SU  T = 34 C = 55 N = color I = 12;
	SU  T = 35 C = 55 N = color I = 12;
	SU  T = 36 C = 55 N = color I = 12;
	SU  T = 37 C = 55 N = color I = 12;
	SU  T = 38 C = 55 N = color I = 12;
	SU  T = 39 C = 55 N = color I = 9;
	SU  T = 40 C = 55 N = color I = 9;
	SU  T = 41 C = 55 N = color I = 9;
	SU  T = 42 C = 55 N = color I = 9;
	SU  T = 43 C = 55 N = color I = 10;
	SU  T = 44 C = 55 N = color I = 10;
	SU  T = 45 C = 55 N = color I = 10;
	SU  T = 46 C = 55 N = color I = 7;
	SU  T = 47 C = 55 N = color I = 7;
	SU  T = 48 C = 55 N = color I = 7;
	SU  T = 49 C = 55 N = color I = 15;
	SU  T = 50 C = 55 N = color I = 15;
	SU  T = 51 C = 55 N = color I = 15;
	SU  T = 52 C = 55 N = color I = 15;

	SU  T = 5 C = 56 N = color I = 17;
	SU  T = 6 C = 56 N = color I = 17;
	SU  T = 7 C = 56 N = color I = 17;
	SU  T = 8 C = 56 N = color I = 17;
	SU  T = 9 C = 56 N = color I = 17;
	SU  T = 10 C = 56 N = color I = 17;
	SU  T = 11 C = 56 N = color I = 17;
	SU  T = 12 C = 56 N = color I = 6;
	SU  T = 13 C = 56 N = color I = 6;
	SU  T = 14 C = 56 N = color I = 6;
	SU  T = 15 C = 56 N = color I = 6;
	SU  T = 16 C = 56 N = color I = 6;
	SU  T = 17 C = 56 N = color I = 6;
	SU  T = 18 C = 56 N = color I = 6;
	SU  T = 19 C = 56 N = color I = 6;
	SU  T = 20 C = 56 N = color I = 6;
	SU  T = 21 C = 56 N = color I = 13;
	SU  T = 22 C = 56 N = color I = 13;
	SU  T = 23 C = 56 N = color I = 13;
	SU  T = 24 C = 56 N = color I = 13;
	SU  T = 25 C = 56 N = color I = 13;
	SU  T = 26 C = 56 N = color I = 13;
	SU  T = 27 C = 56 N = color I = 13;
	SU  T = 28 C = 56 N = color I = 13;
	SU  T = 29 C = 56 N = color I = 13;
	SU  T = 30 C = 56 N = color I = 13;
	SU  T = 31 C = 56 N = color I = 12;
	SU  T = 32 C = 56 N = color I = 12;
	SU  T = 33 C = 56 N = color I = 12;
	SU  T = 34 C = 56 N = color I = 12;
	SU  T = 35 C = 56 N = color I = 12;
	SU  T = 36 C = 56 N = color I = 12;
	SU  T = 37 C = 56 N = color I = 12;
	SU  T = 38 C = 56 N = color I = 12;
	SU  T = 39 C = 56 N = color I = 9;
	SU  T = 40 C = 56 N = color I = 9;
	SU  T = 41 C = 56 N = color I = 9;
	SU  T = 42 C = 56 N = color I = 9;
	SU  T = 43 C = 56 N = color I = 10;
	SU  T = 44 C = 56 N = color I = 10;
	SU  T = 45 C = 56 N = color I = 10;
	SU  T = 46 C = 56 N = color I = 7;
	SU  T = 47 C = 56 N = color I = 7;
	SU  T = 48 C = 56 N = color I = 7;
	SU  T = 49 C = 56 N = color I = 15;
	SU  T = 50 C = 56 N = color I = 15;
	SU  T = 51 C = 56 N = color I = 15;
	SU  T = 52 C = 56 N = color I = 15;

	SU  T = 5 C = 57 N = color I = 17;
	SU  T = 6 C = 57 N = color I = 17;
	SU  T = 7 C = 57 N = color I = 17;
	SU  T = 8 C = 57 N = color I = 17;
	SU  T = 9 C = 57 N = color I = 17;
	SU  T = 10 C = 57 N = color I = 17;
	SU  T = 11 C = 57 N = color I = 17;
	SU  T = 12 C = 57 N = color I = 6;
	SU  T = 13 C = 57 N = color I = 6;
	SU  T = 14 C = 57 N = color I = 6;
	SU  T = 15 C = 57 N = color I = 6;
	SU  T = 16 C = 57 N = color I = 6;
	SU  T = 17 C = 57 N = color I = 6;
	SU  T = 18 C = 57 N = color I = 6;
	SU  T = 19 C = 57 N = color I = 6;
	SU  T = 20 C = 57 N = color I = 6;
	SU  T = 21 C = 57 N = color I = 13;
	SU  T = 22 C = 57 N = color I = 13;
	SU  T = 23 C = 57 N = color I = 13;
	SU  T = 24 C = 57 N = color I = 13;
	SU  T = 25 C = 57 N = color I = 13;
	SU  T = 26 C = 57 N = color I = 13;
	SU  T = 27 C = 57 N = color I = 13;
	SU  T = 28 C = 57 N = color I = 13;
	SU  T = 29 C = 57 N = color I = 13;
	SU  T = 30 C = 57 N = color I = 13;
	SU  T = 31 C = 57 N = color I = 12;
	SU  T = 32 C = 57 N = color I = 12;
	SU  T = 33 C = 57 N = color I = 12;
	SU  T = 34 C = 57 N = color I = 12;
	SU  T = 35 C = 57 N = color I = 12;
	SU  T = 36 C = 57 N = color I = 12;
	SU  T = 37 C = 57 N = color I = 12;
	SU  T = 38 C = 57 N = color I = 12;
	SU  T = 39 C = 57 N = color I = 9;
	SU  T = 40 C = 57 N = color I = 9;
	SU  T = 41 C = 57 N = color I = 9;
	SU  T = 42 C = 57 N = color I = 9;
	SU  T = 43 C = 57 N = color I = 10;
	SU  T = 44 C = 57 N = color I = 10;
	SU  T = 45 C = 57 N = color I = 10;
	SU  T = 46 C = 57 N = color I = 7;
	SU  T = 47 C = 57 N = color I = 7;
	SU  T = 48 C = 57 N = color I = 7;
	SU  T = 49 C = 57 N = color I = 15;
	SU  T = 50 C = 57 N = color I = 15;
	SU  T = 51 C = 57 N = color I = 15;
	SU  T = 52 C = 57 N = color I = 15;

	SU  T = 5 C = 58 N = color I = 17;
	SU  T = 6 C = 58 N = color I = 17;
	SU  T = 7 C = 58 N = color I = 17;
	SU  T = 8 C = 58 N = color I = 17;
	SU  T = 9 C = 58 N = color I = 17;
	SU  T = 10 C = 58 N = color I = 17;
	SU  T = 11 C = 58 N = color I = 17;
	SU  T = 12 C = 58 N = color I = 6;
	SU  T = 13 C = 58 N = color I = 6;
	SU  T = 14 C = 58 N = color I = 6;
	SU  T = 15 C = 58 N = color I = 6;
	SU  T = 16 C = 58 N = color I = 6;
	SU  T = 17 C = 58 N = color I = 6;
	SU  T = 18 C = 58 N = color I = 6;
	SU  T = 19 C = 58 N = color I = 6;
	SU  T = 20 C = 58 N = color I = 6;
	SU  T = 21 C = 58 N = color I = 13;
	SU  T = 22 C = 58 N = color I = 13;
	SU  T = 23 C = 58 N = color I = 13;
	SU  T = 24 C = 58 N = color I = 13;
	SU  T = 25 C = 58 N = color I = 13;
	SU  T = 26 C = 58 N = color I = 13;
	SU  T = 27 C = 58 N = color I = 13;
	SU  T = 28 C = 58 N = color I = 13;
	SU  T = 29 C = 58 N = color I = 13;
	SU  T = 30 C = 58 N = color I = 13;
	SU  T = 31 C = 58 N = color I = 12;
	SU  T = 32 C = 58 N = color I = 12;
	SU  T = 33 C = 58 N = color I = 12;
	SU  T = 34 C = 58 N = color I = 12;
	SU  T = 35 C = 58 N = color I = 12;
	SU  T = 36 C = 58 N = color I = 12;
	SU  T = 37 C = 58 N = color I = 12;
	SU  T = 38 C = 58 N = color I = 12;
	SU  T = 39 C = 58 N = color I = 9;
	SU  T = 40 C = 58 N = color I = 9;
	SU  T = 41 C = 58 N = color I = 9;
	SU  T = 42 C = 58 N = color I = 9;
	SU  T = 43 C = 58 N = color I = 10;
	SU  T = 44 C = 58 N = color I = 10;
	SU  T = 45 C = 58 N = color I = 10;
	SU  T = 46 C = 58 N = color I = 7;
	SU  T = 47 C = 58 N = color I = 7;
	SU  T = 48 C = 58 N = color I = 7;
	SU  T = 49 C = 58 N = color I = 15;
	SU  T = 50 C = 58 N = color I = 15;
	SU  T = 51 C = 58 N = color I = 15;
	SU  T = 52 C = 58 N = color I = 15;

	SU  T = 5 C = 59 N = color I = 17;
	SU  T = 6 C = 59 N = color I = 17;
	SU  T = 7 C = 59 N = color I = 17;
	SU  T = 8 C = 59 N = color I = 17;
	SU  T = 9 C = 59 N = color I = 17;
	SU  T = 10 C = 59 N = color I = 17;
	SU  T = 11 C = 59 N = color I = 17;
	SU  T = 12 C = 59 N = color I = 6;
	SU  T = 13 C = 59 N = color I = 6;
	SU  T = 14 C = 59 N = color I = 6;
	SU  T = 15 C = 59 N = color I = 6;
	SU  T = 16 C = 59 N = color I = 6;
	SU  T = 17 C = 59 N = color I = 6;
	SU  T = 18 C = 59 N = color I = 6;
	SU  T = 19 C = 59 N = color I = 6;
	SU  T = 20 C = 59 N = color I = 6;
	SU  T = 21 C = 59 N = color I = 13;
	SU  T = 22 C = 59 N = color I = 13;
	SU  T = 23 C = 59 N = color I = 13;
	SU  T = 24 C = 59 N = color I = 13;
	SU  T = 25 C = 59 N = color I = 13;
	SU  T = 26 C = 59 N = color I = 13;
	SU  T = 27 C = 59 N = color I = 13;
	SU  T = 28 C = 59 N = color I = 13;
	SU  T = 29 C = 59 N = color I = 13;
	SU  T = 30 C = 59 N = color I = 13;
	SU  T = 31 C = 59 N = color I = 12;
	SU  T = 32 C = 59 N = color I = 12;
	SU  T = 33 C = 59 N = color I = 12;
	SU  T = 34 C = 59 N = color I = 12;
	SU  T = 35 C = 59 N = color I = 12;
	SU  T = 36 C = 59 N = color I = 12;
	SU  T = 37 C = 59 N = color I = 12;
	SU  T = 38 C = 59 N = color I = 12;
	SU  T = 39 C = 59 N = color I = 9;
	SU  T = 40 C = 59 N = color I = 9;
	SU  T = 41 C = 59 N = color I = 9;
	SU  T = 42 C = 59 N = color I = 9;
	SU  T = 43 C = 59 N = color I = 10;
	SU  T = 44 C = 59 N = color I = 10;
	SU  T = 45 C = 59 N = color I = 10;
	SU  T = 46 C = 59 N = color I = 7;
	SU  T = 47 C = 59 N = color I = 7;
	SU  T = 48 C = 59 N = color I = 7;
	SU  T = 49 C = 59 N = color I = 15;
	SU  T = 50 C = 59 N = color I = 15;
	SU  T = 51 C = 59 N = color I = 15;
	SU  T = 52 C = 59 N = color I = 15;

	SU  T = 5 C = 60 N = color I = 17;
	SU  T = 6 C = 60 N = color I = 17;
	SU  T = 7 C = 60 N = color I = 17;
	SU  T = 8 C = 60 N = color I = 17;
	SU  T = 9 C = 60 N = color I = 17;
	SU  T = 10 C = 60 N = color I = 17;
	SU  T = 11 C = 60 N = color I = 17;
	SU  T = 12 C = 60 N = color I = 6;
	SU  T = 13 C = 60 N = color I = 6;
	SU  T = 14 C = 60 N = color I = 6;
	SU  T = 15 C = 60 N = color I = 6;
	SU  T = 16 C = 60 N = color I = 6;
	SU  T = 17 C = 60 N = color I = 6;
	SU  T = 18 C = 60 N = color I = 6;
	SU  T = 19 C = 60 N = color I = 6;
	SU  T = 20 C = 60 N = color I = 6;
	SU  T = 21 C = 60 N = color I = 13;
	SU  T = 22 C = 60 N = color I = 13;
	SU  T = 23 C = 60 N = color I = 13;
	SU  T = 24 C = 60 N = color I = 13;
	SU  T = 25 C = 60 N = color I = 13;
	SU  T = 26 C = 60 N = color I = 13;
	SU  T = 27 C = 60 N = color I = 13;
	SU  T = 28 C = 60 N = color I = 13;
	SU  T = 29 C = 60 N = color I = 13;
	SU  T = 30 C = 60 N = color I = 13;
	SU  T = 31 C = 60 N = color I = 12;
	SU  T = 32 C = 60 N = color I = 12;
	SU  T = 33 C = 60 N = color I = 12;
	SU  T = 34 C = 60 N = color I = 12;
	SU  T = 35 C = 60 N = color I = 12;
	SU  T = 36 C = 60 N = color I = 12;
	SU  T = 37 C = 60 N = color I = 12;
	SU  T = 38 C = 60 N = color I = 12;
	SU  T = 39 C = 60 N = color I = 9;
	SU  T = 40 C = 60 N = color I = 9;
	SU  T = 41 C = 60 N = color I = 9;
	SU  T = 42 C = 60 N = color I = 9;
	SU  T = 43 C = 60 N = color I = 10;
	SU  T = 44 C = 60 N = color I = 10;
	SU  T = 45 C = 60 N = color I = 10;
	SU  T = 46 C = 60 N = color I = 7;
	SU  T = 47 C = 60 N = color I = 7;
	SU  T = 48 C = 60 N = color I = 7;
	SU  T = 49 C = 60 N = color I = 15;
	SU  T = 50 C = 60 N = color I = 15;
	SU  T = 51 C = 60 N = color I = 15;
	SU  T = 52 C = 60 N = color I = 15;

	SU  T = 5 C = 61 N = color I = 17;
	SU  T = 6 C = 61 N = color I = 17;
	SU  T = 7 C = 61 N = color I = 17;
	SU  T = 8 C = 61 N = color I = 17;
	SU  T = 9 C = 61 N = color I = 17;
	SU  T = 10 C = 61 N = color I = 17;
	SU  T = 11 C = 61 N = color I = 17;
	SU  T = 12 C = 61 N = color I = 6;
	SU  T = 13 C = 61 N = color I = 6;
	SU  T = 14 C = 61 N = color I = 6;
	SU  T = 15 C = 61 N = color I = 6;
	SU  T = 16 C = 61 N = color I = 6;
	SU  T = 17 C = 61 N = color I = 6;
	SU  T = 18 C = 61 N = color I = 6;
	SU  T = 19 C = 61 N = color I = 6;
	SU  T = 20 C = 61 N = color I = 6;
	SU  T = 21 C = 61 N = color I = 13;
	SU  T = 22 C = 61 N = color I = 13;
	SU  T = 23 C = 61 N = color I = 13;
	SU  T = 24 C = 61 N = color I = 13;
	SU  T = 25 C = 61 N = color I = 13;
	SU  T = 26 C = 61 N = color I = 13;
	SU  T = 27 C = 61 N = color I = 13;
	SU  T = 28 C = 61 N = color I = 13;
	SU  T = 29 C = 61 N = color I = 13;
	SU  T = 30 C = 61 N = color I = 13;
	SU  T = 31 C = 61 N = color I = 12;
	SU  T = 32 C = 61 N = color I = 12;
	SU  T = 33 C = 61 N = color I = 12;
	SU  T = 34 C = 61 N = color I = 12;
	SU  T = 35 C = 61 N = color I = 12;
	SU  T = 36 C = 61 N = color I = 12;
	SU  T = 37 C = 61 N = color I = 12;
	SU  T = 38 C = 61 N = color I = 12;
	SU  T = 39 C = 61 N = color I = 9;
	SU  T = 40 C = 61 N = color I = 9;
	SU  T = 41 C = 61 N = color I = 9;
	SU  T = 42 C = 61 N = color I = 9;
	SU  T = 43 C = 61 N = color I = 10;
	SU  T = 44 C = 61 N = color I = 10;
	SU  T = 45 C = 61 N = color I = 10;
	SU  T = 46 C = 61 N = color I = 7;
	SU  T = 47 C = 61 N = color I = 7;
	SU  T = 48 C = 61 N = color I = 7;
	SU  T = 49 C = 61 N = color I = 15;
	SU  T = 50 C = 61 N = color I = 15;
	SU  T = 51 C = 61 N = color I = 15;
	SU  T = 52 C = 61 N = color I = 15;

	SU  T = 5 C = 62 N = color I = 17;
	SU  T = 6 C = 62 N = color I = 17;
	SU  T = 7 C = 62 N = color I = 17;
	SU  T = 8 C = 62 N = color I = 17;
	SU  T = 9 C = 62 N = color I = 17;
	SU  T = 10 C = 62 N = color I = 17;
	SU  T = 11 C = 62 N = color I = 17;
	SU  T = 12 C = 62 N = color I = 6;
	SU  T = 13 C = 62 N = color I = 6;
	SU  T = 14 C = 62 N = color I = 6;
	SU  T = 15 C = 62 N = color I = 6;
	SU  T = 16 C = 62 N = color I = 6;
	SU  T = 17 C = 62 N = color I = 6;
	SU  T = 18 C = 62 N = color I = 6;
	SU  T = 19 C = 62 N = color I = 6;
	SU  T = 20 C = 62 N = color I = 6;
	SU  T = 21 C = 62 N = color I = 13;
	SU  T = 22 C = 62 N = color I = 13;
	SU  T = 23 C = 62 N = color I = 13;
	SU  T = 24 C = 62 N = color I = 13;
	SU  T = 25 C = 62 N = color I = 13;
	SU  T = 26 C = 62 N = color I = 13;
	SU  T = 27 C = 62 N = color I = 13;
	SU  T = 28 C = 62 N = color I = 13;
	SU  T = 29 C = 62 N = color I = 13;
	SU  T = 30 C = 62 N = color I = 13;
	SU  T = 31 C = 62 N = color I = 12;
	SU  T = 32 C = 62 N = color I = 12;
	SU  T = 33 C = 62 N = color I = 12;
	SU  T = 34 C = 62 N = color I = 12;
	SU  T = 35 C = 62 N = color I = 12;
	SU  T = 36 C = 62 N = color I = 12;
	SU  T = 37 C = 62 N = color I = 12;
	SU  T = 38 C = 62 N = color I = 12;
	SU  T = 39 C = 62 N = color I = 9;
	SU  T = 40 C = 62 N = color I = 9;
	SU  T = 41 C = 62 N = color I = 9;
	SU  T = 42 C = 62 N = color I = 9;
	SU  T = 43 C = 62 N = color I = 10;
	SU  T = 44 C = 62 N = color I = 10;
	SU  T = 45 C = 62 N = color I = 10;
	SU  T = 46 C = 62 N = color I = 7;
	SU  T = 47 C = 62 N = color I = 7;
	SU  T = 48 C = 62 N = color I = 7;
	SU  T = 49 C = 62 N = color I = 15;
	SU  T = 50 C = 62 N = color I = 15;
	SU  T = 51 C = 62 N = color I = 15;
	SU  T = 52 C = 62 N = color I = 15;

	SU  T = 5 C = 63 N = color I = 17;
	SU  T = 6 C = 63 N = color I = 17;
	SU  T = 7 C = 63 N = color I = 17;
	SU  T = 8 C = 63 N = color I = 17;
	SU  T = 9 C = 63 N = color I = 17;
	SU  T = 10 C = 63 N = color I = 17;
	SU  T = 11 C = 63 N = color I = 17;
	SU  T = 12 C = 63 N = color I = 6;
	SU  T = 13 C = 63 N = color I = 6;
	SU  T = 14 C = 63 N = color I = 6;
	SU  T = 15 C = 63 N = color I = 6;
	SU  T = 16 C = 63 N = color I = 6;
	SU  T = 17 C = 63 N = color I = 6;
	SU  T = 18 C = 63 N = color I = 6;
	SU  T = 19 C = 63 N = color I = 6;
	SU  T = 20 C = 63 N = color I = 6;
	SU  T = 21 C = 63 N = color I = 13;
	SU  T = 22 C = 63 N = color I = 13;
	SU  T = 23 C = 63 N = color I = 13;
	SU  T = 24 C = 63 N = color I = 13;
	SU  T = 25 C = 63 N = color I = 13;
	SU  T = 26 C = 63 N = color I = 13;
	SU  T = 27 C = 63 N = color I = 13;
	SU  T = 28 C = 63 N = color I = 13;
	SU  T = 29 C = 63 N = color I = 13;
	SU  T = 30 C = 63 N = color I = 13;
	SU  T = 31 C = 63 N = color I = 12;
	SU  T = 32 C = 63 N = color I = 12;
	SU  T = 33 C = 63 N = color I = 12;
	SU  T = 34 C = 63 N = color I = 12;
	SU  T = 35 C = 63 N = color I = 12;
	SU  T = 36 C = 63 N = color I = 12;
	SU  T = 37 C = 63 N = color I = 12;
	SU  T = 38 C = 63 N = color I = 12;
	SU  T = 39 C = 63 N = color I = 9;
	SU  T = 40 C = 63 N = color I = 9;
	SU  T = 41 C = 63 N = color I = 9;
	SU  T = 42 C = 63 N = color I = 9;
	SU  T = 43 C = 63 N = color I = 10;
	SU  T = 44 C = 63 N = color I = 10;
	SU  T = 45 C = 63 N = color I = 10;
	SU  T = 46 C = 63 N = color I = 7;
	SU  T = 47 C = 63 N = color I = 7;
	SU  T = 48 C = 63 N = color I = 7;
	SU  T = 49 C = 63 N = color I = 15;
	SU  T = 50 C = 63 N = color I = 15;
	SU  T = 51 C = 63 N = color I = 15;
	SU  T = 52 C = 63 N = color I = 15;

	SU  T = 5 C = 64 N = color I = 17;
	SU  T = 6 C = 64 N = color I = 17;
	SU  T = 7 C = 64 N = color I = 17;
	SU  T = 8 C = 64 N = color I = 17;
	SU  T = 9 C = 64 N = color I = 17;
	SU  T = 10 C = 64 N = color I = 17;
	SU  T = 11 C = 64 N = color I = 17;
	SU  T = 12 C = 64 N = color I = 6;
	SU  T = 13 C = 64 N = color I = 6;
	SU  T = 14 C = 64 N = color I = 6;
	SU  T = 15 C = 64 N = color I = 6;
	SU  T = 16 C = 64 N = color I = 6;
	SU  T = 17 C = 64 N = color I = 6;
	SU  T = 18 C = 64 N = color I = 6;
	SU  T = 19 C = 64 N = color I = 6;
	SU  T = 20 C = 64 N = color I = 6;
	SU  T = 21 C = 64 N = color I = 13;
	SU  T = 22 C = 64 N = color I = 13;
	SU  T = 23 C = 64 N = color I = 13;
	SU  T = 24 C = 64 N = color I = 13;
	SU  T = 25 C = 64 N = color I = 13;
	SU  T = 26 C = 64 N = color I = 13;
	SU  T = 27 C = 64 N = color I = 13;
	SU  T = 28 C = 64 N = color I = 13;
	SU  T = 29 C = 64 N = color I = 13;
	SU  T = 30 C = 64 N = color I = 13;
	SU  T = 31 C = 64 N = color I = 12;
	SU  T = 32 C = 64 N = color I = 12;
	SU  T = 33 C = 64 N = color I = 12;
	SU  T = 34 C = 64 N = color I = 12;
	SU  T = 35 C = 64 N = color I = 12;
	SU  T = 36 C = 64 N = color I = 12;
	SU  T = 37 C = 64 N = color I = 12;
	SU  T = 38 C = 64 N = color I = 12;
	SU  T = 39 C = 64 N = color I = 9;
	SU  T = 40 C = 64 N = color I = 9;
	SU  T = 41 C = 64 N = color I = 9;
	SU  T = 42 C = 64 N = color I = 9;
	SU  T = 43 C = 64 N = color I = 10;
	SU  T = 44 C = 64 N = color I = 10;
	SU  T = 45 C = 64 N = color I = 10;
	SU  T = 46 C = 64 N = color I = 7;
	SU  T = 47 C = 64 N = color I = 7;
	SU  T = 48 C = 64 N = color I = 7;
	SU  T = 49 C = 64 N = color I = 15;
	SU  T = 50 C = 64 N = color I = 15;
	SU  T = 51 C = 64 N = color I = 15;
	SU  T = 52 C = 64 N = color I = 15;

	SU  T = 5 C = 65 N = color I = 17;
	SU  T = 6 C = 65 N = color I = 17;
	SU  T = 7 C = 65 N = color I = 17;
	SU  T = 8 C = 65 N = color I = 17;
	SU  T = 9 C = 65 N = color I = 17;
	SU  T = 10 C = 65 N = color I = 17;
	SU  T = 11 C = 65 N = color I = 17;
	SU  T = 12 C = 65 N = color I = 6;
	SU  T = 13 C = 65 N = color I = 6;
	SU  T = 14 C = 65 N = color I = 6;
	SU  T = 15 C = 65 N = color I = 6;
	SU  T = 16 C = 65 N = color I = 6;
	SU  T = 17 C = 65 N = color I = 6;
	SU  T = 18 C = 65 N = color I = 6;
	SU  T = 19 C = 65 N = color I = 6;
	SU  T = 20 C = 65 N = color I = 6;
	SU  T = 21 C = 65 N = color I = 13;
	SU  T = 22 C = 65 N = color I = 13;
	SU  T = 23 C = 65 N = color I = 13;
	SU  T = 24 C = 65 N = color I = 13;
	SU  T = 25 C = 65 N = color I = 13;
	SU  T = 26 C = 65 N = color I = 13;
	SU  T = 27 C = 65 N = color I = 13;
	SU  T = 28 C = 65 N = color I = 13;
	SU  T = 29 C = 65 N = color I = 13;
	SU  T = 30 C = 65 N = color I = 13;
	SU  T = 31 C = 65 N = color I = 12;
	SU  T = 32 C = 65 N = color I = 12;
	SU  T = 33 C = 65 N = color I = 12;
	SU  T = 34 C = 65 N = color I = 12;
	SU  T = 35 C = 65 N = color I = 12;
	SU  T = 36 C = 65 N = color I = 12;
	SU  T = 37 C = 65 N = color I = 12;
	SU  T = 38 C = 65 N = color I = 12;
	SU  T = 39 C = 65 N = color I = 9;
	SU  T = 40 C = 65 N = color I = 9;
	SU  T = 41 C = 65 N = color I = 9;
	SU  T = 42 C = 65 N = color I = 9;
	SU  T = 43 C = 65 N = color I = 10;
	SU  T = 44 C = 65 N = color I = 10;
	SU  T = 45 C = 65 N = color I = 10;
	SU  T = 46 C = 65 N = color I = 7;
	SU  T = 47 C = 65 N = color I = 7;
	SU  T = 48 C = 65 N = color I = 7;
	SU  T = 49 C = 65 N = color I = 15;
	SU  T = 50 C = 65 N = color I = 15;
	SU  T = 51 C = 65 N = color I = 15;
	SU  T = 52 C = 65 N = color I = 15;

	SU  T = 5 C = 66 N = color I = 17;
	SU  T = 6 C = 66 N = color I = 17;
	SU  T = 7 C = 66 N = color I = 17;
	SU  T = 8 C = 66 N = color I = 17;
	SU  T = 9 C = 66 N = color I = 17;
	SU  T = 10 C = 66 N = color I = 17;
	SU  T = 11 C = 66 N = color I = 17;
	SU  T = 12 C = 66 N = color I = 6;
	SU  T = 13 C = 66 N = color I = 6;
	SU  T = 14 C = 66 N = color I = 6;
	SU  T = 15 C = 66 N = color I = 6;
	SU  T = 16 C = 66 N = color I = 6;
	SU  T = 17 C = 66 N = color I = 6;
	SU  T = 18 C = 66 N = color I = 6;
	SU  T = 19 C = 66 N = color I = 6;
	SU  T = 20 C = 66 N = color I = 6;
	SU  T = 21 C = 66 N = color I = 13;
	SU  T = 22 C = 66 N = color I = 13;
	SU  T = 23 C = 66 N = color I = 13;
	SU  T = 24 C = 66 N = color I = 13;
	SU  T = 25 C = 66 N = color I = 13;
	SU  T = 26 C = 66 N = color I = 13;
	SU  T = 27 C = 66 N = color I = 13;
	SU  T = 28 C = 66 N = color I = 13;
	SU  T = 29 C = 66 N = color I = 13;
	SU  T = 30 C = 66 N = color I = 13;
	SU  T = 31 C = 66 N = color I = 12;
	SU  T = 32 C = 66 N = color I = 12;
	SU  T = 33 C = 66 N = color I = 12;
	SU  T = 34 C = 66 N = color I = 12;
	SU  T = 35 C = 66 N = color I = 12;
	SU  T = 36 C = 66 N = color I = 12;
	SU  T = 37 C = 66 N = color I = 12;
	SU  T = 38 C = 66 N = color I = 12;
	SU  T = 39 C = 66 N = color I = 9;
	SU  T = 40 C = 66 N = color I = 9;
	SU  T = 41 C = 66 N = color I = 9;
	SU  T = 42 C = 66 N = color I = 9;
	SU  T = 43 C = 66 N = color I = 10;
	SU  T = 44 C = 66 N = color I = 10;
	SU  T = 45 C = 66 N = color I = 10;
	SU  T = 46 C = 66 N = color I = 7;
	SU  T = 47 C = 66 N = color I = 7;
	SU  T = 48 C = 66 N = color I = 7;
	SU  T = 49 C = 66 N = color I = 15;
	SU  T = 50 C = 66 N = color I = 15;
	SU  T = 51 C = 66 N = color I = 15;
	SU  T = 52 C = 66 N = color I = 15;

	SU  T = 5 C = 67 N = color I = 17;
	SU  T = 6 C = 67 N = color I = 17;
	SU  T = 7 C = 67 N = color I = 17;
	SU  T = 8 C = 67 N = color I = 17;
	SU  T = 9 C = 67 N = color I = 17;
	SU  T = 10 C = 67 N = color I = 17;
	SU  T = 11 C = 67 N = color I = 17;
	SU  T = 12 C = 67 N = color I = 6;
	SU  T = 13 C = 67 N = color I = 6;
	SU  T = 14 C = 67 N = color I = 6;
	SU  T = 15 C = 67 N = color I = 6;
	SU  T = 16 C = 67 N = color I = 6;
	SU  T = 17 C = 67 N = color I = 6;
	SU  T = 18 C = 67 N = color I = 6;
	SU  T = 19 C = 67 N = color I = 6;
	SU  T = 20 C = 67 N = color I = 6;
	SU  T = 21 C = 67 N = color I = 13;
	SU  T = 22 C = 67 N = color I = 13;
	SU  T = 23 C = 67 N = color I = 13;
	SU  T = 24 C = 67 N = color I = 13;
	SU  T = 25 C = 67 N = color I = 13;
	SU  T = 26 C = 67 N = color I = 13;
	SU  T = 27 C = 67 N = color I = 13;
	SU  T = 28 C = 67 N = color I = 13;
	SU  T = 29 C = 67 N = color I = 13;
	SU  T = 30 C = 67 N = color I = 13;
	SU  T = 31 C = 67 N = color I = 12;
	SU  T = 32 C = 67 N = color I = 12;
	SU  T = 33 C = 67 N = color I = 12;
	SU  T = 34 C = 67 N = color I = 12;
	SU  T = 35 C = 67 N = color I = 12;
	SU  T = 36 C = 67 N = color I = 12;
	SU  T = 37 C = 67 N = color I = 12;
	SU  T = 38 C = 67 N = color I = 12;
	SU  T = 39 C = 67 N = color I = 9;
	SU  T = 40 C = 67 N = color I = 9;
	SU  T = 41 C = 67 N = color I = 9;
	SU  T = 42 C = 67 N = color I = 9;
	SU  T = 43 C = 67 N = color I = 10;
	SU  T = 44 C = 67 N = color I = 10;
	SU  T = 45 C = 67 N = color I = 10;
	SU  T = 46 C = 67 N = color I = 7;
	SU  T = 47 C = 67 N = color I = 7;
	SU  T = 48 C = 67 N = color I = 7;
	SU  T = 49 C = 67 N = color I = 15;
	SU  T = 50 C = 67 N = color I = 15;
	SU  T = 51 C = 67 N = color I = 15;
	SU  T = 52 C = 67 N = color I = 15;

	SU  T = 5 C = 68 N = color I = 17;
	SU  T = 6 C = 68 N = color I = 17;
	SU  T = 7 C = 68 N = color I = 17;
	SU  T = 8 C = 68 N = color I = 17;
	SU  T = 9 C = 68 N = color I = 17;
	SU  T = 10 C = 68 N = color I = 17;
	SU  T = 11 C = 68 N = color I = 17;
	SU  T = 12 C = 68 N = color I = 6;
	SU  T = 13 C = 68 N = color I = 6;
	SU  T = 14 C = 68 N = color I = 6;
	SU  T = 15 C = 68 N = color I = 6;
	SU  T = 16 C = 68 N = color I = 6;
	SU  T = 17 C = 68 N = color I = 6;
	SU  T = 18 C = 68 N = color I = 6;
	SU  T = 19 C = 68 N = color I = 6;
	SU  T = 20 C = 68 N = color I = 6;
	SU  T = 21 C = 68 N = color I = 13;
	SU  T = 22 C = 68 N = color I = 13;
	SU  T = 23 C = 68 N = color I = 13;
	SU  T = 24 C = 68 N = color I = 13;
	SU  T = 25 C = 68 N = color I = 13;
	SU  T = 26 C = 68 N = color I = 13;
	SU  T = 27 C = 68 N = color I = 13;
	SU  T = 28 C = 68 N = color I = 13;
	SU  T = 29 C = 68 N = color I = 13;
	SU  T = 30 C = 68 N = color I = 13;
	SU  T = 31 C = 68 N = color I = 12;
	SU  T = 32 C = 68 N = color I = 12;
	SU  T = 33 C = 68 N = color I = 12;
	SU  T = 34 C = 68 N = color I = 12;
	SU  T = 35 C = 68 N = color I = 12;
	SU  T = 36 C = 68 N = color I = 12;
	SU  T = 37 C = 68 N = color I = 12;
	SU  T = 38 C = 68 N = color I = 12;
	SU  T = 39 C = 68 N = color I = 9;
	SU  T = 40 C = 68 N = color I = 9;
	SU  T = 41 C = 68 N = color I = 9;
	SU  T = 42 C = 68 N = color I = 9;
	SU  T = 43 C = 68 N = color I = 10;
	SU  T = 44 C = 68 N = color I = 10;
	SU  T = 45 C = 68 N = color I = 10;
	SU  T = 46 C = 68 N = color I = 7;
	SU  T = 47 C = 68 N = color I = 7;
	SU  T = 48 C = 68 N = color I = 7;
	SU  T = 49 C = 68 N = color I = 15;
	SU  T = 50 C = 68 N = color I = 15;
	SU  T = 51 C = 68 N = color I = 15;
	SU  T = 52 C = 68 N = color I = 15;

	SU  T = 5 C = 69 N = color I = 17;
	SU  T = 6 C = 69 N = color I = 17;
	SU  T = 7 C = 69 N = color I = 17;
	SU  T = 8 C = 69 N = color I = 17;
	SU  T = 9 C = 69 N = color I = 17;
	SU  T = 10 C = 69 N = color I = 17;
	SU  T = 11 C = 69 N = color I = 17;
	SU  T = 12 C = 69 N = color I = 6;
	SU  T = 13 C = 69 N = color I = 6;
	SU  T = 14 C = 69 N = color I = 6;
	SU  T = 15 C = 69 N = color I = 6;
	SU  T = 16 C = 69 N = color I = 6;
	SU  T = 17 C = 69 N = color I = 6;
	SU  T = 18 C = 69 N = color I = 6;
	SU  T = 19 C = 69 N = color I = 6;
	SU  T = 20 C = 69 N = color I = 6;
	SU  T = 21 C = 69 N = color I = 13;
	SU  T = 22 C = 69 N = color I = 13;
	SU  T = 23 C = 69 N = color I = 13;
	SU  T = 24 C = 69 N = color I = 13;
	SU  T = 25 C = 69 N = color I = 13;
	SU  T = 26 C = 69 N = color I = 13;
	SU  T = 27 C = 69 N = color I = 13;
	SU  T = 28 C = 69 N = color I = 13;
	SU  T = 29 C = 69 N = color I = 13;
	SU  T = 30 C = 69 N = color I = 13;
	SU  T = 31 C = 69 N = color I = 12;
	SU  T = 32 C = 69 N = color I = 12;
	SU  T = 33 C = 69 N = color I = 12;
	SU  T = 34 C = 69 N = color I = 12;
	SU  T = 35 C = 69 N = color I = 12;
	SU  T = 36 C = 69 N = color I = 12;
	SU  T = 37 C = 69 N = color I = 12;
	SU  T = 38 C = 69 N = color I = 12;
	SU  T = 39 C = 69 N = color I = 9;
	SU  T = 40 C = 69 N = color I = 9;
	SU  T = 41 C = 69 N = color I = 9;
	SU  T = 42 C = 69 N = color I = 9;
	SU  T = 43 C = 69 N = color I = 10;
	SU  T = 44 C = 69 N = color I = 10;
	SU  T = 45 C = 69 N = color I = 10;
	SU  T = 46 C = 69 N = color I = 7;
	SU  T = 47 C = 69 N = color I = 7;
	SU  T = 48 C = 69 N = color I = 7;
	SU  T = 49 C = 69 N = color I = 15;
	SU  T = 50 C = 69 N = color I = 15;
	SU  T = 51 C = 69 N = color I = 15;
	SU  T = 52 C = 69 N = color I = 15;

	SU  T = 5 C = 70 N = color I = 17;
	SU  T = 6 C = 70 N = color I = 17;
	SU  T = 7 C = 70 N = color I = 17;
	SU  T = 8 C = 70 N = color I = 17;
	SU  T = 9 C = 70 N = color I = 17;
	SU  T = 10 C = 70 N = color I = 17;
	SU  T = 11 C = 70 N = color I = 17;
	SU  T = 12 C = 70 N = color I = 6;
	SU  T = 13 C = 70 N = color I = 6;
	SU  T = 14 C = 70 N = color I = 6;
	SU  T = 15 C = 70 N = color I = 6;
	SU  T = 16 C = 70 N = color I = 6;
	SU  T = 17 C = 70 N = color I = 6;
	SU  T = 18 C = 70 N = color I = 6;
	SU  T = 19 C = 70 N = color I = 6;
	SU  T = 20 C = 70 N = color I = 6;
	SU  T = 21 C = 70 N = color I = 13;
	SU  T = 22 C = 70 N = color I = 13;
	SU  T = 23 C = 70 N = color I = 13;
	SU  T = 24 C = 70 N = color I = 13;
	SU  T = 25 C = 70 N = color I = 13;
	SU  T = 26 C = 70 N = color I = 13;
	SU  T = 27 C = 70 N = color I = 13;
	SU  T = 28 C = 70 N = color I = 13;
	SU  T = 29 C = 70 N = color I = 13;
	SU  T = 30 C = 70 N = color I = 13;
	SU  T = 31 C = 70 N = color I = 12;
	SU  T = 32 C = 70 N = color I = 12;
	SU  T = 33 C = 70 N = color I = 12;
	SU  T = 34 C = 70 N = color I = 12;
	SU  T = 35 C = 70 N = color I = 12;
	SU  T = 36 C = 70 N = color I = 12;
	SU  T = 37 C = 70 N = color I = 12;
	SU  T = 38 C = 70 N = color I = 12;
	SU  T = 39 C = 70 N = color I = 9;
	SU  T = 40 C = 70 N = color I = 9;
	SU  T = 41 C = 70 N = color I = 9;
	SU  T = 42 C = 70 N = color I = 9;
	SU  T = 43 C = 70 N = color I = 10;
	SU  T = 44 C = 70 N = color I = 10;
	SU  T = 45 C = 70 N = color I = 10;
	SU  T = 46 C = 70 N = color I = 7;
	SU  T = 47 C = 70 N = color I = 7;
	SU  T = 48 C = 70 N = color I = 7;
	SU  T = 49 C = 70 N = color I = 15;
	SU  T = 50 C = 70 N = color I = 15;
	SU  T = 51 C = 70 N = color I = 15;
	SU  T = 52 C = 70 N = color I = 15;

	SU  T = 5 C = 71 N = color I = 17;
	SU  T = 6 C = 71 N = color I = 17;
	SU  T = 7 C = 71 N = color I = 17;
	SU  T = 8 C = 71 N = color I = 17;
	SU  T = 9 C = 71 N = color I = 17;
	SU  T = 10 C = 71 N = color I = 17;
	SU  T = 11 C = 71 N = color I = 17;
	SU  T = 12 C = 71 N = color I = 6;
	SU  T = 13 C = 71 N = color I = 6;
	SU  T = 14 C = 71 N = color I = 6;
	SU  T = 15 C = 71 N = color I = 6;
	SU  T = 16 C = 71 N = color I = 6;
	SU  T = 17 C = 71 N = color I = 6;
	SU  T = 18 C = 71 N = color I = 6;
	SU  T = 19 C = 71 N = color I = 6;
	SU  T = 20 C = 71 N = color I = 6;
	SU  T = 21 C = 71 N = color I = 13;
	SU  T = 22 C = 71 N = color I = 13;
	SU  T = 23 C = 71 N = color I = 13;
	SU  T = 24 C = 71 N = color I = 13;
	SU  T = 25 C = 71 N = color I = 13;
	SU  T = 26 C = 71 N = color I = 13;
	SU  T = 27 C = 71 N = color I = 13;
	SU  T = 28 C = 71 N = color I = 13;
	SU  T = 29 C = 71 N = color I = 13;
	SU  T = 30 C = 71 N = color I = 13;
	SU  T = 31 C = 71 N = color I = 12;
	SU  T = 32 C = 71 N = color I = 12;
	SU  T = 33 C = 71 N = color I = 12;
	SU  T = 34 C = 71 N = color I = 12;
	SU  T = 35 C = 71 N = color I = 12;
	SU  T = 36 C = 71 N = color I = 12;
	SU  T = 37 C = 71 N = color I = 12;
	SU  T = 38 C = 71 N = color I = 12;
	SU  T = 39 C = 71 N = color I = 9;
	SU  T = 40 C = 71 N = color I = 9;
	SU  T = 41 C = 71 N = color I = 9;
	SU  T = 42 C = 71 N = color I = 9;
	SU  T = 43 C = 71 N = color I = 10;
	SU  T = 44 C = 71 N = color I = 10;
	SU  T = 45 C = 71 N = color I = 10;
	SU  T = 46 C = 71 N = color I = 7;
	SU  T = 47 C = 71 N = color I = 7;
	SU  T = 48 C = 71 N = color I = 7;
	SU  T = 49 C = 71 N = color I = 15;
	SU  T = 50 C = 71 N = color I = 15;
	SU  T = 51 C = 71 N = color I = 15;
	SU  T = 52 C = 71 N = color I = 15;

	SU  T = 5 C = 72 N = color I = 17;
	SU  T = 6 C = 72 N = color I = 17;
	SU  T = 7 C = 72 N = color I = 17;
	SU  T = 8 C = 72 N = color I = 17;
	SU  T = 9 C = 72 N = color I = 17;
	SU  T = 10 C = 72 N = color I = 17;
	SU  T = 11 C = 72 N = color I = 17;
	SU  T = 12 C = 72 N = color I = 6;
	SU  T = 13 C = 72 N = color I = 6;
	SU  T = 14 C = 72 N = color I = 6;
	SU  T = 15 C = 72 N = color I = 6;
	SU  T = 16 C = 72 N = color I = 6;
	SU  T = 17 C = 72 N = color I = 6;
	SU  T = 18 C = 72 N = color I = 6;
	SU  T = 19 C = 72 N = color I = 6;
	SU  T = 20 C = 72 N = color I = 6;
	SU  T = 21 C = 72 N = color I = 13;
	SU  T = 22 C = 72 N = color I = 13;
	SU  T = 23 C = 72 N = color I = 13;
	SU  T = 24 C = 72 N = color I = 13;
	SU  T = 25 C = 72 N = color I = 13;
	SU  T = 26 C = 72 N = color I = 13;
	SU  T = 27 C = 72 N = color I = 13;
	SU  T = 28 C = 72 N = color I = 13;
	SU  T = 29 C = 72 N = color I = 13;
	SU  T = 30 C = 72 N = color I = 13;
	SU  T = 31 C = 72 N = color I = 12;
	SU  T = 32 C = 72 N = color I = 12;
	SU  T = 33 C = 72 N = color I = 12;
	SU  T = 34 C = 72 N = color I = 12;
	SU  T = 35 C = 72 N = color I = 12;
	SU  T = 36 C = 72 N = color I = 12;
	SU  T = 37 C = 72 N = color I = 12;
	SU  T = 38 C = 72 N = color I = 12;
	SU  T = 39 C = 72 N = color I = 9;
	SU  T = 40 C = 72 N = color I = 9;
	SU  T = 41 C = 72 N = color I = 9;
	SU  T = 42 C = 72 N = color I = 9;
	SU  T = 43 C = 72 N = color I = 10;
	SU  T = 44 C = 72 N = color I = 10;
	SU  T = 45 C = 72 N = color I = 10;
	SU  T = 46 C = 72 N = color I = 7;
	SU  T = 47 C = 72 N = color I = 7;
	SU  T = 48 C = 72 N = color I = 7;
	SU  T = 49 C = 72 N = color I = 15;
	SU  T = 50 C = 72 N = color I = 15;
	SU  T = 51 C = 72 N = color I = 15;
	SU  T = 52 C = 72 N = color I = 15;

	SU  T = 5 C = 73 N = color I = 17;
	SU  T = 6 C = 73 N = color I = 17;
	SU  T = 7 C = 73 N = color I = 17;
	SU  T = 8 C = 73 N = color I = 17;
	SU  T = 9 C = 73 N = color I = 17;
	SU  T = 10 C = 73 N = color I = 17;
	SU  T = 11 C = 73 N = color I = 17;
	SU  T = 12 C = 73 N = color I = 6;
	SU  T = 13 C = 73 N = color I = 6;
	SU  T = 14 C = 73 N = color I = 6;
	SU  T = 15 C = 73 N = color I = 6;
	SU  T = 16 C = 73 N = color I = 6;
	SU  T = 17 C = 73 N = color I = 6;
	SU  T = 18 C = 73 N = color I = 6;
	SU  T = 19 C = 73 N = color I = 6;
	SU  T = 20 C = 73 N = color I = 6;
	SU  T = 21 C = 73 N = color I = 13;
	SU  T = 22 C = 73 N = color I = 13;
	SU  T = 23 C = 73 N = color I = 13;
	SU  T = 24 C = 73 N = color I = 13;
	SU  T = 25 C = 73 N = color I = 13;
	SU  T = 26 C = 73 N = color I = 13;
	SU  T = 27 C = 73 N = color I = 13;
	SU  T = 28 C = 73 N = color I = 13;
	SU  T = 29 C = 73 N = color I = 13;
	SU  T = 30 C = 73 N = color I = 13;
	SU  T = 31 C = 73 N = color I = 12;
	SU  T = 32 C = 73 N = color I = 12;
	SU  T = 33 C = 73 N = color I = 12;
	SU  T = 34 C = 73 N = color I = 12;
	SU  T = 35 C = 73 N = color I = 12;
	SU  T = 36 C = 73 N = color I = 12;
	SU  T = 37 C = 73 N = color I = 12;
	SU  T = 38 C = 73 N = color I = 12;
	SU  T = 39 C = 73 N = color I = 9;
	SU  T = 40 C = 73 N = color I = 9;
	SU  T = 41 C = 73 N = color I = 9;
	SU  T = 42 C = 73 N = color I = 9;
	SU  T = 43 C = 73 N = color I = 10;
	SU  T = 44 C = 73 N = color I = 10;
	SU  T = 45 C = 73 N = color I = 10;
	SU  T = 46 C = 73 N = color I = 7;
	SU  T = 47 C = 73 N = color I = 7;
	SU  T = 48 C = 73 N = color I = 7;
	SU  T = 49 C = 73 N = color I = 15;
	SU  T = 50 C = 73 N = color I = 15;
	SU  T = 51 C = 73 N = color I = 15;
	SU  T = 52 C = 73 N = color I = 15;

	SU  T = 5 C = 74 N = color I = 17;
	SU  T = 6 C = 74 N = color I = 17;
	SU  T = 7 C = 74 N = color I = 17;
	SU  T = 8 C = 74 N = color I = 17;
	SU  T = 9 C = 74 N = color I = 17;
	SU  T = 10 C = 74 N = color I = 17;
	SU  T = 11 C = 74 N = color I = 17;
	SU  T = 12 C = 74 N = color I = 6;
	SU  T = 13 C = 74 N = color I = 6;
	SU  T = 14 C = 74 N = color I = 6;
	SU  T = 15 C = 74 N = color I = 6;
	SU  T = 16 C = 74 N = color I = 6;
	SU  T = 17 C = 74 N = color I = 6;
	SU  T = 18 C = 74 N = color I = 6;
	SU  T = 19 C = 74 N = color I = 6;
	SU  T = 20 C = 74 N = color I = 6;
	SU  T = 21 C = 74 N = color I = 13;
	SU  T = 22 C = 74 N = color I = 13;
	SU  T = 23 C = 74 N = color I = 13;
	SU  T = 24 C = 74 N = color I = 13;
	SU  T = 25 C = 74 N = color I = 13;
	SU  T = 26 C = 74 N = color I = 13;
	SU  T = 27 C = 74 N = color I = 13;
	SU  T = 28 C = 74 N = color I = 13;
	SU  T = 29 C = 74 N = color I = 13;
	SU  T = 30 C = 74 N = color I = 13;
	SU  T = 31 C = 74 N = color I = 12;
	SU  T = 32 C = 74 N = color I = 12;
	SU  T = 33 C = 74 N = color I = 12;
	SU  T = 34 C = 74 N = color I = 12;
	SU  T = 35 C = 74 N = color I = 12;
	SU  T = 36 C = 74 N = color I = 12;
	SU  T = 37 C = 74 N = color I = 12;
	SU  T = 38 C = 74 N = color I = 12;
	SU  T = 39 C = 74 N = color I = 9;
	SU  T = 40 C = 74 N = color I = 9;
	SU  T = 41 C = 74 N = color I = 9;
	SU  T = 42 C = 74 N = color I = 9;
	SU  T = 43 C = 74 N = color I = 10;
	SU  T = 44 C = 74 N = color I = 10;
	SU  T = 45 C = 74 N = color I = 10;
	SU  T = 46 C = 74 N = color I = 7;
	SU  T = 47 C = 74 N = color I = 7;
	SU  T = 48 C = 74 N = color I = 7;
	SU  T = 49 C = 74 N = color I = 15;
	SU  T = 50 C = 74 N = color I = 15;
	SU  T = 51 C = 74 N = color I = 15;
	SU  T = 52 C = 74 N = color I = 15;

	SU  T = 5 C = 75 N = color I = 17;
	SU  T = 6 C = 75 N = color I = 17;
	SU  T = 7 C = 75 N = color I = 17;
	SU  T = 8 C = 75 N = color I = 17;
	SU  T = 9 C = 75 N = color I = 17;
	SU  T = 10 C = 75 N = color I = 17;
	SU  T = 11 C = 75 N = color I = 17;
	SU  T = 12 C = 75 N = color I = 6;
	SU  T = 13 C = 75 N = color I = 6;
	SU  T = 14 C = 75 N = color I = 6;
	SU  T = 15 C = 75 N = color I = 6;
	SU  T = 16 C = 75 N = color I = 6;
	SU  T = 17 C = 75 N = color I = 6;
	SU  T = 18 C = 75 N = color I = 6;
	SU  T = 19 C = 75 N = color I = 6;
	SU  T = 20 C = 75 N = color I = 6;
	SU  T = 21 C = 75 N = color I = 13;
	SU  T = 22 C = 75 N = color I = 13;
	SU  T = 23 C = 75 N = color I = 13;
	SU  T = 24 C = 75 N = color I = 13;
	SU  T = 25 C = 75 N = color I = 13;
	SU  T = 26 C = 75 N = color I = 13;
	SU  T = 27 C = 75 N = color I = 13;
	SU  T = 28 C = 75 N = color I = 13;
	SU  T = 29 C = 75 N = color I = 13;
	SU  T = 30 C = 75 N = color I = 13;
	SU  T = 31 C = 75 N = color I = 12;
	SU  T = 32 C = 75 N = color I = 12;
	SU  T = 33 C = 75 N = color I = 12;
	SU  T = 34 C = 75 N = color I = 12;
	SU  T = 35 C = 75 N = color I = 12;
	SU  T = 36 C = 75 N = color I = 12;
	SU  T = 37 C = 75 N = color I = 12;
	SU  T = 38 C = 75 N = color I = 12;
	SU  T = 39 C = 75 N = color I = 9;
	SU  T = 40 C = 75 N = color I = 9;
	SU  T = 41 C = 75 N = color I = 9;
	SU  T = 42 C = 75 N = color I = 9;
	SU  T = 43 C = 75 N = color I = 10;
	SU  T = 44 C = 75 N = color I = 10;
	SU  T = 45 C = 75 N = color I = 10;
	SU  T = 46 C = 75 N = color I = 7;
	SU  T = 47 C = 75 N = color I = 7;
	SU  T = 48 C = 75 N = color I = 7;
	SU  T = 49 C = 75 N = color I = 15;
	SU  T = 50 C = 75 N = color I = 15;
	SU  T = 51 C = 75 N = color I = 15;
	SU  T = 52 C = 75 N = color I = 15;

	SU  T = 5 C = 76 N = color I = 17;
	SU  T = 6 C = 76 N = color I = 17;
	SU  T = 7 C = 76 N = color I = 17;
	SU  T = 8 C = 76 N = color I = 17;
	SU  T = 9 C = 76 N = color I = 17;
	SU  T = 10 C = 76 N = color I = 17;
	SU  T = 11 C = 76 N = color I = 17;
	SU  T = 12 C = 76 N = color I = 6;
	SU  T = 13 C = 76 N = color I = 6;
	SU  T = 14 C = 76 N = color I = 6;
	SU  T = 15 C = 76 N = color I = 6;
	SU  T = 16 C = 76 N = color I = 6;
	SU  T = 17 C = 76 N = color I = 6;
	SU  T = 18 C = 76 N = color I = 6;
	SU  T = 19 C = 76 N = color I = 6;
	SU  T = 20 C = 76 N = color I = 6;
	SU  T = 21 C = 76 N = color I = 13;
	SU  T = 22 C = 76 N = color I = 13;
	SU  T = 23 C = 76 N = color I = 13;
	SU  T = 24 C = 76 N = color I = 13;
	SU  T = 25 C = 76 N = color I = 13;
	SU  T = 26 C = 76 N = color I = 13;
	SU  T = 27 C = 76 N = color I = 13;
	SU  T = 28 C = 76 N = color I = 13;
	SU  T = 29 C = 76 N = color I = 13;
	SU  T = 30 C = 76 N = color I = 13;
	SU  T = 31 C = 76 N = color I = 12;
	SU  T = 32 C = 76 N = color I = 12;
	SU  T = 33 C = 76 N = color I = 12;
	SU  T = 34 C = 76 N = color I = 12;
	SU  T = 35 C = 76 N = color I = 12;
	SU  T = 36 C = 76 N = color I = 12;
	SU  T = 37 C = 76 N = color I = 12;
	SU  T = 38 C = 76 N = color I = 12;
	SU  T = 39 C = 76 N = color I = 9;
	SU  T = 40 C = 76 N = color I = 9;
	SU  T = 41 C = 76 N = color I = 9;
	SU  T = 42 C = 76 N = color I = 9;
	SU  T = 43 C = 76 N = color I = 10;
	SU  T = 44 C = 76 N = color I = 10;
	SU  T = 45 C = 76 N = color I = 10;
	SU  T = 46 C = 76 N = color I = 7;
	SU  T = 47 C = 76 N = color I = 7;
	SU  T = 48 C = 76 N = color I = 7;
	SU  T = 49 C = 76 N = color I = 15;
	SU  T = 50 C = 76 N = color I = 15;
	SU  T = 51 C = 76 N = color I = 15;
	SU  T = 52 C = 76 N = color I = 15;

	SU  T = 5 C = 77 N = color I = 17;
	SU  T = 6 C = 77 N = color I = 17;
	SU  T = 7 C = 77 N = color I = 17;
	SU  T = 8 C = 77 N = color I = 17;
	SU  T = 9 C = 77 N = color I = 17;
	SU  T = 10 C = 77 N = color I = 17;
	SU  T = 11 C = 77 N = color I = 17;
	SU  T = 12 C = 77 N = color I = 6;
	SU  T = 13 C = 77 N = color I = 6;
	SU  T = 14 C = 77 N = color I = 6;
	SU  T = 15 C = 77 N = color I = 6;
	SU  T = 16 C = 77 N = color I = 6;
	SU  T = 17 C = 77 N = color I = 6;
	SU  T = 18 C = 77 N = color I = 6;
	SU  T = 19 C = 77 N = color I = 6;
	SU  T = 20 C = 77 N = color I = 6;
	SU  T = 21 C = 77 N = color I = 13;
	SU  T = 22 C = 77 N = color I = 13;
	SU  T = 23 C = 77 N = color I = 13;
	SU  T = 24 C = 77 N = color I = 13;
	SU  T = 25 C = 77 N = color I = 13;
	SU  T = 26 C = 77 N = color I = 13;
	SU  T = 27 C = 77 N = color I = 13;
	SU  T = 28 C = 77 N = color I = 13;
	SU  T = 29 C = 77 N = color I = 13;
	SU  T = 30 C = 77 N = color I = 13;
	SU  T = 31 C = 77 N = color I = 12;
	SU  T = 32 C = 77 N = color I = 12;
	SU  T = 33 C = 77 N = color I = 12;
	SU  T = 34 C = 77 N = color I = 12;
	SU  T = 35 C = 77 N = color I = 12;
	SU  T = 36 C = 77 N = color I = 12;
	SU  T = 37 C = 77 N = color I = 12;
	SU  T = 38 C = 77 N = color I = 12;
	SU  T = 39 C = 77 N = color I = 9;
	SU  T = 40 C = 77 N = color I = 9;
	SU  T = 41 C = 77 N = color I = 9;
	SU  T = 42 C = 77 N = color I = 9;
	SU  T = 43 C = 77 N = color I = 10;
	SU  T = 44 C = 77 N = color I = 10;
	SU  T = 45 C = 77 N = color I = 10;
	SU  T = 46 C = 77 N = color I = 7;
	SU  T = 47 C = 77 N = color I = 7;
	SU  T = 48 C = 77 N = color I = 7;
	SU  T = 49 C = 77 N = color I = 15;
	SU  T = 50 C = 77 N = color I = 15;
	SU  T = 51 C = 77 N = color I = 15;
	SU  T = 52 C = 77 N = color I = 15;

	SU  T = 5 C = 78 N = color I = 17;
	SU  T = 6 C = 78 N = color I = 17;
	SU  T = 7 C = 78 N = color I = 17;
	SU  T = 8 C = 78 N = color I = 17;
	SU  T = 9 C = 78 N = color I = 17;
	SU  T = 10 C = 78 N = color I = 17;
	SU  T = 11 C = 78 N = color I = 17;
	SU  T = 12 C = 78 N = color I = 6;
	SU  T = 13 C = 78 N = color I = 6;
	SU  T = 14 C = 78 N = color I = 6;
	SU  T = 15 C = 78 N = color I = 6;
	SU  T = 16 C = 78 N = color I = 6;
	SU  T = 17 C = 78 N = color I = 6;
	SU  T = 18 C = 78 N = color I = 6;
	SU  T = 19 C = 78 N = color I = 6;
	SU  T = 20 C = 78 N = color I = 6;
	SU  T = 21 C = 78 N = color I = 13;
	SU  T = 22 C = 78 N = color I = 13;
	SU  T = 23 C = 78 N = color I = 13;
	SU  T = 24 C = 78 N = color I = 13;
	SU  T = 25 C = 78 N = color I = 13;
	SU  T = 26 C = 78 N = color I = 13;
	SU  T = 27 C = 78 N = color I = 13;
	SU  T = 28 C = 78 N = color I = 13;
	SU  T = 29 C = 78 N = color I = 13;
	SU  T = 30 C = 78 N = color I = 13;
	SU  T = 31 C = 78 N = color I = 12;
	SU  T = 32 C = 78 N = color I = 12;
	SU  T = 33 C = 78 N = color I = 12;
	SU  T = 34 C = 78 N = color I = 12;
	SU  T = 35 C = 78 N = color I = 12;
	SU  T = 36 C = 78 N = color I = 12;
	SU  T = 37 C = 78 N = color I = 12;
	SU  T = 38 C = 78 N = color I = 12;
	SU  T = 39 C = 78 N = color I = 9;
	SU  T = 40 C = 78 N = color I = 9;
	SU  T = 41 C = 78 N = color I = 9;
	SU  T = 42 C = 78 N = color I = 9;
	SU  T = 43 C = 78 N = color I = 10;
	SU  T = 44 C = 78 N = color I = 10;
	SU  T = 45 C = 78 N = color I = 10;
	SU  T = 46 C = 78 N = color I = 7;
	SU  T = 47 C = 78 N = color I = 7;
	SU  T = 48 C = 78 N = color I = 7;
	SU  T = 49 C = 78 N = color I = 15;
	SU  T = 50 C = 78 N = color I = 15;
	SU  T = 51 C = 78 N = color I = 15;
	SU  T = 52 C = 78 N = color I = 15;

	SU  T = 5 C = 79 N = color I = 17;
	SU  T = 6 C = 79 N = color I = 17;
	SU  T = 7 C = 79 N = color I = 17;
	SU  T = 8 C = 79 N = color I = 17;
	SU  T = 9 C = 79 N = color I = 17;
	SU  T = 10 C = 79 N = color I = 17;
	SU  T = 11 C = 79 N = color I = 17;
	SU  T = 12 C = 79 N = color I = 6;
	SU  T = 13 C = 79 N = color I = 6;
	SU  T = 14 C = 79 N = color I = 6;
	SU  T = 15 C = 79 N = color I = 6;
	SU  T = 16 C = 79 N = color I = 6;
	SU  T = 17 C = 79 N = color I = 6;
	SU  T = 18 C = 79 N = color I = 6;
	SU  T = 19 C = 79 N = color I = 6;
	SU  T = 20 C = 79 N = color I = 6;
	SU  T = 21 C = 79 N = color I = 13;
	SU  T = 22 C = 79 N = color I = 13;
	SU  T = 23 C = 79 N = color I = 13;
	SU  T = 24 C = 79 N = color I = 13;
	SU  T = 25 C = 79 N = color I = 13;
	SU  T = 26 C = 79 N = color I = 13;
	SU  T = 27 C = 79 N = color I = 13;
	SU  T = 28 C = 79 N = color I = 13;
	SU  T = 29 C = 79 N = color I = 13;
	SU  T = 30 C = 79 N = color I = 13;
	SU  T = 31 C = 79 N = color I = 12;
	SU  T = 32 C = 79 N = color I = 12;
	SU  T = 33 C = 79 N = color I = 12;
	SU  T = 34 C = 79 N = color I = 12;
	SU  T = 35 C = 79 N = color I = 12;
	SU  T = 36 C = 79 N = color I = 12;
	SU  T = 37 C = 79 N = color I = 12;
	SU  T = 38 C = 79 N = color I = 12;
	SU  T = 39 C = 79 N = color I = 9;
	SU  T = 40 C = 79 N = color I = 9;
	SU  T = 41 C = 79 N = color I = 9;
	SU  T = 42 C = 79 N = color I = 9;
	SU  T = 43 C = 79 N = color I = 10;
	SU  T = 44 C = 79 N = color I = 10;
	SU  T = 45 C = 79 N = color I = 10;
	SU  T = 46 C = 79 N = color I = 7;
	SU  T = 47 C = 79 N = color I = 7;
	SU  T = 48 C = 79 N = color I = 7;
	SU  T = 49 C = 79 N = color I = 15;
	SU  T = 50 C = 79 N = color I = 15;
	SU  T = 51 C = 79 N = color I = 15;
	SU  T = 52 C = 79 N = color I = 15;

	SU  T = 5 C = 80 N = color I = 17;
	SU  T = 6 C = 80 N = color I = 17;
	SU  T = 7 C = 80 N = color I = 17;
	SU  T = 8 C = 80 N = color I = 17;
	SU  T = 9 C = 80 N = color I = 17;
	SU  T = 10 C = 80 N = color I = 17;
	SU  T = 11 C = 80 N = color I = 17;
	SU  T = 12 C = 80 N = color I = 6;
	SU  T = 13 C = 80 N = color I = 6;
	SU  T = 14 C = 80 N = color I = 6;
	SU  T = 15 C = 80 N = color I = 6;
	SU  T = 16 C = 80 N = color I = 6;
	SU  T = 17 C = 80 N = color I = 6;
	SU  T = 18 C = 80 N = color I = 6;
	SU  T = 19 C = 80 N = color I = 6;
	SU  T = 20 C = 80 N = color I = 6;
	SU  T = 21 C = 80 N = color I = 13;
	SU  T = 22 C = 80 N = color I = 13;
	SU  T = 23 C = 80 N = color I = 13;
	SU  T = 24 C = 80 N = color I = 13;
	SU  T = 25 C = 80 N = color I = 13;
	SU  T = 26 C = 80 N = color I = 13;
	SU  T = 27 C = 80 N = color I = 13;
	SU  T = 28 C = 80 N = color I = 13;
	SU  T = 29 C = 80 N = color I = 13;
	SU  T = 30 C = 80 N = color I = 13;
	SU  T = 31 C = 80 N = color I = 12;
	SU  T = 32 C = 80 N = color I = 12;
	SU  T = 33 C = 80 N = color I = 12;
	SU  T = 34 C = 80 N = color I = 12;
	SU  T = 35 C = 80 N = color I = 12;
	SU  T = 36 C = 80 N = color I = 12;
	SU  T = 37 C = 80 N = color I = 12;
	SU  T = 38 C = 80 N = color I = 12;
	SU  T = 39 C = 80 N = color I = 9;
	SU  T = 40 C = 80 N = color I = 9;
	SU  T = 41 C = 80 N = color I = 9;
	SU  T = 42 C = 80 N = color I = 9;
	SU  T = 43 C = 80 N = color I = 10;
	SU  T = 44 C = 80 N = color I = 10;
	SU  T = 45 C = 80 N = color I = 10;
	SU  T = 46 C = 80 N = color I = 7;
	SU  T = 47 C = 80 N = color I = 7;
	SU  T = 48 C = 80 N = color I = 7;
	SU  T = 49 C = 80 N = color I = 15;
	SU  T = 50 C = 80 N = color I = 15;
	SU  T = 51 C = 80 N = color I = 15;
	SU  T = 52 C = 80 N = color I = 15;

	SU  T = 5 C = 81 N = color I = 17;
	SU  T = 6 C = 81 N = color I = 17;
	SU  T = 7 C = 81 N = color I = 17;
	SU  T = 8 C = 81 N = color I = 17;
	SU  T = 9 C = 81 N = color I = 17;
	SU  T = 10 C = 81 N = color I = 17;
	SU  T = 11 C = 81 N = color I = 17;
	SU  T = 12 C = 81 N = color I = 6;
	SU  T = 13 C = 81 N = color I = 6;
	SU  T = 14 C = 81 N = color I = 6;
	SU  T = 15 C = 81 N = color I = 6;
	SU  T = 16 C = 81 N = color I = 6;
	SU  T = 17 C = 81 N = color I = 6;
	SU  T = 18 C = 81 N = color I = 6;
	SU  T = 19 C = 81 N = color I = 6;
	SU  T = 20 C = 81 N = color I = 6;
	SU  T = 21 C = 81 N = color I = 13;
	SU  T = 22 C = 81 N = color I = 13;
	SU  T = 23 C = 81 N = color I = 13;
	SU  T = 24 C = 81 N = color I = 13;
	SU  T = 25 C = 81 N = color I = 13;
	SU  T = 26 C = 81 N = color I = 13;
	SU  T = 27 C = 81 N = color I = 13;
	SU  T = 28 C = 81 N = color I = 13;
	SU  T = 29 C = 81 N = color I = 13;
	SU  T = 30 C = 81 N = color I = 13;
	SU  T = 31 C = 81 N = color I = 12;
	SU  T = 32 C = 81 N = color I = 12;
	SU  T = 33 C = 81 N = color I = 12;
	SU  T = 34 C = 81 N = color I = 12;
	SU  T = 35 C = 81 N = color I = 12;
	SU  T = 36 C = 81 N = color I = 12;
	SU  T = 37 C = 81 N = color I = 12;
	SU  T = 38 C = 81 N = color I = 12;
	SU  T = 39 C = 81 N = color I = 9;
	SU  T = 40 C = 81 N = color I = 9;
	SU  T = 41 C = 81 N = color I = 9;
	SU  T = 42 C = 81 N = color I = 9;
	SU  T = 43 C = 81 N = color I = 10;
	SU  T = 44 C = 81 N = color I = 10;
	SU  T = 45 C = 81 N = color I = 10;
	SU  T = 46 C = 81 N = color I = 7;
	SU  T = 47 C = 81 N = color I = 7;
	SU  T = 48 C = 81 N = color I = 7;
	SU  T = 49 C = 81 N = color I = 15;
	SU  T = 50 C = 81 N = color I = 15;
	SU  T = 51 C = 81 N = color I = 15;
	SU  T = 52 C = 81 N = color I = 15;

	SU  T = 5 C = 82 N = color I = 17;
	SU  T = 6 C = 82 N = color I = 17;
	SU  T = 7 C = 82 N = color I = 17;
	SU  T = 8 C = 82 N = color I = 17;
	SU  T = 9 C = 82 N = color I = 17;
	SU  T = 10 C = 82 N = color I = 17;
	SU  T = 11 C = 82 N = color I = 17;
	SU  T = 12 C = 82 N = color I = 6;
	SU  T = 13 C = 82 N = color I = 6;
	SU  T = 14 C = 82 N = color I = 6;
	SU  T = 15 C = 82 N = color I = 6;
	SU  T = 16 C = 82 N = color I = 6;
	SU  T = 17 C = 82 N = color I = 6;
	SU  T = 18 C = 82 N = color I = 6;
	SU  T = 19 C = 82 N = color I = 6;
	SU  T = 20 C = 82 N = color I = 6;
	SU  T = 21 C = 82 N = color I = 13;
	SU  T = 22 C = 82 N = color I = 13;
	SU  T = 23 C = 82 N = color I = 13;
	SU  T = 24 C = 82 N = color I = 13;
	SU  T = 25 C = 82 N = color I = 13;
	SU  T = 26 C = 82 N = color I = 13;
	SU  T = 27 C = 82 N = color I = 13;
	SU  T = 28 C = 82 N = color I = 13;
	SU  T = 29 C = 82 N = color I = 13;
	SU  T = 30 C = 82 N = color I = 13;
	SU  T = 31 C = 82 N = color I = 12;
	SU  T = 32 C = 82 N = color I = 12;
	SU  T = 33 C = 82 N = color I = 12;
	SU  T = 34 C = 82 N = color I = 12;
	SU  T = 35 C = 82 N = color I = 12;
	SU  T = 36 C = 82 N = color I = 12;
	SU  T = 37 C = 82 N = color I = 12;
	SU  T = 38 C = 82 N = color I = 12;
	SU  T = 39 C = 82 N = color I = 9;
	SU  T = 40 C = 82 N = color I = 9;
	SU  T = 41 C = 82 N = color I = 9;
	SU  T = 42 C = 82 N = color I = 9;
	SU  T = 43 C = 82 N = color I = 10;
	SU  T = 44 C = 82 N = color I = 10;
	SU  T = 45 C = 82 N = color I = 10;
	SU  T = 46 C = 82 N = color I = 7;
	SU  T = 47 C = 82 N = color I = 7;
	SU  T = 48 C = 82 N = color I = 7;
	SU  T = 49 C = 82 N = color I = 15;
	SU  T = 50 C = 82 N = color I = 15;
	SU  T = 51 C = 82 N = color I = 15;
	SU  T = 52 C = 82 N = color I = 15;

	SU  T = 5 C = 83 N = color I = 17;
	SU  T = 6 C = 83 N = color I = 17;
	SU  T = 7 C = 83 N = color I = 17;
	SU  T = 8 C = 83 N = color I = 17;
	SU  T = 9 C = 83 N = color I = 17;
	SU  T = 10 C = 83 N = color I = 17;
	SU  T = 11 C = 83 N = color I = 17;
	SU  T = 12 C = 83 N = color I = 6;
	SU  T = 13 C = 83 N = color I = 6;
	SU  T = 14 C = 83 N = color I = 6;
	SU  T = 15 C = 83 N = color I = 6;
	SU  T = 16 C = 83 N = color I = 6;
	SU  T = 17 C = 83 N = color I = 6;
	SU  T = 18 C = 83 N = color I = 6;
	SU  T = 19 C = 83 N = color I = 6;
	SU  T = 20 C = 83 N = color I = 6;
	SU  T = 21 C = 83 N = color I = 13;
	SU  T = 22 C = 83 N = color I = 13;
	SU  T = 23 C = 83 N = color I = 13;
	SU  T = 24 C = 83 N = color I = 13;
	SU  T = 25 C = 83 N = color I = 13;
	SU  T = 26 C = 83 N = color I = 13;
	SU  T = 27 C = 83 N = color I = 13;
	SU  T = 28 C = 83 N = color I = 13;
	SU  T = 29 C = 83 N = color I = 13;
	SU  T = 30 C = 83 N = color I = 13;
	SU  T = 31 C = 83 N = color I = 12;
	SU  T = 32 C = 83 N = color I = 12;
	SU  T = 33 C = 83 N = color I = 12;
	SU  T = 34 C = 83 N = color I = 12;
	SU  T = 35 C = 83 N = color I = 12;
	SU  T = 36 C = 83 N = color I = 12;
	SU  T = 37 C = 83 N = color I = 12;
	SU  T = 38 C = 83 N = color I = 12;
	SU  T = 39 C = 83 N = color I = 9;
	SU  T = 40 C = 83 N = color I = 9;
	SU  T = 41 C = 83 N = color I = 9;
	SU  T = 42 C = 83 N = color I = 9;
	SU  T = 43 C = 83 N = color I = 10;
	SU  T = 44 C = 83 N = color I = 10;
	SU  T = 45 C = 83 N = color I = 10;
	SU  T = 46 C = 83 N = color I = 7;
	SU  T = 47 C = 83 N = color I = 7;
	SU  T = 48 C = 83 N = color I = 7;
	SU  T = 49 C = 83 N = color I = 15;
	SU  T = 50 C = 83 N = color I = 15;
	SU  T = 51 C = 83 N = color I = 15;
	SU  T = 52 C = 83 N = color I = 15;

	SU  T = 5 C = 84 N = color I = 17;
	SU  T = 6 C = 84 N = color I = 17;
	SU  T = 7 C = 84 N = color I = 17;
	SU  T = 8 C = 84 N = color I = 17;
	SU  T = 9 C = 84 N = color I = 17;
	SU  T = 10 C = 84 N = color I = 17;
	SU  T = 11 C = 84 N = color I = 17;
	SU  T = 12 C = 84 N = color I = 6;
	SU  T = 13 C = 84 N = color I = 6;
	SU  T = 14 C = 84 N = color I = 6;
	SU  T = 15 C = 84 N = color I = 6;
	SU  T = 16 C = 84 N = color I = 6;
	SU  T = 17 C = 84 N = color I = 6;
	SU  T = 18 C = 84 N = color I = 6;
	SU  T = 19 C = 84 N = color I = 6;
	SU  T = 20 C = 84 N = color I = 6;
	SU  T = 21 C = 84 N = color I = 13;
	SU  T = 22 C = 84 N = color I = 13;
	SU  T = 23 C = 84 N = color I = 13;
	SU  T = 24 C = 84 N = color I = 13;
	SU  T = 25 C = 84 N = color I = 13;
	SU  T = 26 C = 84 N = color I = 13;
	SU  T = 27 C = 84 N = color I = 13;
	SU  T = 28 C = 84 N = color I = 13;
	SU  T = 29 C = 84 N = color I = 13;
	SU  T = 30 C = 84 N = color I = 13;
	SU  T = 31 C = 84 N = color I = 12;
	SU  T = 32 C = 84 N = color I = 12;
	SU  T = 33 C = 84 N = color I = 12;
	SU  T = 34 C = 84 N = color I = 12;
	SU  T = 35 C = 84 N = color I = 12;
	SU  T = 36 C = 84 N = color I = 12;
	SU  T = 37 C = 84 N = color I = 12;
	SU  T = 38 C = 84 N = color I = 12;
	SU  T = 39 C = 84 N = color I = 9;
	SU  T = 40 C = 84 N = color I = 9;
	SU  T = 41 C = 84 N = color I = 9;
	SU  T = 42 C = 84 N = color I = 9;
	SU  T = 43 C = 84 N = color I = 10;
	SU  T = 44 C = 84 N = color I = 10;
	SU  T = 45 C = 84 N = color I = 10;
	SU  T = 46 C = 84 N = color I = 7;
	SU  T = 47 C = 84 N = color I = 7;
	SU  T = 48 C = 84 N = color I = 7;
	SU  T = 49 C = 84 N = color I = 15;
	SU  T = 50 C = 84 N = color I = 15;
	SU  T = 51 C = 84 N = color I = 15;
	SU  T = 52 C = 84 N = color I = 15;

	SU  T = 5 C = 85 N = color I = 17;
	SU  T = 6 C = 85 N = color I = 17;
	SU  T = 7 C = 85 N = color I = 17;
	SU  T = 8 C = 85 N = color I = 17;
	SU  T = 9 C = 85 N = color I = 17;
	SU  T = 10 C = 85 N = color I = 17;
	SU  T = 11 C = 85 N = color I = 17;
	SU  T = 12 C = 85 N = color I = 6;
	SU  T = 13 C = 85 N = color I = 6;
	SU  T = 14 C = 85 N = color I = 6;
	SU  T = 15 C = 85 N = color I = 6;
	SU  T = 16 C = 85 N = color I = 6;
	SU  T = 17 C = 85 N = color I = 6;
	SU  T = 18 C = 85 N = color I = 6;
	SU  T = 19 C = 85 N = color I = 6;
	SU  T = 20 C = 85 N = color I = 6;
	SU  T = 21 C = 85 N = color I = 13;
	SU  T = 22 C = 85 N = color I = 13;
	SU  T = 23 C = 85 N = color I = 13;
	SU  T = 24 C = 85 N = color I = 13;
	SU  T = 25 C = 85 N = color I = 13;
	SU  T = 26 C = 85 N = color I = 13;
	SU  T = 27 C = 85 N = color I = 13;
	SU  T = 28 C = 85 N = color I = 13;
	SU  T = 29 C = 85 N = color I = 13;
	SU  T = 30 C = 85 N = color I = 13;
	SU  T = 31 C = 85 N = color I = 12;
	SU  T = 32 C = 85 N = color I = 12;
	SU  T = 33 C = 85 N = color I = 12;
	SU  T = 34 C = 85 N = color I = 12;
	SU  T = 35 C = 85 N = color I = 12;
	SU  T = 36 C = 85 N = color I = 12;
	SU  T = 37 C = 85 N = color I = 12;
	SU  T = 38 C = 85 N = color I = 12;
	SU  T = 39 C = 85 N = color I = 9;
	SU  T = 40 C = 85 N = color I = 9;
	SU  T = 41 C = 85 N = color I = 9;
	SU  T = 42 C = 85 N = color I = 9;
	SU  T = 43 C = 85 N = color I = 10;
	SU  T = 44 C = 85 N = color I = 10;
	SU  T = 45 C = 85 N = color I = 10;
	SU  T = 46 C = 85 N = color I = 7;
	SU  T = 47 C = 85 N = color I = 7;
	SU  T = 48 C = 85 N = color I = 7;
	SU  T = 49 C = 85 N = color I = 15;
	SU  T = 50 C = 85 N = color I = 15;
	SU  T = 51 C = 85 N = color I = 15;
	SU  T = 52 C = 85 N = color I = 15;

	SU  T = 5 C = 86 N = color I = 17;
	SU  T = 6 C = 86 N = color I = 17;
	SU  T = 7 C = 86 N = color I = 17;
	SU  T = 8 C = 86 N = color I = 17;
	SU  T = 9 C = 86 N = color I = 17;
	SU  T = 10 C = 86 N = color I = 17;
	SU  T = 11 C = 86 N = color I = 17;
	SU  T = 12 C = 86 N = color I = 6;
	SU  T = 13 C = 86 N = color I = 6;
	SU  T = 14 C = 86 N = color I = 6;
	SU  T = 15 C = 86 N = color I = 6;
	SU  T = 16 C = 86 N = color I = 6;
	SU  T = 17 C = 86 N = color I = 6;
	SU  T = 18 C = 86 N = color I = 6;
	SU  T = 19 C = 86 N = color I = 6;
	SU  T = 20 C = 86 N = color I = 6;
	SU  T = 21 C = 86 N = color I = 13;
	SU  T = 22 C = 86 N = color I = 13;
	SU  T = 23 C = 86 N = color I = 13;
	SU  T = 24 C = 86 N = color I = 13;
	SU  T = 25 C = 86 N = color I = 13;
	SU  T = 26 C = 86 N = color I = 13;
	SU  T = 27 C = 86 N = color I = 13;
	SU  T = 28 C = 86 N = color I = 13;
	SU  T = 29 C = 86 N = color I = 13;
	SU  T = 30 C = 86 N = color I = 13;
	SU  T = 31 C = 86 N = color I = 12;
	SU  T = 32 C = 86 N = color I = 12;
	SU  T = 33 C = 86 N = color I = 12;
	SU  T = 34 C = 86 N = color I = 12;
	SU  T = 35 C = 86 N = color I = 12;
	SU  T = 36 C = 86 N = color I = 12;
	SU  T = 37 C = 86 N = color I = 12;
	SU  T = 38 C = 86 N = color I = 12;
	SU  T = 39 C = 86 N = color I = 9;
	SU  T = 40 C = 86 N = color I = 9;
	SU  T = 41 C = 86 N = color I = 9;
	SU  T = 42 C = 86 N = color I = 9;
	SU  T = 43 C = 86 N = color I = 10;
	SU  T = 44 C = 86 N = color I = 10;
	SU  T = 45 C = 86 N = color I = 10;
	SU  T = 46 C = 86 N = color I = 7;
	SU  T = 47 C = 86 N = color I = 7;
	SU  T = 48 C = 86 N = color I = 7;
	SU  T = 49 C = 86 N = color I = 15;
	SU  T = 50 C = 86 N = color I = 15;
	SU  T = 51 C = 86 N = color I = 15;
	SU  T = 52 C = 86 N = color I = 15;

	SU  T = 5 C = 87 N = color I = 17;
	SU  T = 6 C = 87 N = color I = 17;
	SU  T = 7 C = 87 N = color I = 17;
	SU  T = 8 C = 87 N = color I = 17;
	SU  T = 9 C = 87 N = color I = 17;
	SU  T = 10 C = 87 N = color I = 17;
	SU  T = 11 C = 87 N = color I = 17;
	SU  T = 12 C = 87 N = color I = 6;
	SU  T = 13 C = 87 N = color I = 6;
	SU  T = 14 C = 87 N = color I = 6;
	SU  T = 15 C = 87 N = color I = 6;
	SU  T = 16 C = 87 N = color I = 6;
	SU  T = 17 C = 87 N = color I = 6;
	SU  T = 18 C = 87 N = color I = 6;
	SU  T = 19 C = 87 N = color I = 6;
	SU  T = 20 C = 87 N = color I = 6;
	SU  T = 21 C = 87 N = color I = 13;
	SU  T = 22 C = 87 N = color I = 13;
	SU  T = 23 C = 87 N = color I = 13;
	SU  T = 24 C = 87 N = color I = 13;
	SU  T = 25 C = 87 N = color I = 13;
	SU  T = 26 C = 87 N = color I = 13;
	SU  T = 27 C = 87 N = color I = 13;
	SU  T = 28 C = 87 N = color I = 13;
	SU  T = 29 C = 87 N = color I = 13;
	SU  T = 30 C = 87 N = color I = 13;
	SU  T = 31 C = 87 N = color I = 12;
	SU  T = 32 C = 87 N = color I = 12;
	SU  T = 33 C = 87 N = color I = 12;
	SU  T = 34 C = 87 N = color I = 12;
	SU  T = 35 C = 87 N = color I = 12;
	SU  T = 36 C = 87 N = color I = 12;
	SU  T = 37 C = 87 N = color I = 12;
	SU  T = 38 C = 87 N = color I = 12;
	SU  T = 39 C = 87 N = color I = 9;
	SU  T = 40 C = 87 N = color I = 9;
	SU  T = 41 C = 87 N = color I = 9;
	SU  T = 42 C = 87 N = color I = 9;
	SU  T = 43 C = 87 N = color I = 10;
	SU  T = 44 C = 87 N = color I = 10;
	SU  T = 45 C = 87 N = color I = 10;
	SU  T = 46 C = 87 N = color I = 7;
	SU  T = 47 C = 87 N = color I = 7;
	SU  T = 48 C = 87 N = color I = 7;
	SU  T = 49 C = 87 N = color I = 15;
	SU  T = 50 C = 87 N = color I = 15;
	SU  T = 51 C = 87 N = color I = 15;
	SU  T = 52 C = 87 N = color I = 15;

	SU  T = 5 C = 88 N = color I = 17;
	SU  T = 6 C = 88 N = color I = 17;
	SU  T = 7 C = 88 N = color I = 17;
	SU  T = 8 C = 88 N = color I = 17;
	SU  T = 9 C = 88 N = color I = 17;
	SU  T = 10 C = 88 N = color I = 17;
	SU  T = 11 C = 88 N = color I = 17;
	SU  T = 12 C = 88 N = color I = 6;
	SU  T = 13 C = 88 N = color I = 6;
	SU  T = 14 C = 88 N = color I = 6;
	SU  T = 15 C = 88 N = color I = 6;
	SU  T = 16 C = 88 N = color I = 6;
	SU  T = 17 C = 88 N = color I = 6;
	SU  T = 18 C = 88 N = color I = 6;
	SU  T = 19 C = 88 N = color I = 6;
	SU  T = 20 C = 88 N = color I = 6;
	SU  T = 21 C = 88 N = color I = 13;
	SU  T = 22 C = 88 N = color I = 13;
	SU  T = 23 C = 88 N = color I = 13;
	SU  T = 24 C = 88 N = color I = 13;
	SU  T = 25 C = 88 N = color I = 13;
	SU  T = 26 C = 88 N = color I = 13;
	SU  T = 27 C = 88 N = color I = 13;
	SU  T = 28 C = 88 N = color I = 13;
	SU  T = 29 C = 88 N = color I = 13;
	SU  T = 30 C = 88 N = color I = 13;
	SU  T = 31 C = 88 N = color I = 12;
	SU  T = 32 C = 88 N = color I = 12;
	SU  T = 33 C = 88 N = color I = 12;
	SU  T = 34 C = 88 N = color I = 12;
	SU  T = 35 C = 88 N = color I = 12;
	SU  T = 36 C = 88 N = color I = 12;
	SU  T = 37 C = 88 N = color I = 12;
	SU  T = 38 C = 88 N = color I = 12;
	SU  T = 39 C = 88 N = color I = 9;
	SU  T = 40 C = 88 N = color I = 9;
	SU  T = 41 C = 88 N = color I = 9;
	SU  T = 42 C = 88 N = color I = 9;
	SU  T = 43 C = 88 N = color I = 10;
	SU  T = 44 C = 88 N = color I = 10;
	SU  T = 45 C = 88 N = color I = 10;
	SU  T = 46 C = 88 N = color I = 7;
	SU  T = 47 C = 88 N = color I = 7;
	SU  T = 48 C = 88 N = color I = 7;
	SU  T = 49 C = 88 N = color I = 15;
	SU  T = 50 C = 88 N = color I = 15;
	SU  T = 51 C = 88 N = color I = 15;
	SU  T = 52 C = 88 N = color I = 15;

	SU  T = 5 C = 89 N = color I = 17;
	SU  T = 6 C = 89 N = color I = 17;
	SU  T = 7 C = 89 N = color I = 17;
	SU  T = 8 C = 89 N = color I = 17;
	SU  T = 9 C = 89 N = color I = 17;
	SU  T = 10 C = 89 N = color I = 17;
	SU  T = 11 C = 89 N = color I = 17;
	SU  T = 12 C = 89 N = color I = 6;
	SU  T = 13 C = 89 N = color I = 6;
	SU  T = 14 C = 89 N = color I = 6;
	SU  T = 15 C = 89 N = color I = 6;
	SU  T = 16 C = 89 N = color I = 6;
	SU  T = 17 C = 89 N = color I = 6;
	SU  T = 18 C = 89 N = color I = 6;
	SU  T = 19 C = 89 N = color I = 6;
	SU  T = 20 C = 89 N = color I = 6;
	SU  T = 21 C = 89 N = color I = 13;
	SU  T = 22 C = 89 N = color I = 13;
	SU  T = 23 C = 89 N = color I = 13;
	SU  T = 24 C = 89 N = color I = 13;
	SU  T = 25 C = 89 N = color I = 13;
	SU  T = 26 C = 89 N = color I = 13;
	SU  T = 27 C = 89 N = color I = 13;
	SU  T = 28 C = 89 N = color I = 13;
	SU  T = 29 C = 89 N = color I = 13;
	SU  T = 30 C = 89 N = color I = 13;
	SU  T = 31 C = 89 N = color I = 12;
	SU  T = 32 C = 89 N = color I = 12;
	SU  T = 33 C = 89 N = color I = 12;
	SU  T = 34 C = 89 N = color I = 12;
	SU  T = 35 C = 89 N = color I = 12;
	SU  T = 36 C = 89 N = color I = 12;
	SU  T = 37 C = 89 N = color I = 12;
	SU  T = 38 C = 89 N = color I = 12;
	SU  T = 39 C = 89 N = color I = 9;
	SU  T = 40 C = 89 N = color I = 9;
	SU  T = 41 C = 89 N = color I = 9;
	SU  T = 42 C = 89 N = color I = 9;
	SU  T = 43 C = 89 N = color I = 10;
	SU  T = 44 C = 89 N = color I = 10;
	SU  T = 45 C = 89 N = color I = 10;
	SU  T = 46 C = 89 N = color I = 7;
	SU  T = 47 C = 89 N = color I = 7;
	SU  T = 48 C = 89 N = color I = 7;
	SU  T = 49 C = 89 N = color I = 15;
	SU  T = 50 C = 89 N = color I = 15;
	SU  T = 51 C = 89 N = color I = 15;
	SU  T = 52 C = 89 N = color I = 15;

	SU  T = 5 C = 90 N = color I = 17;
	SU  T = 6 C = 90 N = color I = 17;
	SU  T = 7 C = 90 N = color I = 17;
	SU  T = 8 C = 90 N = color I = 17;
	SU  T = 9 C = 90 N = color I = 17;
	SU  T = 10 C = 90 N = color I = 17;
	SU  T = 11 C = 90 N = color I = 17;
	SU  T = 12 C = 90 N = color I = 6;
	SU  T = 13 C = 90 N = color I = 6;
	SU  T = 14 C = 90 N = color I = 6;
	SU  T = 15 C = 90 N = color I = 6;
	SU  T = 16 C = 90 N = color I = 6;
	SU  T = 17 C = 90 N = color I = 6;
	SU  T = 18 C = 90 N = color I = 6;
	SU  T = 19 C = 90 N = color I = 6;
	SU  T = 20 C = 90 N = color I = 6;
	SU  T = 21 C = 90 N = color I = 13;
	SU  T = 22 C = 90 N = color I = 13;
	SU  T = 23 C = 90 N = color I = 13;
	SU  T = 24 C = 90 N = color I = 13;
	SU  T = 25 C = 90 N = color I = 13;
	SU  T = 26 C = 90 N = color I = 13;
	SU  T = 27 C = 90 N = color I = 13;
	SU  T = 28 C = 90 N = color I = 13;
	SU  T = 29 C = 90 N = color I = 13;
	SU  T = 30 C = 90 N = color I = 13;
	SU  T = 31 C = 90 N = color I = 12;
	SU  T = 32 C = 90 N = color I = 12;
	SU  T = 33 C = 90 N = color I = 12;
	SU  T = 34 C = 90 N = color I = 12;
	SU  T = 35 C = 90 N = color I = 12;
	SU  T = 36 C = 90 N = color I = 12;
	SU  T = 37 C = 90 N = color I = 12;
	SU  T = 38 C = 90 N = color I = 12;
	SU  T = 39 C = 90 N = color I = 9;
	SU  T = 40 C = 90 N = color I = 9;
	SU  T = 41 C = 90 N = color I = 9;
	SU  T = 42 C = 90 N = color I = 9;
	SU  T = 43 C = 90 N = color I = 10;
	SU  T = 44 C = 90 N = color I = 10;
	SU  T = 45 C = 90 N = color I = 10;
	SU  T = 46 C = 90 N = color I = 7;
	SU  T = 47 C = 90 N = color I = 7;
	SU  T = 48 C = 90 N = color I = 7;
	SU  T = 49 C = 90 N = color I = 15;
	SU  T = 50 C = 90 N = color I = 15;
	SU  T = 51 C = 90 N = color I = 15;
	SU  T = 52 C = 90 N = color I = 15;

	SU  T = 5 C = 91 N = color I = 17;
	SU  T = 6 C = 91 N = color I = 17;
	SU  T = 7 C = 91 N = color I = 17;
	SU  T = 8 C = 91 N = color I = 17;
	SU  T = 9 C = 91 N = color I = 17;
	SU  T = 10 C = 91 N = color I = 17;
	SU  T = 11 C = 91 N = color I = 17;
	SU  T = 12 C = 91 N = color I = 6;
	SU  T = 13 C = 91 N = color I = 6;
	SU  T = 14 C = 91 N = color I = 6;
	SU  T = 15 C = 91 N = color I = 6;
	SU  T = 16 C = 91 N = color I = 6;
	SU  T = 17 C = 91 N = color I = 6;
	SU  T = 18 C = 91 N = color I = 6;
	SU  T = 19 C = 91 N = color I = 6;
	SU  T = 20 C = 91 N = color I = 6;
	SU  T = 21 C = 91 N = color I = 13;
	SU  T = 22 C = 91 N = color I = 13;
	SU  T = 23 C = 91 N = color I = 13;
	SU  T = 24 C = 91 N = color I = 13;
	SU  T = 25 C = 91 N = color I = 13;
	SU  T = 26 C = 91 N = color I = 13;
	SU  T = 27 C = 91 N = color I = 13;
	SU  T = 28 C = 91 N = color I = 13;
	SU  T = 29 C = 91 N = color I = 13;
	SU  T = 30 C = 91 N = color I = 13;
	SU  T = 31 C = 91 N = color I = 12;
	SU  T = 32 C = 91 N = color I = 12;
	SU  T = 33 C = 91 N = color I = 12;
	SU  T = 34 C = 91 N = color I = 12;
	SU  T = 35 C = 91 N = color I = 12;
	SU  T = 36 C = 91 N = color I = 12;
	SU  T = 37 C = 91 N = color I = 12;
	SU  T = 38 C = 91 N = color I = 12;
	SU  T = 39 C = 91 N = color I = 9;
	SU  T = 40 C = 91 N = color I = 9;
	SU  T = 41 C = 91 N = color I = 9;
	SU  T = 42 C = 91 N = color I = 9;
	SU  T = 43 C = 91 N = color I = 10;
	SU  T = 44 C = 91 N = color I = 10;
	SU  T = 45 C = 91 N = color I = 10;
	SU  T = 46 C = 91 N = color I = 7;
	SU  T = 47 C = 91 N = color I = 7;
	SU  T = 48 C = 91 N = color I = 7;
	SU  T = 49 C = 91 N = color I = 15;
	SU  T = 50 C = 91 N = color I = 15;
	SU  T = 51 C = 91 N = color I = 15;
	SU  T = 52 C = 91 N = color I = 15;

	SU  T = 5 C = 92 N = color I = 17;
	SU  T = 6 C = 92 N = color I = 17;
	SU  T = 7 C = 92 N = color I = 17;
	SU  T = 8 C = 92 N = color I = 17;
	SU  T = 9 C = 92 N = color I = 17;
	SU  T = 10 C = 92 N = color I = 17;
	SU  T = 11 C = 92 N = color I = 17;
	SU  T = 12 C = 92 N = color I = 6;
	SU  T = 13 C = 92 N = color I = 6;
	SU  T = 14 C = 92 N = color I = 6;
	SU  T = 15 C = 92 N = color I = 6;
	SU  T = 16 C = 92 N = color I = 6;
	SU  T = 17 C = 92 N = color I = 6;
	SU  T = 18 C = 92 N = color I = 6;
	SU  T = 19 C = 92 N = color I = 6;
	SU  T = 20 C = 92 N = color I = 6;
	SU  T = 21 C = 92 N = color I = 13;
	SU  T = 22 C = 92 N = color I = 13;
	SU  T = 23 C = 92 N = color I = 13;
	SU  T = 24 C = 92 N = color I = 13;
	SU  T = 25 C = 92 N = color I = 13;
	SU  T = 26 C = 92 N = color I = 13;
	SU  T = 27 C = 92 N = color I = 13;
	SU  T = 28 C = 92 N = color I = 13;
	SU  T = 29 C = 92 N = color I = 13;
	SU  T = 30 C = 92 N = color I = 13;
	SU  T = 31 C = 92 N = color I = 12;
	SU  T = 32 C = 92 N = color I = 12;
	SU  T = 33 C = 92 N = color I = 12;
	SU  T = 34 C = 92 N = color I = 12;
	SU  T = 35 C = 92 N = color I = 12;
	SU  T = 36 C = 92 N = color I = 12;
	SU  T = 37 C = 92 N = color I = 12;
	SU  T = 38 C = 92 N = color I = 12;
	SU  T = 39 C = 92 N = color I = 9;
	SU  T = 40 C = 92 N = color I = 9;
	SU  T = 41 C = 92 N = color I = 9;
	SU  T = 42 C = 92 N = color I = 9;
	SU  T = 43 C = 92 N = color I = 10;
	SU  T = 44 C = 92 N = color I = 10;
	SU  T = 45 C = 92 N = color I = 10;
	SU  T = 46 C = 92 N = color I = 7;
	SU  T = 47 C = 92 N = color I = 7;
	SU  T = 48 C = 92 N = color I = 7;
	SU  T = 49 C = 92 N = color I = 15;
	SU  T = 50 C = 92 N = color I = 15;
	SU  T = 51 C = 92 N = color I = 15;
	SU  T = 52 C = 92 N = color I = 15;

	SU  T = 5 C = 93 N = color I = 17;
	SU  T = 6 C = 93 N = color I = 17;
	SU  T = 7 C = 93 N = color I = 17;
	SU  T = 8 C = 93 N = color I = 17;
	SU  T = 9 C = 93 N = color I = 17;
	SU  T = 10 C = 93 N = color I = 17;
	SU  T = 11 C = 93 N = color I = 17;
	SU  T = 12 C = 93 N = color I = 6;
	SU  T = 13 C = 93 N = color I = 6;
	SU  T = 14 C = 93 N = color I = 6;
	SU  T = 15 C = 93 N = color I = 6;
	SU  T = 16 C = 93 N = color I = 6;
	SU  T = 17 C = 93 N = color I = 6;
	SU  T = 18 C = 93 N = color I = 6;
	SU  T = 19 C = 93 N = color I = 6;
	SU  T = 20 C = 93 N = color I = 6;
	SU  T = 21 C = 93 N = color I = 13;
	SU  T = 22 C = 93 N = color I = 13;
	SU  T = 23 C = 93 N = color I = 13;
	SU  T = 24 C = 93 N = color I = 13;
	SU  T = 25 C = 93 N = color I = 13;
	SU  T = 26 C = 93 N = color I = 13;
	SU  T = 27 C = 93 N = color I = 13;
	SU  T = 28 C = 93 N = color I = 13;
	SU  T = 29 C = 93 N = color I = 13;
	SU  T = 30 C = 93 N = color I = 13;
	SU  T = 31 C = 93 N = color I = 12;
	SU  T = 32 C = 93 N = color I = 12;
	SU  T = 33 C = 93 N = color I = 12;
	SU  T = 34 C = 93 N = color I = 12;
	SU  T = 35 C = 93 N = color I = 12;
	SU  T = 36 C = 93 N = color I = 12;
	SU  T = 37 C = 93 N = color I = 12;
	SU  T = 38 C = 93 N = color I = 12;
	SU  T = 39 C = 93 N = color I = 9;
	SU  T = 40 C = 93 N = color I = 9;
	SU  T = 41 C = 93 N = color I = 9;
	SU  T = 42 C = 93 N = color I = 9;
	SU  T = 43 C = 93 N = color I = 10;
	SU  T = 44 C = 93 N = color I = 10;
	SU  T = 45 C = 93 N = color I = 10;
	SU  T = 46 C = 93 N = color I = 7;
	SU  T = 47 C = 93 N = color I = 7;
	SU  T = 48 C = 93 N = color I = 7;
	SU  T = 49 C = 93 N = color I = 15;
	SU  T = 50 C = 93 N = color I = 15;
	SU  T = 51 C = 93 N = color I = 15;
	SU  T = 52 C = 93 N = color I = 15;

	SU  T = 5 C = 94 N = color I = 17;
	SU  T = 6 C = 94 N = color I = 17;
	SU  T = 7 C = 94 N = color I = 17;
	SU  T = 8 C = 94 N = color I = 17;
	SU  T = 9 C = 94 N = color I = 17;
	SU  T = 10 C = 94 N = color I = 17;
	SU  T = 11 C = 94 N = color I = 17;
	SU  T = 12 C = 94 N = color I = 6;
	SU  T = 13 C = 94 N = color I = 6;
	SU  T = 14 C = 94 N = color I = 6;
	SU  T = 15 C = 94 N = color I = 6;
	SU  T = 16 C = 94 N = color I = 6;
	SU  T = 17 C = 94 N = color I = 6;
	SU  T = 18 C = 94 N = color I = 6;
	SU  T = 19 C = 94 N = color I = 6;
	SU  T = 20 C = 94 N = color I = 6;
	SU  T = 21 C = 94 N = color I = 13;
	SU  T = 22 C = 94 N = color I = 13;
	SU  T = 23 C = 94 N = color I = 13;
	SU  T = 24 C = 94 N = color I = 13;
	SU  T = 25 C = 94 N = color I = 13;
	SU  T = 26 C = 94 N = color I = 13;
	SU  T = 27 C = 94 N = color I = 13;
	SU  T = 28 C = 94 N = color I = 13;
	SU  T = 29 C = 94 N = color I = 13;
	SU  T = 30 C = 94 N = color I = 13;
	SU  T = 31 C = 94 N = color I = 12;
	SU  T = 32 C = 94 N = color I = 12;
	SU  T = 33 C = 94 N = color I = 12;
	SU  T = 34 C = 94 N = color I = 12;
	SU  T = 35 C = 94 N = color I = 12;
	SU  T = 36 C = 94 N = color I = 12;
	SU  T = 37 C = 94 N = color I = 12;
	SU  T = 38 C = 94 N = color I = 12;
	SU  T = 39 C = 94 N = color I = 9;
	SU  T = 40 C = 94 N = color I = 9;
	SU  T = 41 C = 94 N = color I = 9;
	SU  T = 42 C = 94 N = color I = 9;
	SU  T = 43 C = 94 N = color I = 10;
	SU  T = 44 C = 94 N = color I = 10;
	SU  T = 45 C = 94 N = color I = 10;
	SU  T = 46 C = 94 N = color I = 7;
	SU  T = 47 C = 94 N = color I = 7;
	SU  T = 48 C = 94 N = color I = 7;
	SU  T = 49 C = 94 N = color I = 15;
	SU  T = 50 C = 94 N = color I = 15;
	SU  T = 51 C = 94 N = color I = 15;
	SU  T = 52 C = 94 N = color I = 15;

	SU  T = 5 C = 95 N = color I = 17;
	SU  T = 6 C = 95 N = color I = 17;
	SU  T = 7 C = 95 N = color I = 17;
	SU  T = 8 C = 95 N = color I = 17;
	SU  T = 9 C = 95 N = color I = 17;
	SU  T = 10 C = 95 N = color I = 17;
	SU  T = 11 C = 95 N = color I = 17;
	SU  T = 12 C = 95 N = color I = 6;
	SU  T = 13 C = 95 N = color I = 6;
	SU  T = 14 C = 95 N = color I = 6;
	SU  T = 15 C = 95 N = color I = 6;
	SU  T = 16 C = 95 N = color I = 6;
	SU  T = 17 C = 95 N = color I = 6;
	SU  T = 18 C = 95 N = color I = 6;
	SU  T = 19 C = 95 N = color I = 6;
	SU  T = 20 C = 95 N = color I = 6;
	SU  T = 21 C = 95 N = color I = 13;
	SU  T = 22 C = 95 N = color I = 13;
	SU  T = 23 C = 95 N = color I = 13;
	SU  T = 24 C = 95 N = color I = 13;
	SU  T = 25 C = 95 N = color I = 13;
	SU  T = 26 C = 95 N = color I = 13;
	SU  T = 27 C = 95 N = color I = 13;
	SU  T = 28 C = 95 N = color I = 13;
	SU  T = 29 C = 95 N = color I = 13;
	SU  T = 30 C = 95 N = color I = 13;
	SU  T = 31 C = 95 N = color I = 12;
	SU  T = 32 C = 95 N = color I = 12;
	SU  T = 33 C = 95 N = color I = 12;
	SU  T = 34 C = 95 N = color I = 12;
	SU  T = 35 C = 95 N = color I = 12;
	SU  T = 36 C = 95 N = color I = 12;
	SU  T = 37 C = 95 N = color I = 12;
	SU  T = 38 C = 95 N = color I = 12;
	SU  T = 39 C = 95 N = color I = 9;
	SU  T = 40 C = 95 N = color I = 9;
	SU  T = 41 C = 95 N = color I = 9;
	SU  T = 42 C = 95 N = color I = 9;
	SU  T = 43 C = 95 N = color I = 10;
	SU  T = 44 C = 95 N = color I = 10;
	SU  T = 45 C = 95 N = color I = 10;
	SU  T = 46 C = 95 N = color I = 7;
	SU  T = 47 C = 95 N = color I = 7;
	SU  T = 48 C = 95 N = color I = 7;
	SU  T = 49 C = 95 N = color I = 15;
	SU  T = 50 C = 95 N = color I = 15;
	SU  T = 51 C = 95 N = color I = 15;
	SU  T = 52 C = 95 N = color I = 15;

	SU  T = 5 C = 96 N = color I = 17;
	SU  T = 6 C = 96 N = color I = 17;
	SU  T = 7 C = 96 N = color I = 17;
	SU  T = 8 C = 96 N = color I = 17;
	SU  T = 9 C = 96 N = color I = 17;
	SU  T = 10 C = 96 N = color I = 17;
	SU  T = 11 C = 96 N = color I = 17;
	SU  T = 12 C = 96 N = color I = 6;
	SU  T = 13 C = 96 N = color I = 6;
	SU  T = 14 C = 96 N = color I = 6;
	SU  T = 15 C = 96 N = color I = 6;
	SU  T = 16 C = 96 N = color I = 6;
	SU  T = 17 C = 96 N = color I = 6;
	SU  T = 18 C = 96 N = color I = 6;
	SU  T = 19 C = 96 N = color I = 6;
	SU  T = 20 C = 96 N = color I = 6;
	SU  T = 21 C = 96 N = color I = 13;
	SU  T = 22 C = 96 N = color I = 13;
	SU  T = 23 C = 96 N = color I = 13;
	SU  T = 24 C = 96 N = color I = 13;
	SU  T = 25 C = 96 N = color I = 13;
	SU  T = 26 C = 96 N = color I = 13;
	SU  T = 27 C = 96 N = color I = 13;
	SU  T = 28 C = 96 N = color I = 13;
	SU  T = 29 C = 96 N = color I = 13;
	SU  T = 30 C = 96 N = color I = 13;
	SU  T = 31 C = 96 N = color I = 12;
	SU  T = 32 C = 96 N = color I = 12;
	SU  T = 33 C = 96 N = color I = 12;
	SU  T = 34 C = 96 N = color I = 12;
	SU  T = 35 C = 96 N = color I = 12;
	SU  T = 36 C = 96 N = color I = 12;
	SU  T = 37 C = 96 N = color I = 12;
	SU  T = 38 C = 96 N = color I = 12;
	SU  T = 39 C = 96 N = color I = 9;
	SU  T = 40 C = 96 N = color I = 9;
	SU  T = 41 C = 96 N = color I = 9;
	SU  T = 42 C = 96 N = color I = 9;
	SU  T = 43 C = 96 N = color I = 10;
	SU  T = 44 C = 96 N = color I = 10;
	SU  T = 45 C = 96 N = color I = 10;
	SU  T = 46 C = 96 N = color I = 7;
	SU  T = 47 C = 96 N = color I = 7;
	SU  T = 48 C = 96 N = color I = 7;
	SU  T = 49 C = 96 N = color I = 15;
	SU  T = 50 C = 96 N = color I = 15;
	SU  T = 51 C = 96 N = color I = 15;
	SU  T = 52 C = 96 N = color I = 15;

	SU  T = 5 C = 97 N = color I = 17;
	SU  T = 6 C = 97 N = color I = 17;
	SU  T = 7 C = 97 N = color I = 17;
	SU  T = 8 C = 97 N = color I = 17;
	SU  T = 9 C = 97 N = color I = 17;
	SU  T = 10 C = 97 N = color I = 17;
	SU  T = 11 C = 97 N = color I = 17;
	SU  T = 12 C = 97 N = color I = 6;
	SU  T = 13 C = 97 N = color I = 6;
	SU  T = 14 C = 97 N = color I = 6;
	SU  T = 15 C = 97 N = color I = 6;
	SU  T = 16 C = 97 N = color I = 6;
	SU  T = 17 C = 97 N = color I = 6;
	SU  T = 18 C = 97 N = color I = 6;
	SU  T = 19 C = 97 N = color I = 6;
	SU  T = 20 C = 97 N = color I = 6;
	SU  T = 21 C = 97 N = color I = 13;
	SU  T = 22 C = 97 N = color I = 13;
	SU  T = 23 C = 97 N = color I = 13;
	SU  T = 24 C = 97 N = color I = 13;
	SU  T = 25 C = 97 N = color I = 13;
	SU  T = 26 C = 97 N = color I = 13;
	SU  T = 27 C = 97 N = color I = 13;
	SU  T = 28 C = 97 N = color I = 13;
	SU  T = 29 C = 97 N = color I = 13;
	SU  T = 30 C = 97 N = color I = 13;
	SU  T = 31 C = 97 N = color I = 12;
	SU  T = 32 C = 97 N = color I = 12;
	SU  T = 33 C = 97 N = color I = 12;
	SU  T = 34 C = 97 N = color I = 12;
	SU  T = 35 C = 97 N = color I = 12;
	SU  T = 36 C = 97 N = color I = 12;
	SU  T = 37 C = 97 N = color I = 12;
	SU  T = 38 C = 97 N = color I = 12;
	SU  T = 39 C = 97 N = color I = 9;
	SU  T = 40 C = 97 N = color I = 9;
	SU  T = 41 C = 97 N = color I = 9;
	SU  T = 42 C = 97 N = color I = 9;
	SU  T = 43 C = 97 N = color I = 10;
	SU  T = 44 C = 97 N = color I = 10;
	SU  T = 45 C = 97 N = color I = 10;
	SU  T = 46 C = 97 N = color I = 7;
	SU  T = 47 C = 97 N = color I = 7;
	SU  T = 48 C = 97 N = color I = 7;
	SU  T = 49 C = 97 N = color I = 15;
	SU  T = 50 C = 97 N = color I = 15;
	SU  T = 51 C = 97 N = color I = 15;
	SU  T = 52 C = 97 N = color I = 15;

	SU  T = 5 C = 98 N = color I = 17;
	SU  T = 6 C = 98 N = color I = 17;
	SU  T = 7 C = 98 N = color I = 17;
	SU  T = 8 C = 98 N = color I = 17;
	SU  T = 9 C = 98 N = color I = 17;
	SU  T = 10 C = 98 N = color I = 17;
	SU  T = 11 C = 98 N = color I = 17;
	SU  T = 12 C = 98 N = color I = 6;
	SU  T = 13 C = 98 N = color I = 6;
	SU  T = 14 C = 98 N = color I = 6;
	SU  T = 15 C = 98 N = color I = 6;
	SU  T = 16 C = 98 N = color I = 6;
	SU  T = 17 C = 98 N = color I = 6;
	SU  T = 18 C = 98 N = color I = 6;
	SU  T = 19 C = 98 N = color I = 6;
	SU  T = 20 C = 98 N = color I = 6;
	SU  T = 21 C = 98 N = color I = 13;
	SU  T = 22 C = 98 N = color I = 13;
	SU  T = 23 C = 98 N = color I = 13;
	SU  T = 24 C = 98 N = color I = 13;
	SU  T = 25 C = 98 N = color I = 13;
	SU  T = 26 C = 98 N = color I = 13;
	SU  T = 27 C = 98 N = color I = 13;
	SU  T = 28 C = 98 N = color I = 13;
	SU  T = 29 C = 98 N = color I = 13;
	SU  T = 30 C = 98 N = color I = 13;
	SU  T = 31 C = 98 N = color I = 12;
	SU  T = 32 C = 98 N = color I = 12;
	SU  T = 33 C = 98 N = color I = 12;
	SU  T = 34 C = 98 N = color I = 12;
	SU  T = 35 C = 98 N = color I = 12;
	SU  T = 36 C = 98 N = color I = 12;
	SU  T = 37 C = 98 N = color I = 12;
	SU  T = 38 C = 98 N = color I = 12;
	SU  T = 39 C = 98 N = color I = 9;
	SU  T = 40 C = 98 N = color I = 9;
	SU  T = 41 C = 98 N = color I = 9;
	SU  T = 42 C = 98 N = color I = 9;
	SU  T = 43 C = 98 N = color I = 10;
	SU  T = 44 C = 98 N = color I = 10;
	SU  T = 45 C = 98 N = color I = 10;
	SU  T = 46 C = 98 N = color I = 7;
	SU  T = 47 C = 98 N = color I = 7;
	SU  T = 48 C = 98 N = color I = 7;
	SU  T = 49 C = 98 N = color I = 15;
	SU  T = 50 C = 98 N = color I = 15;
	SU  T = 51 C = 98 N = color I = 15;
	SU  T = 52 C = 98 N = color I = 15;

	SU  T = 5 C = 99 N = color I = 17;
	SU  T = 6 C = 99 N = color I = 17;
	SU  T = 7 C = 99 N = color I = 17;
	SU  T = 8 C = 99 N = color I = 17;
	SU  T = 9 C = 99 N = color I = 17;
	SU  T = 10 C = 99 N = color I = 17;
	SU  T = 11 C = 99 N = color I = 17;
	SU  T = 12 C = 99 N = color I = 6;
	SU  T = 13 C = 99 N = color I = 6;
	SU  T = 14 C = 99 N = color I = 6;
	SU  T = 15 C = 99 N = color I = 6;
	SU  T = 16 C = 99 N = color I = 6;
	SU  T = 17 C = 99 N = color I = 6;
	SU  T = 18 C = 99 N = color I = 6;
	SU  T = 19 C = 99 N = color I = 6;
	SU  T = 20 C = 99 N = color I = 6;
	SU  T = 21 C = 99 N = color I = 13;
	SU  T = 22 C = 99 N = color I = 13;
	SU  T = 23 C = 99 N = color I = 13;
	SU  T = 24 C = 99 N = color I = 13;
	SU  T = 25 C = 99 N = color I = 13;
	SU  T = 26 C = 99 N = color I = 13;
	SU  T = 27 C = 99 N = color I = 13;
	SU  T = 28 C = 99 N = color I = 13;
	SU  T = 29 C = 99 N = color I = 13;
	SU  T = 30 C = 99 N = color I = 13;
	SU  T = 31 C = 99 N = color I = 12;
	SU  T = 32 C = 99 N = color I = 12;
	SU  T = 33 C = 99 N = color I = 12;
	SU  T = 34 C = 99 N = color I = 12;
	SU  T = 35 C = 99 N = color I = 12;
	SU  T = 36 C = 99 N = color I = 12;
	SU  T = 37 C = 99 N = color I = 12;
	SU  T = 38 C = 99 N = color I = 12;
	SU  T = 39 C = 99 N = color I = 9;
	SU  T = 40 C = 99 N = color I = 9;
	SU  T = 41 C = 99 N = color I = 9;
	SU  T = 42 C = 99 N = color I = 9;
	SU  T = 43 C = 99 N = color I = 10;
	SU  T = 44 C = 99 N = color I = 10;
	SU  T = 45 C = 99 N = color I = 10;
	SU  T = 46 C = 99 N = color I = 7;
	SU  T = 47 C = 99 N = color I = 7;
	SU  T = 48 C = 99 N = color I = 7;
	SU  T = 49 C = 99 N = color I = 15;
	SU  T = 50 C = 99 N = color I = 15;
	SU  T = 51 C = 99 N = color I = 15;
	SU  T = 52 C = 99 N = color I = 15;

	SU  T = 5 C = 100 N = color I = 17;
	SU  T = 6 C = 100 N = color I = 17;
	SU  T = 7 C = 100 N = color I = 17;
	SU  T = 8 C = 100 N = color I = 17;
	SU  T = 9 C = 100 N = color I = 17;
	SU  T = 10 C = 100 N = color I = 17;
	SU  T = 11 C = 100 N = color I = 17;
	SU  T = 12 C = 100 N = color I = 6;
	SU  T = 13 C = 100 N = color I = 6;
	SU  T = 14 C = 100 N = color I = 6;
	SU  T = 15 C = 100 N = color I = 6;
	SU  T = 16 C = 100 N = color I = 6;
	SU  T = 17 C = 100 N = color I = 6;
	SU  T = 18 C = 100 N = color I = 6;
	SU  T = 19 C = 100 N = color I = 6;
	SU  T = 20 C = 100 N = color I = 6;
	SU  T = 21 C = 100 N = color I = 13;
	SU  T = 22 C = 100 N = color I = 13;
	SU  T = 23 C = 100 N = color I = 13;
	SU  T = 24 C = 100 N = color I = 13;
	SU  T = 25 C = 100 N = color I = 13;
	SU  T = 26 C = 100 N = color I = 13;
	SU  T = 27 C = 100 N = color I = 13;
	SU  T = 28 C = 100 N = color I = 13;
	SU  T = 29 C = 100 N = color I = 13;
	SU  T = 30 C = 100 N = color I = 13;
	SU  T = 31 C = 100 N = color I = 12;
	SU  T = 32 C = 100 N = color I = 12;
	SU  T = 33 C = 100 N = color I = 12;
	SU  T = 34 C = 100 N = color I = 12;
	SU  T = 35 C = 100 N = color I = 12;
	SU  T = 36 C = 100 N = color I = 12;
	SU  T = 37 C = 100 N = color I = 12;
	SU  T = 38 C = 100 N = color I = 12;
	SU  T = 39 C = 100 N = color I = 9;
	SU  T = 40 C = 100 N = color I = 9;
	SU  T = 41 C = 100 N = color I = 9;
	SU  T = 42 C = 100 N = color I = 9;
	SU  T = 43 C = 100 N = color I = 10;
	SU  T = 44 C = 100 N = color I = 10;
	SU  T = 45 C = 100 N = color I = 10;
	SU  T = 46 C = 100 N = color I = 7;
	SU  T = 47 C = 100 N = color I = 7;
	SU  T = 48 C = 100 N = color I = 7;
	SU  T = 49 C = 100 N = color I = 15;
	SU  T = 50 C = 100 N = color I = 15;
	SU  T = 51 C = 100 N = color I = 15;
	SU  T = 52 C = 100 N = color I = 15;

	SU  T = 5 C = 101 N = color I = 17;
	SU  T = 6 C = 101 N = color I = 17;
	SU  T = 7 C = 101 N = color I = 17;
	SU  T = 8 C = 101 N = color I = 17;
	SU  T = 9 C = 101 N = color I = 17;
	SU  T = 10 C = 101 N = color I = 17;
	SU  T = 11 C = 101 N = color I = 17;
	SU  T = 12 C = 101 N = color I = 6;
	SU  T = 13 C = 101 N = color I = 6;
	SU  T = 14 C = 101 N = color I = 6;
	SU  T = 15 C = 101 N = color I = 6;
	SU  T = 16 C = 101 N = color I = 6;
	SU  T = 17 C = 101 N = color I = 6;
	SU  T = 18 C = 101 N = color I = 6;
	SU  T = 19 C = 101 N = color I = 6;
	SU  T = 20 C = 101 N = color I = 6;
	SU  T = 21 C = 101 N = color I = 13;
	SU  T = 22 C = 101 N = color I = 13;
	SU  T = 23 C = 101 N = color I = 13;
	SU  T = 24 C = 101 N = color I = 13;
	SU  T = 25 C = 101 N = color I = 13;
	SU  T = 26 C = 101 N = color I = 13;
	SU  T = 27 C = 101 N = color I = 13;
	SU  T = 28 C = 101 N = color I = 13;
	SU  T = 29 C = 101 N = color I = 13;
	SU  T = 30 C = 101 N = color I = 13;
	SU  T = 31 C = 101 N = color I = 12;
	SU  T = 32 C = 101 N = color I = 12;
	SU  T = 33 C = 101 N = color I = 12;
	SU  T = 34 C = 101 N = color I = 12;
	SU  T = 35 C = 101 N = color I = 12;
	SU  T = 36 C = 101 N = color I = 12;
	SU  T = 37 C = 101 N = color I = 12;
	SU  T = 38 C = 101 N = color I = 12;
	SU  T = 39 C = 101 N = color I = 9;
	SU  T = 40 C = 101 N = color I = 9;
	SU  T = 41 C = 101 N = color I = 9;
	SU  T = 42 C = 101 N = color I = 9;
	SU  T = 43 C = 101 N = color I = 10;
	SU  T = 44 C = 101 N = color I = 10;
	SU  T = 45 C = 101 N = color I = 10;
	SU  T = 46 C = 101 N = color I = 7;
	SU  T = 47 C = 101 N = color I = 7;
	SU  T = 48 C = 101 N = color I = 7;
	SU  T = 49 C = 101 N = color I = 15;
	SU  T = 50 C = 101 N = color I = 15;
	SU  T = 51 C = 101 N = color I = 15;
	SU  T = 52 C = 101 N = color I = 15;

	SU  T = 5 C = 102 N = color I = 17;
	SU  T = 6 C = 102 N = color I = 17;
	SU  T = 7 C = 102 N = color I = 17;
	SU  T = 8 C = 102 N = color I = 17;
	SU  T = 9 C = 102 N = color I = 17;
	SU  T = 10 C = 102 N = color I = 17;
	SU  T = 11 C = 102 N = color I = 17;
	SU  T = 12 C = 102 N = color I = 6;
	SU  T = 13 C = 102 N = color I = 6;
	SU  T = 14 C = 102 N = color I = 6;
	SU  T = 15 C = 102 N = color I = 6;
	SU  T = 16 C = 102 N = color I = 6;
	SU  T = 17 C = 102 N = color I = 6;
	SU  T = 18 C = 102 N = color I = 6;
	SU  T = 19 C = 102 N = color I = 6;
	SU  T = 20 C = 102 N = color I = 6;
	SU  T = 21 C = 102 N = color I = 13;
	SU  T = 22 C = 102 N = color I = 13;
	SU  T = 23 C = 102 N = color I = 13;
	SU  T = 24 C = 102 N = color I = 13;
	SU  T = 25 C = 102 N = color I = 13;
	SU  T = 26 C = 102 N = color I = 13;
	SU  T = 27 C = 102 N = color I = 13;
	SU  T = 28 C = 102 N = color I = 13;
	SU  T = 29 C = 102 N = color I = 13;
	SU  T = 30 C = 102 N = color I = 13;
	SU  T = 31 C = 102 N = color I = 12;
	SU  T = 32 C = 102 N = color I = 12;
	SU  T = 33 C = 102 N = color I = 12;
	SU  T = 34 C = 102 N = color I = 12;
	SU  T = 35 C = 102 N = color I = 12;
	SU  T = 36 C = 102 N = color I = 12;
	SU  T = 37 C = 102 N = color I = 12;
	SU  T = 38 C = 102 N = color I = 12;
	SU  T = 39 C = 102 N = color I = 9;
	SU  T = 40 C = 102 N = color I = 9;
	SU  T = 41 C = 102 N = color I = 9;
	SU  T = 42 C = 102 N = color I = 9;
	SU  T = 43 C = 102 N = color I = 10;
	SU  T = 44 C = 102 N = color I = 10;
	SU  T = 45 C = 102 N = color I = 10;
	SU  T = 46 C = 102 N = color I = 7;
	SU  T = 47 C = 102 N = color I = 7;
	SU  T = 48 C = 102 N = color I = 7;
	SU  T = 49 C = 102 N = color I = 15;
	SU  T = 50 C = 102 N = color I = 15;
	SU  T = 51 C = 102 N = color I = 15;
	SU  T = 52 C = 102 N = color I = 15;

	SU  T = 5 C = 103 N = color I = 17;
	SU  T = 6 C = 103 N = color I = 17;
	SU  T = 7 C = 103 N = color I = 17;
	SU  T = 8 C = 103 N = color I = 17;
	SU  T = 9 C = 103 N = color I = 17;
	SU  T = 10 C = 103 N = color I = 17;
	SU  T = 11 C = 103 N = color I = 17;
	SU  T = 12 C = 103 N = color I = 6;
	SU  T = 13 C = 103 N = color I = 6;
	SU  T = 14 C = 103 N = color I = 6;
	SU  T = 15 C = 103 N = color I = 6;
	SU  T = 16 C = 103 N = color I = 6;
	SU  T = 17 C = 103 N = color I = 6;
	SU  T = 18 C = 103 N = color I = 6;
	SU  T = 19 C = 103 N = color I = 6;
	SU  T = 20 C = 103 N = color I = 6;
	SU  T = 21 C = 103 N = color I = 13;
	SU  T = 22 C = 103 N = color I = 13;
	SU  T = 23 C = 103 N = color I = 13;
	SU  T = 24 C = 103 N = color I = 13;
	SU  T = 25 C = 103 N = color I = 13;
	SU  T = 26 C = 103 N = color I = 13;
	SU  T = 27 C = 103 N = color I = 13;
	SU  T = 28 C = 103 N = color I = 13;
	SU  T = 29 C = 103 N = color I = 13;
	SU  T = 30 C = 103 N = color I = 13;
	SU  T = 31 C = 103 N = color I = 12;
	SU  T = 32 C = 103 N = color I = 12;
	SU  T = 33 C = 103 N = color I = 12;
	SU  T = 34 C = 103 N = color I = 12;
	SU  T = 35 C = 103 N = color I = 12;
	SU  T = 36 C = 103 N = color I = 12;
	SU  T = 37 C = 103 N = color I = 12;
	SU  T = 38 C = 103 N = color I = 12;
	SU  T = 39 C = 103 N = color I = 9;
	SU  T = 40 C = 103 N = color I = 9;
	SU  T = 41 C = 103 N = color I = 9;
	SU  T = 42 C = 103 N = color I = 9;
	SU  T = 43 C = 103 N = color I = 10;
	SU  T = 44 C = 103 N = color I = 10;
	SU  T = 45 C = 103 N = color I = 10;
	SU  T = 46 C = 103 N = color I = 7;
	SU  T = 47 C = 103 N = color I = 7;
	SU  T = 48 C = 103 N = color I = 7;
	SU  T = 49 C = 103 N = color I = 15;
	SU  T = 50 C = 103 N = color I = 15;
	SU  T = 51 C = 103 N = color I = 15;
	SU  T = 52 C = 103 N = color I = 15;

	SU  T = 5 C = 104 N = color I = 17;
	SU  T = 6 C = 104 N = color I = 17;
	SU  T = 7 C = 104 N = color I = 17;
	SU  T = 8 C = 104 N = color I = 17;
	SU  T = 9 C = 104 N = color I = 17;
	SU  T = 10 C = 104 N = color I = 17;
	SU  T = 11 C = 104 N = color I = 17;
	SU  T = 12 C = 104 N = color I = 6;
	SU  T = 13 C = 104 N = color I = 6;
	SU  T = 14 C = 104 N = color I = 6;
	SU  T = 15 C = 104 N = color I = 6;
	SU  T = 16 C = 104 N = color I = 6;
	SU  T = 17 C = 104 N = color I = 6;
	SU  T = 18 C = 104 N = color I = 6;
	SU  T = 19 C = 104 N = color I = 6;
	SU  T = 20 C = 104 N = color I = 6;
	SU  T = 21 C = 104 N = color I = 13;
	SU  T = 22 C = 104 N = color I = 13;
	SU  T = 23 C = 104 N = color I = 13;
	SU  T = 24 C = 104 N = color I = 13;
	SU  T = 25 C = 104 N = color I = 13;
	SU  T = 26 C = 104 N = color I = 13;
	SU  T = 27 C = 104 N = color I = 13;
	SU  T = 28 C = 104 N = color I = 13;
	SU  T = 29 C = 104 N = color I = 13;
	SU  T = 30 C = 104 N = color I = 13;
	SU  T = 31 C = 104 N = color I = 12;
	SU  T = 32 C = 104 N = color I = 12;
	SU  T = 33 C = 104 N = color I = 12;
	SU  T = 34 C = 104 N = color I = 12;
	SU  T = 35 C = 104 N = color I = 12;
	SU  T = 36 C = 104 N = color I = 12;
	SU  T = 37 C = 104 N = color I = 12;
	SU  T = 38 C = 104 N = color I = 12;
	SU  T = 39 C = 104 N = color I = 9;
	SU  T = 40 C = 104 N = color I = 9;
	SU  T = 41 C = 104 N = color I = 9;
	SU  T = 42 C = 104 N = color I = 9;
	SU  T = 43 C = 104 N = color I = 10;
	SU  T = 44 C = 104 N = color I = 10;
	SU  T = 45 C = 104 N = color I = 10;
	SU  T = 46 C = 104 N = color I = 7;
	SU  T = 47 C = 104 N = color I = 7;
	SU  T = 48 C = 104 N = color I = 7;
	SU  T = 49 C = 104 N = color I = 15;
	SU  T = 50 C = 104 N = color I = 15;
	SU  T = 51 C = 104 N = color I = 15;
	SU  T = 52 C = 104 N = color I = 15;

	SU  T = 5 C = 105 N = color I = 17;
	SU  T = 6 C = 105 N = color I = 17;
	SU  T = 7 C = 105 N = color I = 17;
	SU  T = 8 C = 105 N = color I = 17;
	SU  T = 9 C = 105 N = color I = 17;
	SU  T = 10 C = 105 N = color I = 17;
	SU  T = 11 C = 105 N = color I = 17;
	SU  T = 12 C = 105 N = color I = 6;
	SU  T = 13 C = 105 N = color I = 6;
	SU  T = 14 C = 105 N = color I = 6;
	SU  T = 15 C = 105 N = color I = 6;
	SU  T = 16 C = 105 N = color I = 6;
	SU  T = 17 C = 105 N = color I = 6;
	SU  T = 18 C = 105 N = color I = 6;
	SU  T = 19 C = 105 N = color I = 6;
	SU  T = 20 C = 105 N = color I = 6;
	SU  T = 21 C = 105 N = color I = 13;
	SU  T = 22 C = 105 N = color I = 13;
	SU  T = 23 C = 105 N = color I = 13;
	SU  T = 24 C = 105 N = color I = 13;
	SU  T = 25 C = 105 N = color I = 13;
	SU  T = 26 C = 105 N = color I = 13;
	SU  T = 27 C = 105 N = color I = 13;
	SU  T = 28 C = 105 N = color I = 13;
	SU  T = 29 C = 105 N = color I = 13;
	SU  T = 30 C = 105 N = color I = 13;
	SU  T = 31 C = 105 N = color I = 12;
	SU  T = 32 C = 105 N = color I = 12;
	SU  T = 33 C = 105 N = color I = 12;
	SU  T = 34 C = 105 N = color I = 12;
	SU  T = 35 C = 105 N = color I = 12;
	SU  T = 36 C = 105 N = color I = 12;
	SU  T = 37 C = 105 N = color I = 12;
	SU  T = 38 C = 105 N = color I = 12;
	SU  T = 39 C = 105 N = color I = 9;
	SU  T = 40 C = 105 N = color I = 9;
	SU  T = 41 C = 105 N = color I = 9;
	SU  T = 42 C = 105 N = color I = 9;
	SU  T = 43 C = 105 N = color I = 10;
	SU  T = 44 C = 105 N = color I = 10;
	SU  T = 45 C = 105 N = color I = 10;
	SU  T = 46 C = 105 N = color I = 7;
	SU  T = 47 C = 105 N = color I = 7;
	SU  T = 48 C = 105 N = color I = 7;
	SU  T = 49 C = 105 N = color I = 15;
	SU  T = 50 C = 105 N = color I = 15;
	SU  T = 51 C = 105 N = color I = 15;
	SU  T = 52 C = 105 N = color I = 15;

	SU  T = 5 C = 106 N = color I = 17;
	SU  T = 6 C = 106 N = color I = 17;
	SU  T = 7 C = 106 N = color I = 17;
	SU  T = 8 C = 106 N = color I = 17;
	SU  T = 9 C = 106 N = color I = 17;
	SU  T = 10 C = 106 N = color I = 17;
	SU  T = 11 C = 106 N = color I = 17;
	SU  T = 12 C = 106 N = color I = 6;
	SU  T = 13 C = 106 N = color I = 6;
	SU  T = 14 C = 106 N = color I = 6;
	SU  T = 15 C = 106 N = color I = 6;
	SU  T = 16 C = 106 N = color I = 6;
	SU  T = 17 C = 106 N = color I = 6;
	SU  T = 18 C = 106 N = color I = 6;
	SU  T = 19 C = 106 N = color I = 6;
	SU  T = 20 C = 106 N = color I = 6;
	SU  T = 21 C = 106 N = color I = 13;
	SU  T = 22 C = 106 N = color I = 13;
	SU  T = 23 C = 106 N = color I = 13;
	SU  T = 24 C = 106 N = color I = 13;
	SU  T = 25 C = 106 N = color I = 13;
	SU  T = 26 C = 106 N = color I = 13;
	SU  T = 27 C = 106 N = color I = 13;
	SU  T = 28 C = 106 N = color I = 13;
	SU  T = 29 C = 106 N = color I = 13;
	SU  T = 30 C = 106 N = color I = 13;
	SU  T = 31 C = 106 N = color I = 12;
	SU  T = 32 C = 106 N = color I = 12;
	SU  T = 33 C = 106 N = color I = 12;
	SU  T = 34 C = 106 N = color I = 12;
	SU  T = 35 C = 106 N = color I = 12;
	SU  T = 36 C = 106 N = color I = 12;
	SU  T = 37 C = 106 N = color I = 12;
	SU  T = 38 C = 106 N = color I = 12;
	SU  T = 39 C = 106 N = color I = 9;
	SU  T = 40 C = 106 N = color I = 9;
	SU  T = 41 C = 106 N = color I = 9;
	SU  T = 42 C = 106 N = color I = 9;
	SU  T = 43 C = 106 N = color I = 10;
	SU  T = 44 C = 106 N = color I = 10;
	SU  T = 45 C = 106 N = color I = 10;
	SU  T = 46 C = 106 N = color I = 7;
	SU  T = 47 C = 106 N = color I = 7;
	SU  T = 48 C = 106 N = color I = 7;
	SU  T = 49 C = 106 N = color I = 15;
	SU  T = 50 C = 106 N = color I = 15;
	SU  T = 51 C = 106 N = color I = 15;
	SU  T = 52 C = 106 N = color I = 15;

	SU  T = 5 C = 107 N = color I = 17;
	SU  T = 6 C = 107 N = color I = 17;
	SU  T = 7 C = 107 N = color I = 17;
	SU  T = 8 C = 107 N = color I = 17;
	SU  T = 9 C = 107 N = color I = 17;
	SU  T = 10 C = 107 N = color I = 17;
	SU  T = 11 C = 107 N = color I = 17;
	SU  T = 12 C = 107 N = color I = 6;
	SU  T = 13 C = 107 N = color I = 6;
	SU  T = 14 C = 107 N = color I = 6;
	SU  T = 15 C = 107 N = color I = 6;
	SU  T = 16 C = 107 N = color I = 6;
	SU  T = 17 C = 107 N = color I = 6;
	SU  T = 18 C = 107 N = color I = 6;
	SU  T = 19 C = 107 N = color I = 6;
	SU  T = 20 C = 107 N = color I = 6;
	SU  T = 21 C = 107 N = color I = 13;
	SU  T = 22 C = 107 N = color I = 13;
	SU  T = 23 C = 107 N = color I = 13;
	SU  T = 24 C = 107 N = color I = 13;
	SU  T = 25 C = 107 N = color I = 13;
	SU  T = 26 C = 107 N = color I = 13;
	SU  T = 27 C = 107 N = color I = 13;
	SU  T = 28 C = 107 N = color I = 13;
	SU  T = 29 C = 107 N = color I = 13;
	SU  T = 30 C = 107 N = color I = 13;
	SU  T = 31 C = 107 N = color I = 12;
	SU  T = 32 C = 107 N = color I = 12;
	SU  T = 33 C = 107 N = color I = 12;
	SU  T = 34 C = 107 N = color I = 12;
	SU  T = 35 C = 107 N = color I = 12;
	SU  T = 36 C = 107 N = color I = 12;
	SU  T = 37 C = 107 N = color I = 12;
	SU  T = 38 C = 107 N = color I = 12;
	SU  T = 39 C = 107 N = color I = 9;
	SU  T = 40 C = 107 N = color I = 9;
	SU  T = 41 C = 107 N = color I = 9;
	SU  T = 42 C = 107 N = color I = 9;
	SU  T = 43 C = 107 N = color I = 10;
	SU  T = 44 C = 107 N = color I = 10;
	SU  T = 45 C = 107 N = color I = 10;
	SU  T = 46 C = 107 N = color I = 7;
	SU  T = 47 C = 107 N = color I = 7;
	SU  T = 48 C = 107 N = color I = 7;
	SU  T = 49 C = 107 N = color I = 15;
	SU  T = 50 C = 107 N = color I = 15;
	SU  T = 51 C = 107 N = color I = 15;
	SU  T = 52 C = 107 N = color I = 15;

	SU  T = 5 C = 108 N = color I = 17;
	SU  T = 6 C = 108 N = color I = 17;
	SU  T = 7 C = 108 N = color I = 17;
	SU  T = 8 C = 108 N = color I = 17;
	SU  T = 9 C = 108 N = color I = 17;
	SU  T = 10 C = 108 N = color I = 17;
	SU  T = 11 C = 108 N = color I = 17;
	SU  T = 12 C = 108 N = color I = 6;
	SU  T = 13 C = 108 N = color I = 6;
	SU  T = 14 C = 108 N = color I = 6;
	SU  T = 15 C = 108 N = color I = 6;
	SU  T = 16 C = 108 N = color I = 6;
	SU  T = 17 C = 108 N = color I = 6;
	SU  T = 18 C = 108 N = color I = 6;
	SU  T = 19 C = 108 N = color I = 6;
	SU  T = 20 C = 108 N = color I = 6;
	SU  T = 21 C = 108 N = color I = 13;
	SU  T = 22 C = 108 N = color I = 13;
	SU  T = 23 C = 108 N = color I = 13;
	SU  T = 24 C = 108 N = color I = 13;
	SU  T = 25 C = 108 N = color I = 13;
	SU  T = 26 C = 108 N = color I = 13;
	SU  T = 27 C = 108 N = color I = 13;
	SU  T = 28 C = 108 N = color I = 13;
	SU  T = 29 C = 108 N = color I = 13;
	SU  T = 30 C = 108 N = color I = 13;
	SU  T = 31 C = 108 N = color I = 12;
	SU  T = 32 C = 108 N = color I = 12;
	SU  T = 33 C = 108 N = color I = 12;
	SU  T = 34 C = 108 N = color I = 12;
	SU  T = 35 C = 108 N = color I = 12;
	SU  T = 36 C = 108 N = color I = 12;
	SU  T = 37 C = 108 N = color I = 12;
	SU  T = 38 C = 108 N = color I = 12;
	SU  T = 39 C = 108 N = color I = 9;
	SU  T = 40 C = 108 N = color I = 9;
	SU  T = 41 C = 108 N = color I = 9;
	SU  T = 42 C = 108 N = color I = 9;
	SU  T = 43 C = 108 N = color I = 10;
	SU  T = 44 C = 108 N = color I = 10;
	SU  T = 45 C = 108 N = color I = 10;
	SU  T = 46 C = 108 N = color I = 7;
	SU  T = 47 C = 108 N = color I = 7;
	SU  T = 48 C = 108 N = color I = 7;
	SU  T = 49 C = 108 N = color I = 15;
	SU  T = 50 C = 108 N = color I = 15;
	SU  T = 51 C = 108 N = color I = 15;
	SU  T = 52 C = 108 N = color I = 15;

	SU  T = 5 C = 109 N = color I = 17;
	SU  T = 6 C = 109 N = color I = 17;
	SU  T = 7 C = 109 N = color I = 17;
	SU  T = 8 C = 109 N = color I = 17;
	SU  T = 9 C = 109 N = color I = 17;
	SU  T = 10 C = 109 N = color I = 17;
	SU  T = 11 C = 109 N = color I = 17;
	SU  T = 12 C = 109 N = color I = 6;
	SU  T = 13 C = 109 N = color I = 6;
	SU  T = 14 C = 109 N = color I = 6;
	SU  T = 15 C = 109 N = color I = 6;
	SU  T = 16 C = 109 N = color I = 6;
	SU  T = 17 C = 109 N = color I = 6;
	SU  T = 18 C = 109 N = color I = 6;
	SU  T = 19 C = 109 N = color I = 6;
	SU  T = 20 C = 109 N = color I = 6;
	SU  T = 21 C = 109 N = color I = 13;
	SU  T = 22 C = 109 N = color I = 13;
	SU  T = 23 C = 109 N = color I = 13;
	SU  T = 24 C = 109 N = color I = 13;
	SU  T = 25 C = 109 N = color I = 13;
	SU  T = 26 C = 109 N = color I = 13;
	SU  T = 27 C = 109 N = color I = 13;
	SU  T = 28 C = 109 N = color I = 13;
	SU  T = 29 C = 109 N = color I = 13;
	SU  T = 30 C = 109 N = color I = 13;
	SU  T = 31 C = 109 N = color I = 12;
	SU  T = 32 C = 109 N = color I = 12;
	SU  T = 33 C = 109 N = color I = 12;
	SU  T = 34 C = 109 N = color I = 12;
	SU  T = 35 C = 109 N = color I = 12;
	SU  T = 36 C = 109 N = color I = 12;
	SU  T = 37 C = 109 N = color I = 12;
	SU  T = 38 C = 109 N = color I = 12;
	SU  T = 39 C = 109 N = color I = 9;
	SU  T = 40 C = 109 N = color I = 9;
	SU  T = 41 C = 109 N = color I = 9;
	SU  T = 42 C = 109 N = color I = 9;
	SU  T = 43 C = 109 N = color I = 10;
	SU  T = 44 C = 109 N = color I = 10;
	SU  T = 45 C = 109 N = color I = 10;
	SU  T = 46 C = 109 N = color I = 7;
	SU  T = 47 C = 109 N = color I = 7;
	SU  T = 48 C = 109 N = color I = 7;
	SU  T = 49 C = 109 N = color I = 15;
	SU  T = 50 C = 109 N = color I = 15;
	SU  T = 51 C = 109 N = color I = 15;
	SU  T = 52 C = 109 N = color I = 15;

	SU  T = 5 C = 110 N = color I = 17;
	SU  T = 6 C = 110 N = color I = 17;
	SU  T = 7 C = 110 N = color I = 17;
	SU  T = 8 C = 110 N = color I = 17;
	SU  T = 9 C = 110 N = color I = 17;
	SU  T = 10 C = 110 N = color I = 17;
	SU  T = 11 C = 110 N = color I = 17;
	SU  T = 12 C = 110 N = color I = 6;
	SU  T = 13 C = 110 N = color I = 6;
	SU  T = 14 C = 110 N = color I = 6;
	SU  T = 15 C = 110 N = color I = 6;
	SU  T = 16 C = 110 N = color I = 6;
	SU  T = 17 C = 110 N = color I = 6;
	SU  T = 18 C = 110 N = color I = 6;
	SU  T = 19 C = 110 N = color I = 6;
	SU  T = 20 C = 110 N = color I = 6;
	SU  T = 21 C = 110 N = color I = 13;
	SU  T = 22 C = 110 N = color I = 13;
	SU  T = 23 C = 110 N = color I = 13;
	SU  T = 24 C = 110 N = color I = 13;
	SU  T = 25 C = 110 N = color I = 13;
	SU  T = 26 C = 110 N = color I = 13;
	SU  T = 27 C = 110 N = color I = 13;
	SU  T = 28 C = 110 N = color I = 13;
	SU  T = 29 C = 110 N = color I = 13;
	SU  T = 30 C = 110 N = color I = 13;
	SU  T = 31 C = 110 N = color I = 12;
	SU  T = 32 C = 110 N = color I = 12;
	SU  T = 33 C = 110 N = color I = 12;
	SU  T = 34 C = 110 N = color I = 12;
	SU  T = 35 C = 110 N = color I = 12;
	SU  T = 36 C = 110 N = color I = 12;
	SU  T = 37 C = 110 N = color I = 12;
	SU  T = 38 C = 110 N = color I = 12;
	SU  T = 39 C = 110 N = color I = 9;
	SU  T = 40 C = 110 N = color I = 9;
	SU  T = 41 C = 110 N = color I = 9;
	SU  T = 42 C = 110 N = color I = 9;
	SU  T = 43 C = 110 N = color I = 10;
	SU  T = 44 C = 110 N = color I = 10;
	SU  T = 45 C = 110 N = color I = 10;
	SU  T = 46 C = 110 N = color I = 7;
	SU  T = 47 C = 110 N = color I = 7;
	SU  T = 48 C = 110 N = color I = 7;
	SU  T = 49 C = 110 N = color I = 15;
	SU  T = 50 C = 110 N = color I = 15;
	SU  T = 51 C = 110 N = color I = 15;
	SU  T = 52 C = 110 N = color I = 15;

	SU  T = 5 C = 111 N = color I = 17;
	SU  T = 6 C = 111 N = color I = 17;
	SU  T = 7 C = 111 N = color I = 17;
	SU  T = 8 C = 111 N = color I = 17;
	SU  T = 9 C = 111 N = color I = 17;
	SU  T = 10 C = 111 N = color I = 17;
	SU  T = 11 C = 111 N = color I = 17;
	SU  T = 12 C = 111 N = color I = 6;
	SU  T = 13 C = 111 N = color I = 6;
	SU  T = 14 C = 111 N = color I = 6;
	SU  T = 15 C = 111 N = color I = 6;
	SU  T = 16 C = 111 N = color I = 6;
	SU  T = 17 C = 111 N = color I = 6;
	SU  T = 18 C = 111 N = color I = 6;
	SU  T = 19 C = 111 N = color I = 6;
	SU  T = 20 C = 111 N = color I = 6;
	SU  T = 21 C = 111 N = color I = 13;
	SU  T = 22 C = 111 N = color I = 13;
	SU  T = 23 C = 111 N = color I = 13;
	SU  T = 24 C = 111 N = color I = 13;
	SU  T = 25 C = 111 N = color I = 13;
	SU  T = 26 C = 111 N = color I = 13;
	SU  T = 27 C = 111 N = color I = 13;
	SU  T = 28 C = 111 N = color I = 13;
	SU  T = 29 C = 111 N = color I = 13;
	SU  T = 30 C = 111 N = color I = 13;
	SU  T = 31 C = 111 N = color I = 12;
	SU  T = 32 C = 111 N = color I = 12;
	SU  T = 33 C = 111 N = color I = 12;
	SU  T = 34 C = 111 N = color I = 12;
	SU  T = 35 C = 111 N = color I = 12;
	SU  T = 36 C = 111 N = color I = 12;
	SU  T = 37 C = 111 N = color I = 12;
	SU  T = 38 C = 111 N = color I = 12;
	SU  T = 39 C = 111 N = color I = 9;
	SU  T = 40 C = 111 N = color I = 9;
	SU  T = 41 C = 111 N = color I = 9;
	SU  T = 42 C = 111 N = color I = 9;
	SU  T = 43 C = 111 N = color I = 10;
	SU  T = 44 C = 111 N = color I = 10;
	SU  T = 45 C = 111 N = color I = 10;
	SU  T = 46 C = 111 N = color I = 7;
	SU  T = 47 C = 111 N = color I = 7;
	SU  T = 48 C = 111 N = color I = 7;
	SU  T = 49 C = 111 N = color I = 15;
	SU  T = 50 C = 111 N = color I = 15;
	SU  T = 51 C = 111 N = color I = 15;
	SU  T = 52 C = 111 N = color I = 15;

	TEXT   TAXON = 1 CHARACTER = 112 TEXT = 0;
	SU  T = 5 C = 112 N = color I = 17;
	SU  T = 6 C = 112 N = color I = 17;
	SU  T = 7 C = 112 N = color I = 17;
	SU  T = 8 C = 112 N = color I = 17;
	SU  T = 9 C = 112 N = color I = 17;
	SU  T = 10 C = 112 N = color I = 17;
	SU  T = 11 C = 112 N = color I = 17;
	SU  T = 12 C = 112 N = color I = 6;
	SU  T = 13 C = 112 N = color I = 6;
	SU  T = 14 C = 112 N = color I = 6;
	SU  T = 15 C = 112 N = color I = 6;
	SU  T = 16 C = 112 N = color I = 6;
	SU  T = 17 C = 112 N = color I = 6;
	SU  T = 18 C = 112 N = color I = 6;
	SU  T = 19 C = 112 N = color I = 6;
	SU  T = 20 C = 112 N = color I = 6;
	SU  T = 21 C = 112 N = color I = 13;
	SU  T = 22 C = 112 N = color I = 13;
	SU  T = 23 C = 112 N = color I = 13;
	SU  T = 24 C = 112 N = color I = 13;
	SU  T = 25 C = 112 N = color I = 13;
	SU  T = 26 C = 112 N = color I = 13;
	SU  T = 27 C = 112 N = color I = 13;
	SU  T = 28 C = 112 N = color I = 13;
	SU  T = 29 C = 112 N = color I = 13;
	SU  T = 30 C = 112 N = color I = 13;
	SU  T = 31 C = 112 N = color I = 12;
	SU  T = 32 C = 112 N = color I = 12;
	SU  T = 33 C = 112 N = color I = 12;
	SU  T = 34 C = 112 N = color I = 12;
	SU  T = 35 C = 112 N = color I = 12;
	SU  T = 36 C = 112 N = color I = 12;
	SU  T = 37 C = 112 N = color I = 12;
	SU  T = 38 C = 112 N = color I = 12;
	SU  T = 39 C = 112 N = color I = 9;
	SU  T = 40 C = 112 N = color I = 9;
	SU  T = 41 C = 112 N = color I = 9;
	SU  T = 42 C = 112 N = color I = 9;
	SU  T = 43 C = 112 N = color I = 10;
	SU  T = 44 C = 112 N = color I = 10;
	SU  T = 45 C = 112 N = color I = 10;
	SU  T = 46 C = 112 N = color I = 7;
	SU  T = 47 C = 112 N = color I = 7;
	SU  T = 48 C = 112 N = color I = 7;
	SU  T = 49 C = 112 N = color I = 15;
	SU  T = 50 C = 112 N = color I = 15;
	SU  T = 51 C = 112 N = color I = 15;
	SU  T = 52 C = 112 N = color I = 15;

	SU  T = 5 C = 113 N = color I = 17;
	SU  T = 6 C = 113 N = color I = 17;
	SU  T = 7 C = 113 N = color I = 17;
	SU  T = 8 C = 113 N = color I = 17;
	SU  T = 9 C = 113 N = color I = 17;
	SU  T = 10 C = 113 N = color I = 17;
	SU  T = 11 C = 113 N = color I = 17;
	SU  T = 12 C = 113 N = color I = 6;
	SU  T = 13 C = 113 N = color I = 6;
	SU  T = 14 C = 113 N = color I = 6;
	SU  T = 15 C = 113 N = color I = 6;
	SU  T = 16 C = 113 N = color I = 6;
	SU  T = 17 C = 113 N = color I = 6;
	SU  T = 18 C = 113 N = color I = 6;
	SU  T = 19 C = 113 N = color I = 6;
	SU  T = 20 C = 113 N = color I = 6;
	SU  T = 21 C = 113 N = color I = 13;
	SU  T = 22 C = 113 N = color I = 13;
	SU  T = 23 C = 113 N = color I = 13;
	SU  T = 24 C = 113 N = color I = 13;
	SU  T = 25 C = 113 N = color I = 13;
	SU  T = 26 C = 113 N = color I = 13;
	SU  T = 27 C = 113 N = color I = 13;
	SU  T = 28 C = 113 N = color I = 13;
	SU  T = 29 C = 113 N = color I = 13;
	SU  T = 30 C = 113 N = color I = 13;
	SU  T = 31 C = 113 N = color I = 12;
	SU  T = 32 C = 113 N = color I = 12;
	SU  T = 33 C = 113 N = color I = 12;
	SU  T = 34 C = 113 N = color I = 12;
	SU  T = 35 C = 113 N = color I = 12;
	SU  T = 36 C = 113 N = color I = 12;
	SU  T = 37 C = 113 N = color I = 12;
	SU  T = 38 C = 113 N = color I = 12;
	SU  T = 39 C = 113 N = color I = 9;
	SU  T = 40 C = 113 N = color I = 9;
	SU  T = 41 C = 113 N = color I = 9;
	SU  T = 42 C = 113 N = color I = 9;
	SU  T = 43 C = 113 N = color I = 10;
	SU  T = 44 C = 113 N = color I = 10;
	SU  T = 45 C = 113 N = color I = 10;
	SU  T = 46 C = 113 N = color I = 7;
	SU  T = 47 C = 113 N = color I = 7;
	SU  T = 48 C = 113 N = color I = 7;
	SU  T = 49 C = 113 N = color I = 15;
	SU  T = 50 C = 113 N = color I = 15;
	SU  T = 51 C = 113 N = color I = 15;
	SU  T = 52 C = 113 N = color I = 15;

	SU  T = 5 C = 114 N = color I = 17;
	SU  T = 6 C = 114 N = color I = 17;
	SU  T = 7 C = 114 N = color I = 17;
	SU  T = 8 C = 114 N = color I = 17;
	SU  T = 9 C = 114 N = color I = 17;
	SU  T = 10 C = 114 N = color I = 17;
	SU  T = 11 C = 114 N = color I = 17;
	SU  T = 12 C = 114 N = color I = 6;
	SU  T = 13 C = 114 N = color I = 6;
	SU  T = 14 C = 114 N = color I = 6;
	SU  T = 15 C = 114 N = color I = 6;
	SU  T = 16 C = 114 N = color I = 6;
	SU  T = 17 C = 114 N = color I = 6;
	SU  T = 18 C = 114 N = color I = 6;
	SU  T = 19 C = 114 N = color I = 6;
	SU  T = 20 C = 114 N = color I = 6;
	SU  T = 21 C = 114 N = color I = 13;
	SU  T = 22 C = 114 N = color I = 13;
	SU  T = 23 C = 114 N = color I = 13;
	SU  T = 24 C = 114 N = color I = 13;
	SU  T = 25 C = 114 N = color I = 13;
	SU  T = 26 C = 114 N = color I = 13;
	SU  T = 27 C = 114 N = color I = 13;
	SU  T = 28 C = 114 N = color I = 13;
	SU  T = 29 C = 114 N = color I = 13;
	SU  T = 30 C = 114 N = color I = 13;
	SU  T = 31 C = 114 N = color I = 12;
	SU  T = 32 C = 114 N = color I = 12;
	SU  T = 33 C = 114 N = color I = 12;
	SU  T = 34 C = 114 N = color I = 12;
	SU  T = 35 C = 114 N = color I = 12;
	SU  T = 36 C = 114 N = color I = 12;
	SU  T = 37 C = 114 N = color I = 12;
	SU  T = 38 C = 114 N = color I = 12;
	SU  T = 39 C = 114 N = color I = 9;
	SU  T = 40 C = 114 N = color I = 9;
	SU  T = 41 C = 114 N = color I = 9;
	SU  T = 42 C = 114 N = color I = 9;
	SU  T = 43 C = 114 N = color I = 10;
	SU  T = 44 C = 114 N = color I = 10;
	SU  T = 45 C = 114 N = color I = 10;
	SU  T = 46 C = 114 N = color I = 7;
	SU  T = 47 C = 114 N = color I = 7;
	SU  T = 48 C = 114 N = color I = 7;
	SU  T = 49 C = 114 N = color I = 15;
	SU  T = 50 C = 114 N = color I = 15;
	SU  T = 51 C = 114 N = color I = 15;
	SU  T = 52 C = 114 N = color I = 15;

	SU  T = 5 C = 115 N = color I = 17;
	SU  T = 6 C = 115 N = color I = 17;
	SU  T = 7 C = 115 N = color I = 17;
	SU  T = 8 C = 115 N = color I = 17;
	SU  T = 9 C = 115 N = color I = 17;
	SU  T = 10 C = 115 N = color I = 17;
	SU  T = 11 C = 115 N = color I = 17;
	SU  T = 12 C = 115 N = color I = 6;
	SU  T = 13 C = 115 N = color I = 6;
	SU  T = 14 C = 115 N = color I = 6;
	SU  T = 15 C = 115 N = color I = 6;
	SU  T = 16 C = 115 N = color I = 6;
	SU  T = 17 C = 115 N = color I = 6;
	SU  T = 18 C = 115 N = color I = 6;
	SU  T = 19 C = 115 N = color I = 6;
	SU  T = 20 C = 115 N = color I = 6;
	SU  T = 21 C = 115 N = color I = 13;
	SU  T = 22 C = 115 N = color I = 13;
	SU  T = 23 C = 115 N = color I = 13;
	SU  T = 24 C = 115 N = color I = 13;
	SU  T = 25 C = 115 N = color I = 13;
	SU  T = 26 C = 115 N = color I = 13;
	SU  T = 27 C = 115 N = color I = 13;
	SU  T = 28 C = 115 N = color I = 13;
	SU  T = 29 C = 115 N = color I = 13;
	SU  T = 30 C = 115 N = color I = 13;
	SU  T = 31 C = 115 N = color I = 12;
	SU  T = 32 C = 115 N = color I = 12;
	SU  T = 33 C = 115 N = color I = 12;
	SU  T = 34 C = 115 N = color I = 12;
	SU  T = 35 C = 115 N = color I = 12;
	SU  T = 36 C = 115 N = color I = 12;
	SU  T = 37 C = 115 N = color I = 12;
	SU  T = 38 C = 115 N = color I = 12;
	SU  T = 39 C = 115 N = color I = 9;
	SU  T = 40 C = 115 N = color I = 9;
	SU  T = 41 C = 115 N = color I = 9;
	SU  T = 42 C = 115 N = color I = 9;
	SU  T = 43 C = 115 N = color I = 10;
	SU  T = 44 C = 115 N = color I = 10;
	SU  T = 45 C = 115 N = color I = 10;
	SU  T = 46 C = 115 N = color I = 7;
	SU  T = 47 C = 115 N = color I = 7;
	SU  T = 48 C = 115 N = color I = 7;
	SU  T = 49 C = 115 N = color I = 15;
	SU  T = 50 C = 115 N = color I = 15;
	SU  T = 51 C = 115 N = color I = 15;
	SU  T = 52 C = 115 N = color I = 15;

	SU  T = 5 C = 116 N = color I = 17;
	SU  T = 6 C = 116 N = color I = 17;
	SU  T = 7 C = 116 N = color I = 17;
	SU  T = 8 C = 116 N = color I = 17;
	SU  T = 9 C = 116 N = color I = 17;
	SU  T = 10 C = 116 N = color I = 17;
	SU  T = 11 C = 116 N = color I = 17;
	SU  T = 12 C = 116 N = color I = 6;
	SU  T = 13 C = 116 N = color I = 6;
	SU  T = 14 C = 116 N = color I = 6;
	SU  T = 15 C = 116 N = color I = 6;
	SU  T = 16 C = 116 N = color I = 6;
	SU  T = 17 C = 116 N = color I = 6;
	SU  T = 18 C = 116 N = color I = 6;
	SU  T = 19 C = 116 N = color I = 6;
	SU  T = 20 C = 116 N = color I = 6;
	SU  T = 21 C = 116 N = color I = 13;
	SU  T = 22 C = 116 N = color I = 13;
	SU  T = 23 C = 116 N = color I = 13;
	SU  T = 24 C = 116 N = color I = 13;
	SU  T = 25 C = 116 N = color I = 13;
	SU  T = 26 C = 116 N = color I = 13;
	SU  T = 27 C = 116 N = color I = 13;
	SU  T = 28 C = 116 N = color I = 13;
	SU  T = 29 C = 116 N = color I = 13;
	SU  T = 30 C = 116 N = color I = 13;
	SU  T = 31 C = 116 N = color I = 12;
	SU  T = 32 C = 116 N = color I = 12;
	SU  T = 33 C = 116 N = color I = 12;
	SU  T = 34 C = 116 N = color I = 12;
	SU  T = 35 C = 116 N = color I = 12;
	SU  T = 36 C = 116 N = color I = 12;
	SU  T = 37 C = 116 N = color I = 12;
	SU  T = 38 C = 116 N = color I = 12;
	SU  T = 39 C = 116 N = color I = 9;
	SU  T = 40 C = 116 N = color I = 9;
	SU  T = 41 C = 116 N = color I = 9;
	SU  T = 42 C = 116 N = color I = 9;
	SU  T = 43 C = 116 N = color I = 10;
	SU  T = 44 C = 116 N = color I = 10;
	SU  T = 45 C = 116 N = color I = 10;
	SU  T = 46 C = 116 N = color I = 7;
	SU  T = 47 C = 116 N = color I = 7;
	SU  T = 48 C = 116 N = color I = 7;
	SU  T = 49 C = 116 N = color I = 15;
	SU  T = 50 C = 116 N = color I = 15;
	SU  T = 51 C = 116 N = color I = 15;
	SU  T = 52 C = 116 N = color I = 15;

	SU  T = 5 C = 117 N = color I = 17;
	SU  T = 6 C = 117 N = color I = 17;
	SU  T = 7 C = 117 N = color I = 17;
	SU  T = 8 C = 117 N = color I = 17;
	SU  T = 9 C = 117 N = color I = 17;
	SU  T = 10 C = 117 N = color I = 17;
	SU  T = 11 C = 117 N = color I = 17;
	SU  T = 12 C = 117 N = color I = 6;
	SU  T = 13 C = 117 N = color I = 6;
	SU  T = 14 C = 117 N = color I = 6;
	SU  T = 15 C = 117 N = color I = 6;
	SU  T = 16 C = 117 N = color I = 6;
	SU  T = 17 C = 117 N = color I = 6;
	SU  T = 18 C = 117 N = color I = 6;
	SU  T = 19 C = 117 N = color I = 6;
	SU  T = 20 C = 117 N = color I = 6;
	SU  T = 21 C = 117 N = color I = 13;
	SU  T = 22 C = 117 N = color I = 13;
	SU  T = 23 C = 117 N = color I = 13;
	SU  T = 24 C = 117 N = color I = 13;
	SU  T = 25 C = 117 N = color I = 13;
	SU  T = 26 C = 117 N = color I = 13;
	SU  T = 27 C = 117 N = color I = 13;
	SU  T = 28 C = 117 N = color I = 13;
	SU  T = 29 C = 117 N = color I = 13;
	SU  T = 30 C = 117 N = color I = 13;
	SU  T = 31 C = 117 N = color I = 12;
	SU  T = 32 C = 117 N = color I = 12;
	SU  T = 33 C = 117 N = color I = 12;
	SU  T = 34 C = 117 N = color I = 12;
	SU  T = 35 C = 117 N = color I = 12;
	SU  T = 36 C = 117 N = color I = 12;
	SU  T = 37 C = 117 N = color I = 12;
	SU  T = 38 C = 117 N = color I = 12;
	SU  T = 39 C = 117 N = color I = 9;
	SU  T = 40 C = 117 N = color I = 9;
	SU  T = 41 C = 117 N = color I = 9;
	SU  T = 42 C = 117 N = color I = 9;
	SU  T = 43 C = 117 N = color I = 10;
	SU  T = 44 C = 117 N = color I = 10;
	SU  T = 45 C = 117 N = color I = 10;
	SU  T = 46 C = 117 N = color I = 7;
	SU  T = 47 C = 117 N = color I = 7;
	SU  T = 48 C = 117 N = color I = 7;
	SU  T = 49 C = 117 N = color I = 15;
	SU  T = 50 C = 117 N = color I = 15;
	SU  T = 51 C = 117 N = color I = 15;
	SU  T = 52 C = 117 N = color I = 15;

	SU  T = 5 C = 118 N = color I = 17;
	SU  T = 6 C = 118 N = color I = 17;
	SU  T = 7 C = 118 N = color I = 17;
	SU  T = 8 C = 118 N = color I = 17;
	SU  T = 9 C = 118 N = color I = 17;
	SU  T = 10 C = 118 N = color I = 17;
	SU  T = 11 C = 118 N = color I = 17;
	SU  T = 12 C = 118 N = color I = 6;
	SU  T = 13 C = 118 N = color I = 6;
	SU  T = 14 C = 118 N = color I = 6;
	SU  T = 15 C = 118 N = color I = 6;
	SU  T = 16 C = 118 N = color I = 6;
	SU  T = 17 C = 118 N = color I = 6;
	SU  T = 18 C = 118 N = color I = 6;
	SU  T = 19 C = 118 N = color I = 6;
	SU  T = 20 C = 118 N = color I = 6;
	SU  T = 21 C = 118 N = color I = 13;
	SU  T = 22 C = 118 N = color I = 13;
	SU  T = 23 C = 118 N = color I = 13;
	SU  T = 24 C = 118 N = color I = 13;
	SU  T = 25 C = 118 N = color I = 13;
	SU  T = 26 C = 118 N = color I = 13;
	SU  T = 27 C = 118 N = color I = 13;
	SU  T = 28 C = 118 N = color I = 13;
	SU  T = 29 C = 118 N = color I = 13;
	SU  T = 30 C = 118 N = color I = 13;
	SU  T = 31 C = 118 N = color I = 12;
	SU  T = 32 C = 118 N = color I = 12;
	SU  T = 33 C = 118 N = color I = 12;
	SU  T = 34 C = 118 N = color I = 12;
	SU  T = 35 C = 118 N = color I = 12;
	SU  T = 36 C = 118 N = color I = 12;
	SU  T = 37 C = 118 N = color I = 12;
	SU  T = 38 C = 118 N = color I = 12;
	SU  T = 39 C = 118 N = color I = 9;
	SU  T = 40 C = 118 N = color I = 9;
	SU  T = 41 C = 118 N = color I = 9;
	SU  T = 42 C = 118 N = color I = 9;
	SU  T = 43 C = 118 N = color I = 10;
	SU  T = 44 C = 118 N = color I = 10;
	SU  T = 45 C = 118 N = color I = 10;
	SU  T = 46 C = 118 N = color I = 7;
	SU  T = 47 C = 118 N = color I = 7;
	SU  T = 48 C = 118 N = color I = 7;
	SU  T = 49 C = 118 N = color I = 15;
	SU  T = 50 C = 118 N = color I = 15;
	SU  T = 51 C = 118 N = color I = 15;
	SU  T = 52 C = 118 N = color I = 15;

	SU  T = 5 C = 119 N = color I = 17;
	SU  T = 6 C = 119 N = color I = 17;
	SU  T = 7 C = 119 N = color I = 17;
	SU  T = 8 C = 119 N = color I = 17;
	SU  T = 9 C = 119 N = color I = 17;
	SU  T = 10 C = 119 N = color I = 17;
	SU  T = 11 C = 119 N = color I = 17;
	SU  T = 12 C = 119 N = color I = 6;
	SU  T = 13 C = 119 N = color I = 6;
	SU  T = 14 C = 119 N = color I = 6;
	SU  T = 15 C = 119 N = color I = 6;
	SU  T = 16 C = 119 N = color I = 6;
	SU  T = 17 C = 119 N = color I = 6;
	SU  T = 18 C = 119 N = color I = 6;
	SU  T = 19 C = 119 N = color I = 6;
	SU  T = 20 C = 119 N = color I = 6;
	SU  T = 21 C = 119 N = color I = 13;
	SU  T = 22 C = 119 N = color I = 13;
	SU  T = 23 C = 119 N = color I = 13;
	SU  T = 24 C = 119 N = color I = 13;
	SU  T = 25 C = 119 N = color I = 13;
	SU  T = 26 C = 119 N = color I = 13;
	SU  T = 27 C = 119 N = color I = 13;
	SU  T = 28 C = 119 N = color I = 13;
	SU  T = 29 C = 119 N = color I = 13;
	SU  T = 30 C = 119 N = color I = 13;
	SU  T = 31 C = 119 N = color I = 12;
	SU  T = 32 C = 119 N = color I = 12;
	SU  T = 33 C = 119 N = color I = 12;
	SU  T = 34 C = 119 N = color I = 12;
	SU  T = 35 C = 119 N = color I = 12;
	SU  T = 36 C = 119 N = color I = 12;
	SU  T = 37 C = 119 N = color I = 12;
	SU  T = 38 C = 119 N = color I = 12;
	SU  T = 39 C = 119 N = color I = 9;
	SU  T = 40 C = 119 N = color I = 9;
	SU  T = 41 C = 119 N = color I = 9;
	SU  T = 42 C = 119 N = color I = 9;
	SU  T = 43 C = 119 N = color I = 10;
	SU  T = 44 C = 119 N = color I = 10;
	SU  T = 45 C = 119 N = color I = 10;
	SU  T = 46 C = 119 N = color I = 7;
	SU  T = 47 C = 119 N = color I = 7;
	SU  T = 48 C = 119 N = color I = 7;
	SU  T = 49 C = 119 N = color I = 15;
	SU  T = 50 C = 119 N = color I = 15;
	SU  T = 51 C = 119 N = color I = 15;
	SU  T = 52 C = 119 N = color I = 15;

	SU  T = 5 C = 120 N = color I = 17;
	SU  T = 6 C = 120 N = color I = 17;
	SU  T = 7 C = 120 N = color I = 17;
	SU  T = 8 C = 120 N = color I = 17;
	SU  T = 9 C = 120 N = color I = 17;
	SU  T = 10 C = 120 N = color I = 17;
	SU  T = 11 C = 120 N = color I = 17;
	SU  T = 12 C = 120 N = color I = 6;
	SU  T = 13 C = 120 N = color I = 6;
	SU  T = 14 C = 120 N = color I = 6;
	SU  T = 15 C = 120 N = color I = 6;
	SU  T = 16 C = 120 N = color I = 6;
	SU  T = 17 C = 120 N = color I = 6;
	SU  T = 18 C = 120 N = color I = 6;
	SU  T = 19 C = 120 N = color I = 6;
	SU  T = 20 C = 120 N = color I = 6;
	SU  T = 21 C = 120 N = color I = 13;
	SU  T = 22 C = 120 N = color I = 13;
	SU  T = 23 C = 120 N = color I = 13;
	SU  T = 24 C = 120 N = color I = 13;
	SU  T = 25 C = 120 N = color I = 13;
	SU  T = 26 C = 120 N = color I = 13;
	SU  T = 27 C = 120 N = color I = 13;
	SU  T = 28 C = 120 N = color I = 13;
	SU  T = 29 C = 120 N = color I = 13;
	SU  T = 30 C = 120 N = color I = 13;
	SU  T = 31 C = 120 N = color I = 12;
	SU  T = 32 C = 120 N = color I = 12;
	SU  T = 33 C = 120 N = color I = 12;
	SU  T = 34 C = 120 N = color I = 12;
	SU  T = 35 C = 120 N = color I = 12;
	SU  T = 36 C = 120 N = color I = 12;
	SU  T = 37 C = 120 N = color I = 12;
	SU  T = 38 C = 120 N = color I = 12;
	SU  T = 39 C = 120 N = color I = 9;
	SU  T = 40 C = 120 N = color I = 9;
	SU  T = 41 C = 120 N = color I = 9;
	SU  T = 42 C = 120 N = color I = 9;
	SU  T = 43 C = 120 N = color I = 10;
	SU  T = 44 C = 120 N = color I = 10;
	SU  T = 45 C = 120 N = color I = 10;
	SU  T = 46 C = 120 N = color I = 7;
	SU  T = 47 C = 120 N = color I = 7;
	SU  T = 48 C = 120 N = color I = 7;
	SU  T = 49 C = 120 N = color I = 15;
	SU  T = 50 C = 120 N = color I = 15;
	SU  T = 51 C = 120 N = color I = 15;
	SU  T = 52 C = 120 N = color I = 15;

	SU  T = 5 C = 121 N = color I = 17;
	SU  T = 6 C = 121 N = color I = 17;
	SU  T = 7 C = 121 N = color I = 17;
	SU  T = 8 C = 121 N = color I = 17;
	SU  T = 9 C = 121 N = color I = 17;
	SU  T = 10 C = 121 N = color I = 17;
	SU  T = 11 C = 121 N = color I = 17;
	SU  T = 12 C = 121 N = color I = 6;
	SU  T = 13 C = 121 N = color I = 6;
	SU  T = 14 C = 121 N = color I = 6;
	SU  T = 15 C = 121 N = color I = 6;
	SU  T = 16 C = 121 N = color I = 6;
	SU  T = 17 C = 121 N = color I = 6;
	SU  T = 18 C = 121 N = color I = 6;
	SU  T = 19 C = 121 N = color I = 6;
	SU  T = 20 C = 121 N = color I = 6;
	SU  T = 21 C = 121 N = color I = 13;
	SU  T = 22 C = 121 N = color I = 13;
	SU  T = 23 C = 121 N = color I = 13;
	SU  T = 24 C = 121 N = color I = 13;
	SU  T = 25 C = 121 N = color I = 13;
	SU  T = 26 C = 121 N = color I = 13;
	SU  T = 27 C = 121 N = color I = 13;
	SU  T = 28 C = 121 N = color I = 13;
	SU  T = 29 C = 121 N = color I = 13;
	SU  T = 30 C = 121 N = color I = 13;
	SU  T = 31 C = 121 N = color I = 12;
	SU  T = 32 C = 121 N = color I = 12;
	SU  T = 33 C = 121 N = color I = 12;
	SU  T = 34 C = 121 N = color I = 12;
	SU  T = 35 C = 121 N = color I = 12;
	SU  T = 36 C = 121 N = color I = 12;
	SU  T = 37 C = 121 N = color I = 12;
	SU  T = 38 C = 121 N = color I = 12;
	SU  T = 39 C = 121 N = color I = 9;
	SU  T = 40 C = 121 N = color I = 9;
	SU  T = 41 C = 121 N = color I = 9;
	SU  T = 42 C = 121 N = color I = 9;
	SU  T = 43 C = 121 N = color I = 10;
	SU  T = 44 C = 121 N = color I = 10;
	SU  T = 45 C = 121 N = color I = 10;
	SU  T = 46 C = 121 N = color I = 7;
	SU  T = 47 C = 121 N = color I = 7;
	SU  T = 48 C = 121 N = color I = 7;
	SU  T = 49 C = 121 N = color I = 15;
	SU  T = 50 C = 121 N = color I = 15;
	SU  T = 51 C = 121 N = color I = 15;
	SU  T = 52 C = 121 N = color I = 15;

	SU  T = 5 C = 122 N = color I = 17;
	SU  T = 6 C = 122 N = color I = 17;
	SU  T = 7 C = 122 N = color I = 17;
	SU  T = 8 C = 122 N = color I = 17;
	SU  T = 9 C = 122 N = color I = 17;
	SU  T = 10 C = 122 N = color I = 17;
	SU  T = 11 C = 122 N = color I = 17;
	SU  T = 12 C = 122 N = color I = 6;
	SU  T = 13 C = 122 N = color I = 6;
	SU  T = 14 C = 122 N = color I = 6;
	SU  T = 15 C = 122 N = color I = 6;
	SU  T = 16 C = 122 N = color I = 6;
	SU  T = 17 C = 122 N = color I = 6;
	SU  T = 18 C = 122 N = color I = 6;
	SU  T = 19 C = 122 N = color I = 6;
	SU  T = 20 C = 122 N = color I = 6;
	SU  T = 21 C = 122 N = color I = 13;
	SU  T = 22 C = 122 N = color I = 13;
	SU  T = 23 C = 122 N = color I = 13;
	SU  T = 24 C = 122 N = color I = 13;
	SU  T = 25 C = 122 N = color I = 13;
	SU  T = 26 C = 122 N = color I = 13;
	SU  T = 27 C = 122 N = color I = 13;
	SU  T = 28 C = 122 N = color I = 13;
	SU  T = 29 C = 122 N = color I = 13;
	SU  T = 30 C = 122 N = color I = 13;
	SU  T = 31 C = 122 N = color I = 12;
	SU  T = 32 C = 122 N = color I = 12;
	SU  T = 33 C = 122 N = color I = 12;
	SU  T = 34 C = 122 N = color I = 12;
	SU  T = 35 C = 122 N = color I = 12;
	SU  T = 36 C = 122 N = color I = 12;
	SU  T = 37 C = 122 N = color I = 12;
	SU  T = 38 C = 122 N = color I = 12;
	SU  T = 39 C = 122 N = color I = 9;
	SU  T = 40 C = 122 N = color I = 9;
	SU  T = 41 C = 122 N = color I = 9;
	SU  T = 42 C = 122 N = color I = 9;
	SU  T = 43 C = 122 N = color I = 10;
	SU  T = 44 C = 122 N = color I = 10;
	SU  T = 45 C = 122 N = color I = 10;
	SU  T = 46 C = 122 N = color I = 7;
	SU  T = 47 C = 122 N = color I = 7;
	SU  T = 48 C = 122 N = color I = 7;
	SU  T = 49 C = 122 N = color I = 15;
	SU  T = 50 C = 122 N = color I = 15;
	SU  T = 51 C = 122 N = color I = 15;
	SU  T = 52 C = 122 N = color I = 15;

	SU  T = 5 C = 123 N = color I = 17;
	SU  T = 6 C = 123 N = color I = 17;
	SU  T = 7 C = 123 N = color I = 17;
	SU  T = 8 C = 123 N = color I = 17;
	SU  T = 9 C = 123 N = color I = 17;
	SU  T = 10 C = 123 N = color I = 17;
	SU  T = 11 C = 123 N = color I = 17;
	SU  T = 12 C = 123 N = color I = 6;
	SU  T = 13 C = 123 N = color I = 6;
	SU  T = 14 C = 123 N = color I = 6;
	SU  T = 15 C = 123 N = color I = 6;
	SU  T = 16 C = 123 N = color I = 6;
	SU  T = 17 C = 123 N = color I = 6;
	SU  T = 18 C = 123 N = color I = 6;
	SU  T = 19 C = 123 N = color I = 6;
	SU  T = 20 C = 123 N = color I = 6;
	SU  T = 21 C = 123 N = color I = 13;
	SU  T = 22 C = 123 N = color I = 13;
	SU  T = 23 C = 123 N = color I = 13;
	SU  T = 24 C = 123 N = color I = 13;
	SU  T = 25 C = 123 N = color I = 13;
	SU  T = 26 C = 123 N = color I = 13;
	SU  T = 27 C = 123 N = color I = 13;
	SU  T = 28 C = 123 N = color I = 13;
	SU  T = 29 C = 123 N = color I = 13;
	SU  T = 30 C = 123 N = color I = 13;
	SU  T = 31 C = 123 N = color I = 12;
	SU  T = 32 C = 123 N = color I = 12;
	SU  T = 33 C = 123 N = color I = 12;
	SU  T = 34 C = 123 N = color I = 12;
	SU  T = 35 C = 123 N = color I = 12;
	SU  T = 36 C = 123 N = color I = 12;
	SU  T = 37 C = 123 N = color I = 12;
	SU  T = 38 C = 123 N = color I = 12;
	SU  T = 39 C = 123 N = color I = 9;
	SU  T = 40 C = 123 N = color I = 9;
	SU  T = 41 C = 123 N = color I = 9;
	SU  T = 42 C = 123 N = color I = 9;
	SU  T = 43 C = 123 N = color I = 10;
	SU  T = 44 C = 123 N = color I = 10;
	SU  T = 45 C = 123 N = color I = 10;
	SU  T = 46 C = 123 N = color I = 7;
	SU  T = 47 C = 123 N = color I = 7;
	SU  T = 48 C = 123 N = color I = 7;
	SU  T = 49 C = 123 N = color I = 15;
	SU  T = 50 C = 123 N = color I = 15;
	SU  T = 51 C = 123 N = color I = 15;
	SU  T = 52 C = 123 N = color I = 15;

	SU  T = 5 C = 124 N = color I = 17;
	SU  T = 6 C = 124 N = color I = 17;
	SU  T = 7 C = 124 N = color I = 17;
	SU  T = 8 C = 124 N = color I = 17;
	SU  T = 9 C = 124 N = color I = 17;
	SU  T = 10 C = 124 N = color I = 17;
	SU  T = 11 C = 124 N = color I = 17;
	SU  T = 12 C = 124 N = color I = 6;
	SU  T = 13 C = 124 N = color I = 6;
	SU  T = 14 C = 124 N = color I = 6;
	SU  T = 15 C = 124 N = color I = 6;
	SU  T = 16 C = 124 N = color I = 6;
	SU  T = 17 C = 124 N = color I = 6;
	SU  T = 18 C = 124 N = color I = 6;
	SU  T = 19 C = 124 N = color I = 6;
	SU  T = 20 C = 124 N = color I = 6;
	SU  T = 21 C = 124 N = color I = 13;
	SU  T = 22 C = 124 N = color I = 13;
	SU  T = 23 C = 124 N = color I = 13;
	SU  T = 24 C = 124 N = color I = 13;
	SU  T = 25 C = 124 N = color I = 13;
	SU  T = 26 C = 124 N = color I = 13;
	SU  T = 27 C = 124 N = color I = 13;
	SU  T = 28 C = 124 N = color I = 13;
	SU  T = 29 C = 124 N = color I = 13;
	SU  T = 30 C = 124 N = color I = 13;
	SU  T = 31 C = 124 N = color I = 12;
	SU  T = 32 C = 124 N = color I = 12;
	SU  T = 33 C = 124 N = color I = 12;
	SU  T = 34 C = 124 N = color I = 12;
	SU  T = 35 C = 124 N = color I = 12;
	SU  T = 36 C = 124 N = color I = 12;
	SU  T = 37 C = 124 N = color I = 12;
	SU  T = 38 C = 124 N = color I = 12;
	SU  T = 39 C = 124 N = color I = 9;
	SU  T = 40 C = 124 N = color I = 9;
	SU  T = 41 C = 124 N = color I = 9;
	SU  T = 42 C = 124 N = color I = 9;
	SU  T = 43 C = 124 N = color I = 10;
	SU  T = 44 C = 124 N = color I = 10;
	SU  T = 45 C = 124 N = color I = 10;
	SU  T = 46 C = 124 N = color I = 7;
	SU  T = 47 C = 124 N = color I = 7;
	SU  T = 48 C = 124 N = color I = 7;
	SU  T = 49 C = 124 N = color I = 15;
	SU  T = 50 C = 124 N = color I = 15;
	SU  T = 51 C = 124 N = color I = 15;
	SU  T = 52 C = 124 N = color I = 15;

	SU  T = 5 C = 125 N = color I = 17;
	SU  T = 6 C = 125 N = color I = 17;
	SU  T = 7 C = 125 N = color I = 17;
	SU  T = 8 C = 125 N = color I = 17;
	SU  T = 9 C = 125 N = color I = 17;
	SU  T = 10 C = 125 N = color I = 17;
	SU  T = 11 C = 125 N = color I = 17;
	SU  T = 12 C = 125 N = color I = 6;
	SU  T = 13 C = 125 N = color I = 6;
	SU  T = 14 C = 125 N = color I = 6;
	SU  T = 15 C = 125 N = color I = 6;
	SU  T = 16 C = 125 N = color I = 6;
	SU  T = 17 C = 125 N = color I = 6;
	SU  T = 18 C = 125 N = color I = 6;
	SU  T = 19 C = 125 N = color I = 6;
	SU  T = 20 C = 125 N = color I = 6;
	SU  T = 21 C = 125 N = color I = 13;
	SU  T = 22 C = 125 N = color I = 13;
	SU  T = 23 C = 125 N = color I = 13;
	SU  T = 24 C = 125 N = color I = 13;
	SU  T = 25 C = 125 N = color I = 13;
	SU  T = 26 C = 125 N = color I = 13;
	SU  T = 27 C = 125 N = color I = 13;
	SU  T = 28 C = 125 N = color I = 13;
	SU  T = 29 C = 125 N = color I = 13;
	SU  T = 30 C = 125 N = color I = 13;
	SU  T = 31 C = 125 N = color I = 12;
	SU  T = 32 C = 125 N = color I = 12;
	SU  T = 33 C = 125 N = color I = 12;
	SU  T = 34 C = 125 N = color I = 12;
	SU  T = 35 C = 125 N = color I = 12;
	SU  T = 36 C = 125 N = color I = 12;
	SU  T = 37 C = 125 N = color I = 12;
	SU  T = 38 C = 125 N = color I = 12;
	SU  T = 39 C = 125 N = color I = 9;
	SU  T = 40 C = 125 N = color I = 9;
	SU  T = 41 C = 125 N = color I = 9;
	SU  T = 42 C = 125 N = color I = 9;
	SU  T = 43 C = 125 N = color I = 10;
	SU  T = 44 C = 125 N = color I = 10;
	SU  T = 45 C = 125 N = color I = 10;
	SU  T = 46 C = 125 N = color I = 7;
	SU  T = 47 C = 125 N = color I = 7;
	SU  T = 48 C = 125 N = color I = 7;
	SU  T = 49 C = 125 N = color I = 15;
	SU  T = 50 C = 125 N = color I = 15;
	SU  T = 51 C = 125 N = color I = 15;
	SU  T = 52 C = 125 N = color I = 15;

	SU  T = 5 C = 126 N = color I = 17;
	SU  T = 6 C = 126 N = color I = 17;
	SU  T = 7 C = 126 N = color I = 17;
	SU  T = 8 C = 126 N = color I = 17;
	SU  T = 9 C = 126 N = color I = 17;
	SU  T = 10 C = 126 N = color I = 17;
	SU  T = 11 C = 126 N = color I = 17;
	SU  T = 12 C = 126 N = color I = 6;
	SU  T = 13 C = 126 N = color I = 6;
	SU  T = 14 C = 126 N = color I = 6;
	SU  T = 15 C = 126 N = color I = 6;
	SU  T = 16 C = 126 N = color I = 6;
	SU  T = 17 C = 126 N = color I = 6;
	SU  T = 18 C = 126 N = color I = 6;
	SU  T = 19 C = 126 N = color I = 6;
	SU  T = 20 C = 126 N = color I = 6;
	SU  T = 21 C = 126 N = color I = 13;
	SU  T = 22 C = 126 N = color I = 13;
	SU  T = 23 C = 126 N = color I = 13;
	SU  T = 24 C = 126 N = color I = 13;
	SU  T = 25 C = 126 N = color I = 13;
	SU  T = 26 C = 126 N = color I = 13;
	SU  T = 27 C = 126 N = color I = 13;
	SU  T = 28 C = 126 N = color I = 13;
	SU  T = 29 C = 126 N = color I = 13;
	SU  T = 30 C = 126 N = color I = 13;
	SU  T = 31 C = 126 N = color I = 12;
	SU  T = 32 C = 126 N = color I = 12;
	SU  T = 33 C = 126 N = color I = 12;
	SU  T = 34 C = 126 N = color I = 12;
	SU  T = 35 C = 126 N = color I = 12;
	SU  T = 36 C = 126 N = color I = 12;
	SU  T = 37 C = 126 N = color I = 12;
	SU  T = 38 C = 126 N = color I = 12;
	SU  T = 39 C = 126 N = color I = 9;
	SU  T = 40 C = 126 N = color I = 9;
	SU  T = 41 C = 126 N = color I = 9;
	SU  T = 42 C = 126 N = color I = 9;
	SU  T = 43 C = 126 N = color I = 10;
	SU  T = 44 C = 126 N = color I = 10;
	SU  T = 45 C = 126 N = color I = 10;
	SU  T = 46 C = 126 N = color I = 7;
	SU  T = 47 C = 126 N = color I = 7;
	SU  T = 48 C = 126 N = color I = 7;
	SU  T = 49 C = 126 N = color I = 15;
	SU  T = 50 C = 126 N = color I = 15;
	SU  T = 51 C = 126 N = color I = 15;
	SU  T = 52 C = 126 N = color I = 15;

	SU  T = 5 C = 127 N = color I = 17;
	SU  T = 6 C = 127 N = color I = 17;
	SU  T = 7 C = 127 N = color I = 17;
	SU  T = 8 C = 127 N = color I = 17;
	SU  T = 9 C = 127 N = color I = 17;
	SU  T = 10 C = 127 N = color I = 17;
	SU  T = 11 C = 127 N = color I = 17;
	SU  T = 12 C = 127 N = color I = 6;
	SU  T = 13 C = 127 N = color I = 6;
	SU  T = 14 C = 127 N = color I = 6;
	SU  T = 15 C = 127 N = color I = 6;
	SU  T = 16 C = 127 N = color I = 6;
	SU  T = 17 C = 127 N = color I = 6;
	SU  T = 18 C = 127 N = color I = 6;
	SU  T = 19 C = 127 N = color I = 6;
	SU  T = 20 C = 127 N = color I = 6;
	SU  T = 21 C = 127 N = color I = 13;
	SU  T = 22 C = 127 N = color I = 13;
	SU  T = 23 C = 127 N = color I = 13;
	SU  T = 24 C = 127 N = color I = 13;
	SU  T = 25 C = 127 N = color I = 13;
	SU  T = 26 C = 127 N = color I = 13;
	SU  T = 27 C = 127 N = color I = 13;
	SU  T = 28 C = 127 N = color I = 13;
	SU  T = 29 C = 127 N = color I = 13;
	SU  T = 30 C = 127 N = color I = 13;
	SU  T = 31 C = 127 N = color I = 12;
	SU  T = 32 C = 127 N = color I = 12;
	SU  T = 33 C = 127 N = color I = 12;
	SU  T = 34 C = 127 N = color I = 12;
	SU  T = 35 C = 127 N = color I = 12;
	SU  T = 36 C = 127 N = color I = 12;
	SU  T = 37 C = 127 N = color I = 12;
	SU  T = 38 C = 127 N = color I = 12;
	SU  T = 39 C = 127 N = color I = 9;
	SU  T = 40 C = 127 N = color I = 9;
	SU  T = 41 C = 127 N = color I = 9;
	SU  T = 42 C = 127 N = color I = 9;
	SU  T = 43 C = 127 N = color I = 10;
	SU  T = 44 C = 127 N = color I = 10;
	SU  T = 45 C = 127 N = color I = 10;
	SU  T = 46 C = 127 N = color I = 7;
	SU  T = 47 C = 127 N = color I = 7;
	SU  T = 48 C = 127 N = color I = 7;
	SU  T = 49 C = 127 N = color I = 15;
	SU  T = 50 C = 127 N = color I = 15;
	SU  T = 51 C = 127 N = color I = 15;
	SU  T = 52 C = 127 N = color I = 15;

	SU  T = 5 C = 128 N = color I = 17;
	SU  T = 6 C = 128 N = color I = 17;
	SU  T = 7 C = 128 N = color I = 17;
	SU  T = 8 C = 128 N = color I = 17;
	SU  T = 9 C = 128 N = color I = 17;
	SU  T = 10 C = 128 N = color I = 17;
	SU  T = 11 C = 128 N = color I = 17;
	SU  T = 12 C = 128 N = color I = 6;
	SU  T = 13 C = 128 N = color I = 6;
	SU  T = 14 C = 128 N = color I = 6;
	SU  T = 15 C = 128 N = color I = 6;
	SU  T = 16 C = 128 N = color I = 6;
	SU  T = 17 C = 128 N = color I = 6;
	SU  T = 18 C = 128 N = color I = 6;
	SU  T = 19 C = 128 N = color I = 6;
	SU  T = 20 C = 128 N = color I = 6;
	SU  T = 21 C = 128 N = color I = 13;
	SU  T = 22 C = 128 N = color I = 13;
	SU  T = 23 C = 128 N = color I = 13;
	SU  T = 24 C = 128 N = color I = 13;
	SU  T = 25 C = 128 N = color I = 13;
	SU  T = 26 C = 128 N = color I = 13;
	SU  T = 27 C = 128 N = color I = 13;
	SU  T = 28 C = 128 N = color I = 13;
	SU  T = 29 C = 128 N = color I = 13;
	SU  T = 30 C = 128 N = color I = 13;
	SU  T = 31 C = 128 N = color I = 12;
	SU  T = 32 C = 128 N = color I = 12;
	SU  T = 33 C = 128 N = color I = 12;
	SU  T = 34 C = 128 N = color I = 12;
	SU  T = 35 C = 128 N = color I = 12;
	SU  T = 36 C = 128 N = color I = 12;
	SU  T = 37 C = 128 N = color I = 12;
	SU  T = 38 C = 128 N = color I = 12;
	SU  T = 39 C = 128 N = color I = 9;
	SU  T = 40 C = 128 N = color I = 9;
	SU  T = 41 C = 128 N = color I = 9;
	SU  T = 42 C = 128 N = color I = 9;
	SU  T = 43 C = 128 N = color I = 10;
	SU  T = 44 C = 128 N = color I = 10;
	SU  T = 45 C = 128 N = color I = 10;
	SU  T = 46 C = 128 N = color I = 7;
	SU  T = 47 C = 128 N = color I = 7;
	SU  T = 48 C = 128 N = color I = 7;
	SU  T = 49 C = 128 N = color I = 15;
	SU  T = 50 C = 128 N = color I = 15;
	SU  T = 51 C = 128 N = color I = 15;
	SU  T = 52 C = 128 N = color I = 15;

	SU  T = 5 C = 129 N = color I = 17;
	SU  T = 6 C = 129 N = color I = 17;
	SU  T = 7 C = 129 N = color I = 17;
	SU  T = 8 C = 129 N = color I = 17;
	SU  T = 9 C = 129 N = color I = 17;
	SU  T = 10 C = 129 N = color I = 17;
	SU  T = 11 C = 129 N = color I = 17;
	SU  T = 12 C = 129 N = color I = 6;
	SU  T = 13 C = 129 N = color I = 6;
	SU  T = 14 C = 129 N = color I = 6;
	SU  T = 15 C = 129 N = color I = 6;
	SU  T = 16 C = 129 N = color I = 6;
	SU  T = 17 C = 129 N = color I = 6;
	SU  T = 18 C = 129 N = color I = 6;
	SU  T = 19 C = 129 N = color I = 6;
	SU  T = 20 C = 129 N = color I = 6;
	SU  T = 21 C = 129 N = color I = 13;
	SU  T = 22 C = 129 N = color I = 13;
	SU  T = 23 C = 129 N = color I = 13;
	SU  T = 24 C = 129 N = color I = 13;
	SU  T = 25 C = 129 N = color I = 13;
	SU  T = 26 C = 129 N = color I = 13;
	SU  T = 27 C = 129 N = color I = 13;
	SU  T = 28 C = 129 N = color I = 13;
	SU  T = 29 C = 129 N = color I = 13;
	SU  T = 30 C = 129 N = color I = 13;
	SU  T = 31 C = 129 N = color I = 12;
	SU  T = 32 C = 129 N = color I = 12;
	SU  T = 33 C = 129 N = color I = 12;
	SU  T = 34 C = 129 N = color I = 12;
	SU  T = 35 C = 129 N = color I = 12;
	SU  T = 36 C = 129 N = color I = 12;
	SU  T = 37 C = 129 N = color I = 12;
	SU  T = 38 C = 129 N = color I = 12;
	SU  T = 39 C = 129 N = color I = 9;
	SU  T = 40 C = 129 N = color I = 9;
	SU  T = 41 C = 129 N = color I = 9;
	SU  T = 42 C = 129 N = color I = 9;
	SU  T = 43 C = 129 N = color I = 10;
	SU  T = 44 C = 129 N = color I = 10;
	SU  T = 45 C = 129 N = color I = 10;
	SU  T = 46 C = 129 N = color I = 7;
	SU  T = 47 C = 129 N = color I = 7;
	SU  T = 48 C = 129 N = color I = 7;
	SU  T = 49 C = 129 N = color I = 15;
	SU  T = 50 C = 129 N = color I = 15;
	SU  T = 51 C = 129 N = color I = 15;
	SU  T = 52 C = 129 N = color I = 15;

	SU  T = 5 C = 130 N = color I = 17;
	SU  T = 6 C = 130 N = color I = 17;
	SU  T = 7 C = 130 N = color I = 17;
	SU  T = 8 C = 130 N = color I = 17;
	SU  T = 9 C = 130 N = color I = 17;
	SU  T = 10 C = 130 N = color I = 17;
	SU  T = 11 C = 130 N = color I = 17;
	SU  T = 12 C = 130 N = color I = 6;
	SU  T = 13 C = 130 N = color I = 6;
	SU  T = 14 C = 130 N = color I = 6;
	SU  T = 15 C = 130 N = color I = 6;
	SU  T = 16 C = 130 N = color I = 6;
	SU  T = 17 C = 130 N = color I = 6;
	SU  T = 18 C = 130 N = color I = 6;
	SU  T = 19 C = 130 N = color I = 6;
	SU  T = 20 C = 130 N = color I = 6;
	SU  T = 21 C = 130 N = color I = 13;
	SU  T = 22 C = 130 N = color I = 13;
	SU  T = 23 C = 130 N = color I = 13;
	SU  T = 24 C = 130 N = color I = 13;
	SU  T = 25 C = 130 N = color I = 13;
	SU  T = 26 C = 130 N = color I = 13;
	SU  T = 27 C = 130 N = color I = 13;
	SU  T = 28 C = 130 N = color I = 13;
	SU  T = 29 C = 130 N = color I = 13;
	SU  T = 30 C = 130 N = color I = 13;
	SU  T = 31 C = 130 N = color I = 12;
	SU  T = 32 C = 130 N = color I = 12;
	SU  T = 33 C = 130 N = color I = 12;
	SU  T = 34 C = 130 N = color I = 12;
	SU  T = 35 C = 130 N = color I = 12;
	SU  T = 36 C = 130 N = color I = 12;
	SU  T = 37 C = 130 N = color I = 12;
	SU  T = 38 C = 130 N = color I = 12;
	SU  T = 39 C = 130 N = color I = 9;
	SU  T = 40 C = 130 N = color I = 9;
	SU  T = 41 C = 130 N = color I = 9;
	SU  T = 42 C = 130 N = color I = 9;
	SU  T = 43 C = 130 N = color I = 10;
	SU  T = 44 C = 130 N = color I = 10;
	SU  T = 45 C = 130 N = color I = 10;
	SU  T = 46 C = 130 N = color I = 7;
	SU  T = 47 C = 130 N = color I = 7;
	SU  T = 48 C = 130 N = color I = 7;
	SU  T = 49 C = 130 N = color I = 15;
	SU  T = 50 C = 130 N = color I = 15;
	SU  T = 51 C = 130 N = color I = 15;
	SU  T = 52 C = 130 N = color I = 15;

	SU  T = 5 C = 131 N = color I = 17;
	SU  T = 6 C = 131 N = color I = 17;
	SU  T = 7 C = 131 N = color I = 17;
	SU  T = 8 C = 131 N = color I = 17;
	SU  T = 9 C = 131 N = color I = 17;
	SU  T = 10 C = 131 N = color I = 17;
	SU  T = 11 C = 131 N = color I = 17;
	SU  T = 12 C = 131 N = color I = 6;
	SU  T = 13 C = 131 N = color I = 6;
	SU  T = 14 C = 131 N = color I = 6;
	SU  T = 15 C = 131 N = color I = 6;
	SU  T = 16 C = 131 N = color I = 6;
	SU  T = 17 C = 131 N = color I = 6;
	SU  T = 18 C = 131 N = color I = 6;
	SU  T = 19 C = 131 N = color I = 6;
	SU  T = 20 C = 131 N = color I = 6;
	SU  T = 21 C = 131 N = color I = 13;
	SU  T = 22 C = 131 N = color I = 13;
	SU  T = 23 C = 131 N = color I = 13;
	SU  T = 24 C = 131 N = color I = 13;
	SU  T = 25 C = 131 N = color I = 13;
	SU  T = 26 C = 131 N = color I = 13;
	SU  T = 27 C = 131 N = color I = 13;
	SU  T = 28 C = 131 N = color I = 13;
	SU  T = 29 C = 131 N = color I = 13;
	SU  T = 30 C = 131 N = color I = 13;
	SU  T = 31 C = 131 N = color I = 12;
	SU  T = 32 C = 131 N = color I = 12;
	SU  T = 33 C = 131 N = color I = 12;
	SU  T = 34 C = 131 N = color I = 12;
	SU  T = 35 C = 131 N = color I = 12;
	SU  T = 36 C = 131 N = color I = 12;
	SU  T = 37 C = 131 N = color I = 12;
	SU  T = 38 C = 131 N = color I = 12;
	SU  T = 39 C = 131 N = color I = 9;
	SU  T = 40 C = 131 N = color I = 9;
	SU  T = 41 C = 131 N = color I = 9;
	SU  T = 42 C = 131 N = color I = 9;
	SU  T = 43 C = 131 N = color I = 10;
	SU  T = 44 C = 131 N = color I = 10;
	SU  T = 45 C = 131 N = color I = 10;
	SU  T = 46 C = 131 N = color I = 7;
	SU  T = 47 C = 131 N = color I = 7;
	SU  T = 48 C = 131 N = color I = 7;
	SU  T = 49 C = 131 N = color I = 15;
	SU  T = 50 C = 131 N = color I = 15;
	SU  T = 51 C = 131 N = color I = 15;
	SU  T = 52 C = 131 N = color I = 15;

	SU  T = 5 C = 132 N = color I = 17;
	SU  T = 6 C = 132 N = color I = 17;
	SU  T = 7 C = 132 N = color I = 17;
	SU  T = 8 C = 132 N = color I = 17;
	SU  T = 9 C = 132 N = color I = 17;
	SU  T = 10 C = 132 N = color I = 17;
	SU  T = 11 C = 132 N = color I = 17;
	SU  T = 12 C = 132 N = color I = 6;
	SU  T = 13 C = 132 N = color I = 6;
	SU  T = 14 C = 132 N = color I = 6;
	SU  T = 15 C = 132 N = color I = 6;
	SU  T = 16 C = 132 N = color I = 6;
	SU  T = 17 C = 132 N = color I = 6;
	SU  T = 18 C = 132 N = color I = 6;
	SU  T = 19 C = 132 N = color I = 6;
	SU  T = 20 C = 132 N = color I = 6;
	SU  T = 21 C = 132 N = color I = 13;
	SU  T = 22 C = 132 N = color I = 13;
	SU  T = 23 C = 132 N = color I = 13;
	SU  T = 24 C = 132 N = color I = 13;
	SU  T = 25 C = 132 N = color I = 13;
	SU  T = 26 C = 132 N = color I = 13;
	SU  T = 27 C = 132 N = color I = 13;
	SU  T = 28 C = 132 N = color I = 13;
	SU  T = 29 C = 132 N = color I = 13;
	SU  T = 30 C = 132 N = color I = 13;
	SU  T = 31 C = 132 N = color I = 12;
	SU  T = 32 C = 132 N = color I = 12;
	SU  T = 33 C = 132 N = color I = 12;
	SU  T = 34 C = 132 N = color I = 12;
	SU  T = 35 C = 132 N = color I = 12;
	SU  T = 36 C = 132 N = color I = 12;
	SU  T = 37 C = 132 N = color I = 12;
	SU  T = 38 C = 132 N = color I = 12;
	SU  T = 39 C = 132 N = color I = 9;
	SU  T = 40 C = 132 N = color I = 9;
	SU  T = 41 C = 132 N = color I = 9;
	SU  T = 42 C = 132 N = color I = 9;
	SU  T = 43 C = 132 N = color I = 10;
	SU  T = 44 C = 132 N = color I = 10;
	SU  T = 45 C = 132 N = color I = 10;
	SU  T = 46 C = 132 N = color I = 7;
	SU  T = 47 C = 132 N = color I = 7;
	SU  T = 48 C = 132 N = color I = 7;
	SU  T = 49 C = 132 N = color I = 15;
	SU  T = 50 C = 132 N = color I = 15;
	SU  T = 51 C = 132 N = color I = 15;
	SU  T = 52 C = 132 N = color I = 15;

	SU  T = 5 C = 133 N = color I = 17;
	SU  T = 6 C = 133 N = color I = 17;
	SU  T = 7 C = 133 N = color I = 17;
	SU  T = 8 C = 133 N = color I = 17;
	SU  T = 9 C = 133 N = color I = 17;
	SU  T = 10 C = 133 N = color I = 17;
	SU  T = 11 C = 133 N = color I = 17;
	SU  T = 12 C = 133 N = color I = 6;
	SU  T = 13 C = 133 N = color I = 6;
	SU  T = 14 C = 133 N = color I = 6;
	SU  T = 15 C = 133 N = color I = 6;
	SU  T = 16 C = 133 N = color I = 6;
	SU  T = 17 C = 133 N = color I = 6;
	SU  T = 18 C = 133 N = color I = 6;
	SU  T = 19 C = 133 N = color I = 6;
	SU  T = 20 C = 133 N = color I = 6;
	SU  T = 21 C = 133 N = color I = 13;
	SU  T = 22 C = 133 N = color I = 13;
	SU  T = 23 C = 133 N = color I = 13;
	SU  T = 24 C = 133 N = color I = 13;
	SU  T = 25 C = 133 N = color I = 13;
	SU  T = 26 C = 133 N = color I = 13;
	SU  T = 27 C = 133 N = color I = 13;
	SU  T = 28 C = 133 N = color I = 13;
	SU  T = 29 C = 133 N = color I = 13;
	SU  T = 30 C = 133 N = color I = 13;
	SU  T = 31 C = 133 N = color I = 12;
	SU  T = 32 C = 133 N = color I = 12;
	SU  T = 33 C = 133 N = color I = 12;
	SU  T = 34 C = 133 N = color I = 12;
	SU  T = 35 C = 133 N = color I = 12;
	SU  T = 36 C = 133 N = color I = 12;
	SU  T = 37 C = 133 N = color I = 12;
	SU  T = 38 C = 133 N = color I = 12;
	SU  T = 39 C = 133 N = color I = 9;
	SU  T = 40 C = 133 N = color I = 9;
	SU  T = 41 C = 133 N = color I = 9;
	SU  T = 42 C = 133 N = color I = 9;
	SU  T = 43 C = 133 N = color I = 10;
	SU  T = 44 C = 133 N = color I = 10;
	SU  T = 45 C = 133 N = color I = 10;
	SU  T = 46 C = 133 N = color I = 7;
	SU  T = 47 C = 133 N = color I = 7;
	SU  T = 48 C = 133 N = color I = 7;
	SU  T = 49 C = 133 N = color I = 15;
	SU  T = 50 C = 133 N = color I = 15;
	SU  T = 51 C = 133 N = color I = 15;
	SU  T = 52 C = 133 N = color I = 15;

	SU  T = 5 C = 134 N = color I = 17;
	SU  T = 6 C = 134 N = color I = 17;
	SU  T = 7 C = 134 N = color I = 17;
	SU  T = 8 C = 134 N = color I = 17;
	SU  T = 9 C = 134 N = color I = 17;
	SU  T = 10 C = 134 N = color I = 17;
	SU  T = 11 C = 134 N = color I = 17;
	SU  T = 12 C = 134 N = color I = 6;
	SU  T = 13 C = 134 N = color I = 6;
	SU  T = 14 C = 134 N = color I = 6;
	SU  T = 15 C = 134 N = color I = 6;
	SU  T = 16 C = 134 N = color I = 6;
	SU  T = 17 C = 134 N = color I = 6;
	SU  T = 18 C = 134 N = color I = 6;
	SU  T = 19 C = 134 N = color I = 6;
	SU  T = 20 C = 134 N = color I = 6;
	SU  T = 21 C = 134 N = color I = 13;
	SU  T = 22 C = 134 N = color I = 13;
	SU  T = 23 C = 134 N = color I = 13;
	SU  T = 24 C = 134 N = color I = 13;
	SU  T = 25 C = 134 N = color I = 13;
	SU  T = 26 C = 134 N = color I = 13;
	SU  T = 27 C = 134 N = color I = 13;
	SU  T = 28 C = 134 N = color I = 13;
	SU  T = 29 C = 134 N = color I = 13;
	SU  T = 30 C = 134 N = color I = 13;
	SU  T = 31 C = 134 N = color I = 12;
	SU  T = 32 C = 134 N = color I = 12;
	SU  T = 33 C = 134 N = color I = 12;
	SU  T = 34 C = 134 N = color I = 12;
	SU  T = 35 C = 134 N = color I = 12;
	SU  T = 36 C = 134 N = color I = 12;
	SU  T = 37 C = 134 N = color I = 12;
	SU  T = 38 C = 134 N = color I = 12;
	SU  T = 39 C = 134 N = color I = 9;
	SU  T = 40 C = 134 N = color I = 9;
	SU  T = 41 C = 134 N = color I = 9;
	SU  T = 42 C = 134 N = color I = 9;
	SU  T = 43 C = 134 N = color I = 10;
	SU  T = 44 C = 134 N = color I = 10;
	SU  T = 45 C = 134 N = color I = 10;
	SU  T = 46 C = 134 N = color I = 7;
	SU  T = 47 C = 134 N = color I = 7;
	SU  T = 48 C = 134 N = color I = 7;
	SU  T = 49 C = 134 N = color I = 15;
	SU  T = 50 C = 134 N = color I = 15;
	SU  T = 51 C = 134 N = color I = 15;
	SU  T = 52 C = 134 N = color I = 15;

	SU  T = 5 C = 135 N = color I = 17;
	SU  T = 6 C = 135 N = color I = 17;
	SU  T = 7 C = 135 N = color I = 17;
	SU  T = 8 C = 135 N = color I = 17;
	SU  T = 9 C = 135 N = color I = 17;
	SU  T = 10 C = 135 N = color I = 17;
	SU  T = 11 C = 135 N = color I = 17;
	SU  T = 12 C = 135 N = color I = 6;
	SU  T = 13 C = 135 N = color I = 6;
	SU  T = 14 C = 135 N = color I = 6;
	SU  T = 15 C = 135 N = color I = 6;
	SU  T = 16 C = 135 N = color I = 6;
	SU  T = 17 C = 135 N = color I = 6;
	SU  T = 18 C = 135 N = color I = 6;
	SU  T = 19 C = 135 N = color I = 6;
	SU  T = 20 C = 135 N = color I = 6;
	SU  T = 21 C = 135 N = color I = 13;
	SU  T = 22 C = 135 N = color I = 13;
	SU  T = 23 C = 135 N = color I = 13;
	SU  T = 24 C = 135 N = color I = 13;
	SU  T = 25 C = 135 N = color I = 13;
	SU  T = 26 C = 135 N = color I = 13;
	SU  T = 27 C = 135 N = color I = 13;
	SU  T = 28 C = 135 N = color I = 13;
	SU  T = 29 C = 135 N = color I = 13;
	SU  T = 30 C = 135 N = color I = 13;
	SU  T = 31 C = 135 N = color I = 12;
	SU  T = 32 C = 135 N = color I = 12;
	SU  T = 33 C = 135 N = color I = 12;
	SU  T = 34 C = 135 N = color I = 12;
	SU  T = 35 C = 135 N = color I = 12;
	SU  T = 36 C = 135 N = color I = 12;
	SU  T = 37 C = 135 N = color I = 12;
	SU  T = 38 C = 135 N = color I = 12;
	SU  T = 39 C = 135 N = color I = 9;
	SU  T = 40 C = 135 N = color I = 9;
	SU  T = 41 C = 135 N = color I = 9;
	SU  T = 42 C = 135 N = color I = 9;
	SU  T = 43 C = 135 N = color I = 10;
	SU  T = 44 C = 135 N = color I = 10;
	SU  T = 45 C = 135 N = color I = 10;
	SU  T = 46 C = 135 N = color I = 7;
	SU  T = 47 C = 135 N = color I = 7;
	SU  T = 48 C = 135 N = color I = 7;
	SU  T = 49 C = 135 N = color I = 15;
	SU  T = 50 C = 135 N = color I = 15;
	SU  T = 51 C = 135 N = color I = 15;
	SU  T = 52 C = 135 N = color I = 15;

	SU  T = 5 C = 136 N = color I = 17;
	SU  T = 6 C = 136 N = color I = 17;
	SU  T = 7 C = 136 N = color I = 17;
	SU  T = 8 C = 136 N = color I = 17;
	SU  T = 9 C = 136 N = color I = 17;
	SU  T = 10 C = 136 N = color I = 17;
	SU  T = 11 C = 136 N = color I = 17;
	SU  T = 12 C = 136 N = color I = 6;
	SU  T = 13 C = 136 N = color I = 6;
	SU  T = 14 C = 136 N = color I = 6;
	SU  T = 15 C = 136 N = color I = 6;
	SU  T = 16 C = 136 N = color I = 6;
	SU  T = 17 C = 136 N = color I = 6;
	SU  T = 18 C = 136 N = color I = 6;
	SU  T = 19 C = 136 N = color I = 6;
	SU  T = 20 C = 136 N = color I = 6;
	SU  T = 21 C = 136 N = color I = 13;
	SU  T = 22 C = 136 N = color I = 13;
	SU  T = 23 C = 136 N = color I = 13;
	SU  T = 24 C = 136 N = color I = 13;
	SU  T = 25 C = 136 N = color I = 13;
	SU  T = 26 C = 136 N = color I = 13;
	SU  T = 27 C = 136 N = color I = 13;
	SU  T = 28 C = 136 N = color I = 13;
	SU  T = 29 C = 136 N = color I = 13;
	SU  T = 30 C = 136 N = color I = 13;
	SU  T = 31 C = 136 N = color I = 12;
	SU  T = 32 C = 136 N = color I = 12;
	SU  T = 33 C = 136 N = color I = 12;
	SU  T = 34 C = 136 N = color I = 12;
	SU  T = 35 C = 136 N = color I = 12;
	SU  T = 36 C = 136 N = color I = 12;
	SU  T = 37 C = 136 N = color I = 12;
	SU  T = 38 C = 136 N = color I = 12;
	SU  T = 39 C = 136 N = color I = 9;
	SU  T = 40 C = 136 N = color I = 9;
	SU  T = 41 C = 136 N = color I = 9;
	SU  T = 42 C = 136 N = color I = 9;
	SU  T = 43 C = 136 N = color I = 10;
	SU  T = 44 C = 136 N = color I = 10;
	SU  T = 45 C = 136 N = color I = 10;
	SU  T = 46 C = 136 N = color I = 7;
	SU  T = 47 C = 136 N = color I = 7;
	SU  T = 48 C = 136 N = color I = 7;
	SU  T = 49 C = 136 N = color I = 15;
	SU  T = 50 C = 136 N = color I = 15;
	SU  T = 51 C = 136 N = color I = 15;
	SU  T = 52 C = 136 N = color I = 15;

	SU  T = 5 C = 137 N = color I = 17;
	SU  T = 6 C = 137 N = color I = 17;
	SU  T = 7 C = 137 N = color I = 17;
	SU  T = 8 C = 137 N = color I = 17;
	SU  T = 9 C = 137 N = color I = 17;
	SU  T = 10 C = 137 N = color I = 17;
	SU  T = 11 C = 137 N = color I = 17;
	SU  T = 12 C = 137 N = color I = 6;
	SU  T = 13 C = 137 N = color I = 6;
	SU  T = 14 C = 137 N = color I = 6;
	SU  T = 15 C = 137 N = color I = 6;
	SU  T = 16 C = 137 N = color I = 6;
	SU  T = 17 C = 137 N = color I = 6;
	SU  T = 18 C = 137 N = color I = 6;
	SU  T = 19 C = 137 N = color I = 6;
	SU  T = 20 C = 137 N = color I = 6;
	SU  T = 21 C = 137 N = color I = 13;
	SU  T = 22 C = 137 N = color I = 13;
	SU  T = 23 C = 137 N = color I = 13;
	SU  T = 24 C = 137 N = color I = 13;
	SU  T = 25 C = 137 N = color I = 13;
	SU  T = 26 C = 137 N = color I = 13;
	SU  T = 27 C = 137 N = color I = 13;
	SU  T = 28 C = 137 N = color I = 13;
	SU  T = 29 C = 137 N = color I = 13;
	SU  T = 30 C = 137 N = color I = 13;
	SU  T = 31 C = 137 N = color I = 12;
	SU  T = 32 C = 137 N = color I = 12;
	SU  T = 33 C = 137 N = color I = 12;
	SU  T = 34 C = 137 N = color I = 12;
	SU  T = 35 C = 137 N = color I = 12;
	SU  T = 36 C = 137 N = color I = 12;
	SU  T = 37 C = 137 N = color I = 12;
	SU  T = 38 C = 137 N = color I = 12;
	SU  T = 39 C = 137 N = color I = 9;
	SU  T = 40 C = 137 N = color I = 9;
	SU  T = 41 C = 137 N = color I = 9;
	SU  T = 42 C = 137 N = color I = 9;
	SU  T = 43 C = 137 N = color I = 10;
	SU  T = 44 C = 137 N = color I = 10;
	SU  T = 45 C = 137 N = color I = 10;
	SU  T = 46 C = 137 N = color I = 7;
	SU  T = 47 C = 137 N = color I = 7;
	SU  T = 48 C = 137 N = color I = 7;
	SU  T = 49 C = 137 N = color I = 15;
	SU  T = 50 C = 137 N = color I = 15;
	SU  T = 51 C = 137 N = color I = 15;
	SU  T = 52 C = 137 N = color I = 15;

	SU  T = 5 C = 138 N = color I = 17;
	SU  T = 6 C = 138 N = color I = 17;
	SU  T = 7 C = 138 N = color I = 17;
	SU  T = 8 C = 138 N = color I = 17;
	SU  T = 9 C = 138 N = color I = 17;
	SU  T = 10 C = 138 N = color I = 17;
	SU  T = 11 C = 138 N = color I = 17;
	SU  T = 12 C = 138 N = color I = 6;
	SU  T = 13 C = 138 N = color I = 6;
	SU  T = 14 C = 138 N = color I = 6;
	SU  T = 15 C = 138 N = color I = 6;
	SU  T = 16 C = 138 N = color I = 6;
	SU  T = 17 C = 138 N = color I = 6;
	SU  T = 18 C = 138 N = color I = 6;
	SU  T = 19 C = 138 N = color I = 6;
	SU  T = 20 C = 138 N = color I = 6;
	SU  T = 21 C = 138 N = color I = 13;
	SU  T = 22 C = 138 N = color I = 13;
	SU  T = 23 C = 138 N = color I = 13;
	SU  T = 24 C = 138 N = color I = 13;
	SU  T = 25 C = 138 N = color I = 13;
	SU  T = 26 C = 138 N = color I = 13;
	SU  T = 27 C = 138 N = color I = 13;
	SU  T = 28 C = 138 N = color I = 13;
	SU  T = 29 C = 138 N = color I = 13;
	SU  T = 30 C = 138 N = color I = 13;
	SU  T = 31 C = 138 N = color I = 12;
	SU  T = 32 C = 138 N = color I = 12;
	SU  T = 33 C = 138 N = color I = 12;
	SU  T = 34 C = 138 N = color I = 12;
	SU  T = 35 C = 138 N = color I = 12;
	SU  T = 36 C = 138 N = color I = 12;
	SU  T = 37 C = 138 N = color I = 12;
	SU  T = 38 C = 138 N = color I = 12;
	SU  T = 39 C = 138 N = color I = 9;
	SU  T = 40 C = 138 N = color I = 9;
	SU  T = 41 C = 138 N = color I = 9;
	SU  T = 42 C = 138 N = color I = 9;
	SU  T = 43 C = 138 N = color I = 10;
	SU  T = 44 C = 138 N = color I = 10;
	SU  T = 45 C = 138 N = color I = 10;
	SU  T = 46 C = 138 N = color I = 7;
	SU  T = 47 C = 138 N = color I = 7;
	SU  T = 48 C = 138 N = color I = 7;
	SU  T = 49 C = 138 N = color I = 15;
	SU  T = 50 C = 138 N = color I = 15;
	SU  T = 51 C = 138 N = color I = 15;
	SU  T = 52 C = 138 N = color I = 15;

	SU  T = 5 C = 139 N = color I = 17;
	SU  T = 6 C = 139 N = color I = 17;
	SU  T = 7 C = 139 N = color I = 17;
	SU  T = 8 C = 139 N = color I = 17;
	SU  T = 9 C = 139 N = color I = 17;
	SU  T = 10 C = 139 N = color I = 17;
	SU  T = 11 C = 139 N = color I = 17;
	SU  T = 12 C = 139 N = color I = 6;
	SU  T = 13 C = 139 N = color I = 6;
	SU  T = 14 C = 139 N = color I = 6;
	SU  T = 15 C = 139 N = color I = 6;
	SU  T = 16 C = 139 N = color I = 6;
	SU  T = 17 C = 139 N = color I = 6;
	SU  T = 18 C = 139 N = color I = 6;
	SU  T = 19 C = 139 N = color I = 6;
	SU  T = 20 C = 139 N = color I = 6;
	SU  T = 21 C = 139 N = color I = 13;
	SU  T = 22 C = 139 N = color I = 13;
	SU  T = 23 C = 139 N = color I = 13;
	SU  T = 24 C = 139 N = color I = 13;
	SU  T = 25 C = 139 N = color I = 13;
	SU  T = 26 C = 139 N = color I = 13;
	SU  T = 27 C = 139 N = color I = 13;
	SU  T = 28 C = 139 N = color I = 13;
	SU  T = 29 C = 139 N = color I = 13;
	SU  T = 30 C = 139 N = color I = 13;
	SU  T = 31 C = 139 N = color I = 12;
	SU  T = 32 C = 139 N = color I = 12;
	SU  T = 33 C = 139 N = color I = 12;
	SU  T = 34 C = 139 N = color I = 12;
	SU  T = 35 C = 139 N = color I = 12;
	SU  T = 36 C = 139 N = color I = 12;
	SU  T = 37 C = 139 N = color I = 12;
	SU  T = 38 C = 139 N = color I = 12;
	SU  T = 39 C = 139 N = color I = 9;
	SU  T = 40 C = 139 N = color I = 9;
	SU  T = 41 C = 139 N = color I = 9;
	SU  T = 42 C = 139 N = color I = 9;
	SU  T = 43 C = 139 N = color I = 10;
	SU  T = 44 C = 139 N = color I = 10;
	SU  T = 45 C = 139 N = color I = 10;
	SU  T = 46 C = 139 N = color I = 7;
	SU  T = 47 C = 139 N = color I = 7;
	SU  T = 48 C = 139 N = color I = 7;
	SU  T = 49 C = 139 N = color I = 15;
	SU  T = 50 C = 139 N = color I = 15;
	SU  T = 51 C = 139 N = color I = 15;
	SU  T = 52 C = 139 N = color I = 15;

	SU  T = 5 C = 140 N = color I = 17;
	SU  T = 6 C = 140 N = color I = 17;
	SU  T = 7 C = 140 N = color I = 17;
	SU  T = 8 C = 140 N = color I = 17;
	SU  T = 9 C = 140 N = color I = 17;
	SU  T = 10 C = 140 N = color I = 17;
	SU  T = 11 C = 140 N = color I = 17;
	SU  T = 12 C = 140 N = color I = 6;
	SU  T = 13 C = 140 N = color I = 6;
	SU  T = 14 C = 140 N = color I = 6;
	SU  T = 15 C = 140 N = color I = 6;
	SU  T = 16 C = 140 N = color I = 6;
	SU  T = 17 C = 140 N = color I = 6;
	SU  T = 18 C = 140 N = color I = 6;
	SU  T = 19 C = 140 N = color I = 6;
	SU  T = 20 C = 140 N = color I = 6;
	SU  T = 21 C = 140 N = color I = 13;
	SU  T = 22 C = 140 N = color I = 13;
	SU  T = 23 C = 140 N = color I = 13;
	SU  T = 24 C = 140 N = color I = 13;
	SU  T = 25 C = 140 N = color I = 13;
	SU  T = 26 C = 140 N = color I = 13;
	SU  T = 27 C = 140 N = color I = 13;
	SU  T = 28 C = 140 N = color I = 13;
	SU  T = 29 C = 140 N = color I = 13;
	SU  T = 30 C = 140 N = color I = 13;
	SU  T = 31 C = 140 N = color I = 12;
	SU  T = 32 C = 140 N = color I = 12;
	SU  T = 33 C = 140 N = color I = 12;
	SU  T = 34 C = 140 N = color I = 12;
	SU  T = 35 C = 140 N = color I = 12;
	SU  T = 36 C = 140 N = color I = 12;
	SU  T = 37 C = 140 N = color I = 12;
	SU  T = 38 C = 140 N = color I = 12;
	SU  T = 39 C = 140 N = color I = 9;
	SU  T = 40 C = 140 N = color I = 9;
	SU  T = 41 C = 140 N = color I = 9;
	SU  T = 42 C = 140 N = color I = 9;
	SU  T = 43 C = 140 N = color I = 10;
	SU  T = 44 C = 140 N = color I = 10;
	SU  T = 45 C = 140 N = color I = 10;
	SU  T = 46 C = 140 N = color I = 7;
	SU  T = 47 C = 140 N = color I = 7;
	SU  T = 48 C = 140 N = color I = 7;
	SU  T = 49 C = 140 N = color I = 15;
	SU  T = 50 C = 140 N = color I = 15;
	SU  T = 51 C = 140 N = color I = 15;
	SU  T = 52 C = 140 N = color I = 15;

	SU  T = 5 C = 141 N = color I = 17;
	SU  T = 6 C = 141 N = color I = 17;
	SU  T = 7 C = 141 N = color I = 17;
	SU  T = 8 C = 141 N = color I = 17;
	SU  T = 9 C = 141 N = color I = 17;
	SU  T = 10 C = 141 N = color I = 17;
	SU  T = 11 C = 141 N = color I = 17;
	SU  T = 12 C = 141 N = color I = 6;
	SU  T = 13 C = 141 N = color I = 6;
	SU  T = 14 C = 141 N = color I = 6;
	SU  T = 15 C = 141 N = color I = 6;
	SU  T = 16 C = 141 N = color I = 6;
	SU  T = 17 C = 141 N = color I = 6;
	SU  T = 18 C = 141 N = color I = 6;
	SU  T = 19 C = 141 N = color I = 6;
	SU  T = 20 C = 141 N = color I = 6;
	SU  T = 21 C = 141 N = color I = 13;
	SU  T = 22 C = 141 N = color I = 13;
	SU  T = 23 C = 141 N = color I = 13;
	SU  T = 24 C = 141 N = color I = 13;
	SU  T = 25 C = 141 N = color I = 13;
	SU  T = 26 C = 141 N = color I = 13;
	SU  T = 27 C = 141 N = color I = 13;
	SU  T = 28 C = 141 N = color I = 13;
	SU  T = 29 C = 141 N = color I = 13;
	SU  T = 30 C = 141 N = color I = 13;
	SU  T = 31 C = 141 N = color I = 12;
	SU  T = 32 C = 141 N = color I = 12;
	SU  T = 33 C = 141 N = color I = 12;
	SU  T = 34 C = 141 N = color I = 12;
	SU  T = 35 C = 141 N = color I = 12;
	SU  T = 36 C = 141 N = color I = 12;
	SU  T = 37 C = 141 N = color I = 12;
	SU  T = 38 C = 141 N = color I = 12;
	SU  T = 39 C = 141 N = color I = 9;
	SU  T = 40 C = 141 N = color I = 9;
	SU  T = 41 C = 141 N = color I = 9;
	SU  T = 42 C = 141 N = color I = 9;
	SU  T = 43 C = 141 N = color I = 10;
	SU  T = 44 C = 141 N = color I = 10;
	SU  T = 45 C = 141 N = color I = 10;
	SU  T = 46 C = 141 N = color I = 7;
	SU  T = 47 C = 141 N = color I = 7;
	SU  T = 48 C = 141 N = color I = 7;
	SU  T = 49 C = 141 N = color I = 15;
	SU  T = 50 C = 141 N = color I = 15;
	SU  T = 51 C = 141 N = color I = 15;
	SU  T = 52 C = 141 N = color I = 15;

	SU  T = 5 C = 142 N = color I = 17;
	SU  T = 6 C = 142 N = color I = 17;
	SU  T = 7 C = 142 N = color I = 17;
	SU  T = 8 C = 142 N = color I = 17;
	SU  T = 9 C = 142 N = color I = 17;
	SU  T = 10 C = 142 N = color I = 17;
	SU  T = 11 C = 142 N = color I = 17;
	SU  T = 12 C = 142 N = color I = 6;
	SU  T = 13 C = 142 N = color I = 6;
	SU  T = 14 C = 142 N = color I = 6;
	SU  T = 15 C = 142 N = color I = 6;
	SU  T = 16 C = 142 N = color I = 6;
	SU  T = 17 C = 142 N = color I = 6;
	SU  T = 18 C = 142 N = color I = 6;
	SU  T = 19 C = 142 N = color I = 6;
	SU  T = 20 C = 142 N = color I = 6;
	SU  T = 21 C = 142 N = color I = 13;
	SU  T = 22 C = 142 N = color I = 13;
	SU  T = 23 C = 142 N = color I = 13;
	SU  T = 24 C = 142 N = color I = 13;
	SU  T = 25 C = 142 N = color I = 13;
	SU  T = 26 C = 142 N = color I = 13;
	SU  T = 27 C = 142 N = color I = 13;
	SU  T = 28 C = 142 N = color I = 13;
	SU  T = 29 C = 142 N = color I = 13;
	SU  T = 30 C = 142 N = color I = 13;
	SU  T = 31 C = 142 N = color I = 12;
	SU  T = 32 C = 142 N = color I = 12;
	SU  T = 33 C = 142 N = color I = 12;
	SU  T = 34 C = 142 N = color I = 12;
	SU  T = 35 C = 142 N = color I = 12;
	SU  T = 36 C = 142 N = color I = 12;
	SU  T = 37 C = 142 N = color I = 12;
	SU  T = 38 C = 142 N = color I = 12;
	SU  T = 39 C = 142 N = color I = 9;
	SU  T = 40 C = 142 N = color I = 9;
	SU  T = 41 C = 142 N = color I = 9;
	SU  T = 42 C = 142 N = color I = 9;
	SU  T = 43 C = 142 N = color I = 10;
	SU  T = 44 C = 142 N = color I = 10;
	SU  T = 45 C = 142 N = color I = 10;
	SU  T = 46 C = 142 N = color I = 7;
	SU  T = 47 C = 142 N = color I = 7;
	SU  T = 48 C = 142 N = color I = 7;
	SU  T = 49 C = 142 N = color I = 15;
	SU  T = 50 C = 142 N = color I = 15;
	SU  T = 51 C = 142 N = color I = 15;
	SU  T = 52 C = 142 N = color I = 15;

	SU  T = 5 C = 143 N = color I = 17;
	SU  T = 6 C = 143 N = color I = 17;
	SU  T = 7 C = 143 N = color I = 17;
	SU  T = 8 C = 143 N = color I = 17;
	SU  T = 9 C = 143 N = color I = 17;
	SU  T = 10 C = 143 N = color I = 17;
	SU  T = 11 C = 143 N = color I = 17;
	SU  T = 12 C = 143 N = color I = 6;
	SU  T = 13 C = 143 N = color I = 6;
	SU  T = 14 C = 143 N = color I = 6;
	SU  T = 15 C = 143 N = color I = 6;
	SU  T = 16 C = 143 N = color I = 6;
	SU  T = 17 C = 143 N = color I = 6;
	SU  T = 18 C = 143 N = color I = 6;
	SU  T = 19 C = 143 N = color I = 6;
	SU  T = 20 C = 143 N = color I = 6;
	SU  T = 21 C = 143 N = color I = 13;
	SU  T = 22 C = 143 N = color I = 13;
	SU  T = 23 C = 143 N = color I = 13;
	SU  T = 24 C = 143 N = color I = 13;
	SU  T = 25 C = 143 N = color I = 13;
	SU  T = 26 C = 143 N = color I = 13;
	SU  T = 27 C = 143 N = color I = 13;
	SU  T = 28 C = 143 N = color I = 13;
	SU  T = 29 C = 143 N = color I = 13;
	SU  T = 30 C = 143 N = color I = 13;
	SU  T = 31 C = 143 N = color I = 12;
	SU  T = 32 C = 143 N = color I = 12;
	SU  T = 33 C = 143 N = color I = 12;
	SU  T = 34 C = 143 N = color I = 12;
	SU  T = 35 C = 143 N = color I = 12;
	SU  T = 36 C = 143 N = color I = 12;
	SU  T = 37 C = 143 N = color I = 12;
	SU  T = 38 C = 143 N = color I = 12;
	SU  T = 39 C = 143 N = color I = 9;
	SU  T = 40 C = 143 N = color I = 9;
	SU  T = 41 C = 143 N = color I = 9;
	SU  T = 42 C = 143 N = color I = 9;
	SU  T = 43 C = 143 N = color I = 10;
	SU  T = 44 C = 143 N = color I = 10;
	SU  T = 45 C = 143 N = color I = 10;
	SU  T = 46 C = 143 N = color I = 7;
	SU  T = 47 C = 143 N = color I = 7;
	SU  T = 48 C = 143 N = color I = 7;
	SU  T = 49 C = 143 N = color I = 15;
	SU  T = 50 C = 143 N = color I = 15;
	SU  T = 51 C = 143 N = color I = 15;
	SU  T = 52 C = 143 N = color I = 15;

	SU  T = 5 C = 144 N = color I = 17;
	SU  T = 6 C = 144 N = color I = 17;
	SU  T = 7 C = 144 N = color I = 17;
	SU  T = 8 C = 144 N = color I = 17;
	SU  T = 9 C = 144 N = color I = 17;
	SU  T = 10 C = 144 N = color I = 17;
	SU  T = 11 C = 144 N = color I = 17;
	SU  T = 12 C = 144 N = color I = 6;
	SU  T = 13 C = 144 N = color I = 6;
	SU  T = 14 C = 144 N = color I = 6;
	SU  T = 15 C = 144 N = color I = 6;
	SU  T = 16 C = 144 N = color I = 6;
	SU  T = 17 C = 144 N = color I = 6;
	SU  T = 18 C = 144 N = color I = 6;
	SU  T = 19 C = 144 N = color I = 6;
	SU  T = 20 C = 144 N = color I = 6;
	SU  T = 21 C = 144 N = color I = 13;
	SU  T = 22 C = 144 N = color I = 13;
	SU  T = 23 C = 144 N = color I = 13;
	SU  T = 24 C = 144 N = color I = 13;
	SU  T = 25 C = 144 N = color I = 13;
	SU  T = 26 C = 144 N = color I = 13;
	SU  T = 27 C = 144 N = color I = 13;
	SU  T = 28 C = 144 N = color I = 13;
	SU  T = 29 C = 144 N = color I = 13;
	SU  T = 30 C = 144 N = color I = 13;
	SU  T = 31 C = 144 N = color I = 12;
	SU  T = 32 C = 144 N = color I = 12;
	SU  T = 33 C = 144 N = color I = 12;
	SU  T = 34 C = 144 N = color I = 12;
	SU  T = 35 C = 144 N = color I = 12;
	SU  T = 36 C = 144 N = color I = 12;
	SU  T = 37 C = 144 N = color I = 12;
	SU  T = 38 C = 144 N = color I = 12;
	SU  T = 39 C = 144 N = color I = 9;
	SU  T = 40 C = 144 N = color I = 9;
	SU  T = 41 C = 144 N = color I = 9;
	SU  T = 42 C = 144 N = color I = 9;
	SU  T = 43 C = 144 N = color I = 10;
	SU  T = 44 C = 144 N = color I = 10;
	SU  T = 45 C = 144 N = color I = 10;
	SU  T = 46 C = 144 N = color I = 7;
	SU  T = 47 C = 144 N = color I = 7;
	SU  T = 48 C = 144 N = color I = 7;
	SU  T = 49 C = 144 N = color I = 15;
	SU  T = 50 C = 144 N = color I = 15;
	SU  T = 51 C = 144 N = color I = 15;
	SU  T = 52 C = 144 N = color I = 15;

	SU  T = 5 C = 145 N = color I = 17;
	SU  T = 6 C = 145 N = color I = 17;
	SU  T = 7 C = 145 N = color I = 17;
	SU  T = 8 C = 145 N = color I = 17;
	SU  T = 9 C = 145 N = color I = 17;
	SU  T = 10 C = 145 N = color I = 17;
	SU  T = 11 C = 145 N = color I = 17;
	SU  T = 12 C = 145 N = color I = 6;
	SU  T = 13 C = 145 N = color I = 6;
	SU  T = 14 C = 145 N = color I = 6;
	SU  T = 15 C = 145 N = color I = 6;
	SU  T = 16 C = 145 N = color I = 6;
	SU  T = 17 C = 145 N = color I = 6;
	SU  T = 18 C = 145 N = color I = 6;
	SU  T = 19 C = 145 N = color I = 6;
	SU  T = 20 C = 145 N = color I = 6;
	SU  T = 21 C = 145 N = color I = 13;
	SU  T = 22 C = 145 N = color I = 13;
	SU  T = 23 C = 145 N = color I = 13;
	SU  T = 24 C = 145 N = color I = 13;
	SU  T = 25 C = 145 N = color I = 13;
	SU  T = 26 C = 145 N = color I = 13;
	SU  T = 27 C = 145 N = color I = 13;
	SU  T = 28 C = 145 N = color I = 13;
	SU  T = 29 C = 145 N = color I = 13;
	SU  T = 30 C = 145 N = color I = 13;
	SU  T = 31 C = 145 N = color I = 12;
	SU  T = 32 C = 145 N = color I = 12;
	SU  T = 33 C = 145 N = color I = 12;
	SU  T = 34 C = 145 N = color I = 12;
	SU  T = 35 C = 145 N = color I = 12;
	SU  T = 36 C = 145 N = color I = 12;
	SU  T = 37 C = 145 N = color I = 12;
	SU  T = 38 C = 145 N = color I = 12;
	SU  T = 39 C = 145 N = color I = 9;
	SU  T = 40 C = 145 N = color I = 9;
	SU  T = 41 C = 145 N = color I = 9;
	SU  T = 42 C = 145 N = color I = 9;
	SU  T = 43 C = 145 N = color I = 10;
	SU  T = 44 C = 145 N = color I = 10;
	SU  T = 45 C = 145 N = color I = 10;
	SU  T = 46 C = 145 N = color I = 7;
	SU  T = 47 C = 145 N = color I = 7;
	SU  T = 48 C = 145 N = color I = 7;
	SU  T = 49 C = 145 N = color I = 15;
	SU  T = 50 C = 145 N = color I = 15;
	SU  T = 51 C = 145 N = color I = 15;
	SU  T = 52 C = 145 N = color I = 15;

	SU  T = 5 C = 146 N = color I = 17;
	SU  T = 6 C = 146 N = color I = 17;
	SU  T = 7 C = 146 N = color I = 17;
	SU  T = 8 C = 146 N = color I = 17;
	SU  T = 9 C = 146 N = color I = 17;
	SU  T = 10 C = 146 N = color I = 17;
	SU  T = 11 C = 146 N = color I = 17;
	SU  T = 12 C = 146 N = color I = 6;
	SU  T = 13 C = 146 N = color I = 6;
	SU  T = 14 C = 146 N = color I = 6;
	SU  T = 15 C = 146 N = color I = 6;
	SU  T = 16 C = 146 N = color I = 6;
	SU  T = 17 C = 146 N = color I = 6;
	SU  T = 18 C = 146 N = color I = 6;
	SU  T = 19 C = 146 N = color I = 6;
	SU  T = 20 C = 146 N = color I = 6;
	SU  T = 21 C = 146 N = color I = 13;
	SU  T = 22 C = 146 N = color I = 13;
	SU  T = 23 C = 146 N = color I = 13;
	SU  T = 24 C = 146 N = color I = 13;
	SU  T = 25 C = 146 N = color I = 13;
	SU  T = 26 C = 146 N = color I = 13;
	SU  T = 27 C = 146 N = color I = 13;
	SU  T = 28 C = 146 N = color I = 13;
	SU  T = 29 C = 146 N = color I = 13;
	SU  T = 30 C = 146 N = color I = 13;
	SU  T = 31 C = 146 N = color I = 12;
	SU  T = 32 C = 146 N = color I = 12;
	SU  T = 33 C = 146 N = color I = 12;
	SU  T = 34 C = 146 N = color I = 12;
	SU  T = 35 C = 146 N = color I = 12;
	SU  T = 36 C = 146 N = color I = 12;
	SU  T = 37 C = 146 N = color I = 12;
	SU  T = 38 C = 146 N = color I = 12;
	SU  T = 39 C = 146 N = color I = 9;
	SU  T = 40 C = 146 N = color I = 9;
	SU  T = 41 C = 146 N = color I = 9;
	SU  T = 42 C = 146 N = color I = 9;
	SU  T = 43 C = 146 N = color I = 10;
	SU  T = 44 C = 146 N = color I = 10;
	SU  T = 45 C = 146 N = color I = 10;
	SU  T = 46 C = 146 N = color I = 7;
	SU  T = 47 C = 146 N = color I = 7;
	SU  T = 48 C = 146 N = color I = 7;
	SU  T = 49 C = 146 N = color I = 15;
	SU  T = 50 C = 146 N = color I = 15;
	SU  T = 51 C = 146 N = color I = 15;
	SU  T = 52 C = 146 N = color I = 15;

	SU  T = 5 C = 147 N = color I = 17;
	SU  T = 6 C = 147 N = color I = 17;
	SU  T = 7 C = 147 N = color I = 17;
	SU  T = 8 C = 147 N = color I = 17;
	SU  T = 9 C = 147 N = color I = 17;
	SU  T = 10 C = 147 N = color I = 17;
	SU  T = 11 C = 147 N = color I = 17;
	SU  T = 12 C = 147 N = color I = 6;
	SU  T = 13 C = 147 N = color I = 6;
	SU  T = 14 C = 147 N = color I = 6;
	SU  T = 15 C = 147 N = color I = 6;
	SU  T = 16 C = 147 N = color I = 6;
	SU  T = 17 C = 147 N = color I = 6;
	SU  T = 18 C = 147 N = color I = 6;
	SU  T = 19 C = 147 N = color I = 6;
	SU  T = 20 C = 147 N = color I = 6;
	SU  T = 21 C = 147 N = color I = 13;
	SU  T = 22 C = 147 N = color I = 13;
	SU  T = 23 C = 147 N = color I = 13;
	SU  T = 24 C = 147 N = color I = 13;
	SU  T = 25 C = 147 N = color I = 13;
	SU  T = 26 C = 147 N = color I = 13;
	SU  T = 27 C = 147 N = color I = 13;
	SU  T = 28 C = 147 N = color I = 13;
	SU  T = 29 C = 147 N = color I = 13;
	SU  T = 30 C = 147 N = color I = 13;
	SU  T = 31 C = 147 N = color I = 12;
	SU  T = 32 C = 147 N = color I = 12;
	SU  T = 33 C = 147 N = color I = 12;
	SU  T = 34 C = 147 N = color I = 12;
	SU  T = 35 C = 147 N = color I = 12;
	SU  T = 36 C = 147 N = color I = 12;
	SU  T = 37 C = 147 N = color I = 12;
	SU  T = 38 C = 147 N = color I = 12;
	SU  T = 39 C = 147 N = color I = 9;
	SU  T = 40 C = 147 N = color I = 9;
	SU  T = 41 C = 147 N = color I = 9;
	SU  T = 42 C = 147 N = color I = 9;
	SU  T = 43 C = 147 N = color I = 10;
	SU  T = 44 C = 147 N = color I = 10;
	SU  T = 45 C = 147 N = color I = 10;
	SU  T = 46 C = 147 N = color I = 7;
	SU  T = 47 C = 147 N = color I = 7;
	SU  T = 48 C = 147 N = color I = 7;
	SU  T = 49 C = 147 N = color I = 15;
	SU  T = 50 C = 147 N = color I = 15;
	SU  T = 51 C = 147 N = color I = 15;
	SU  T = 52 C = 147 N = color I = 15;

	SU  T = 5 C = 148 N = color I = 17;
	SU  T = 6 C = 148 N = color I = 17;
	SU  T = 7 C = 148 N = color I = 17;
	SU  T = 8 C = 148 N = color I = 17;
	SU  T = 9 C = 148 N = color I = 17;
	SU  T = 10 C = 148 N = color I = 17;
	SU  T = 11 C = 148 N = color I = 17;
	SU  T = 12 C = 148 N = color I = 6;
	SU  T = 13 C = 148 N = color I = 6;
	SU  T = 14 C = 148 N = color I = 6;
	SU  T = 15 C = 148 N = color I = 6;
	SU  T = 16 C = 148 N = color I = 6;
	SU  T = 17 C = 148 N = color I = 6;
	SU  T = 18 C = 148 N = color I = 6;
	SU  T = 19 C = 148 N = color I = 6;
	SU  T = 20 C = 148 N = color I = 6;
	SU  T = 21 C = 148 N = color I = 13;
	SU  T = 22 C = 148 N = color I = 13;
	SU  T = 23 C = 148 N = color I = 13;
	SU  T = 24 C = 148 N = color I = 13;
	SU  T = 25 C = 148 N = color I = 13;
	SU  T = 26 C = 148 N = color I = 13;
	SU  T = 27 C = 148 N = color I = 13;
	SU  T = 28 C = 148 N = color I = 13;
	SU  T = 29 C = 148 N = color I = 13;
	SU  T = 30 C = 148 N = color I = 13;
	SU  T = 31 C = 148 N = color I = 12;
	SU  T = 32 C = 148 N = color I = 12;
	SU  T = 33 C = 148 N = color I = 12;
	SU  T = 34 C = 148 N = color I = 12;
	SU  T = 35 C = 148 N = color I = 12;
	SU  T = 36 C = 148 N = color I = 12;
	SU  T = 37 C = 148 N = color I = 12;
	SU  T = 38 C = 148 N = color I = 12;
	SU  T = 39 C = 148 N = color I = 9;
	SU  T = 40 C = 148 N = color I = 9;
	SU  T = 41 C = 148 N = color I = 9;
	SU  T = 42 C = 148 N = color I = 9;
	SU  T = 43 C = 148 N = color I = 10;
	SU  T = 44 C = 148 N = color I = 10;
	SU  T = 45 C = 148 N = color I = 10;
	SU  T = 46 C = 148 N = color I = 7;
	SU  T = 47 C = 148 N = color I = 7;
	SU  T = 48 C = 148 N = color I = 7;
	SU  T = 49 C = 148 N = color I = 15;
	SU  T = 50 C = 148 N = color I = 15;
	SU  T = 51 C = 148 N = color I = 15;
	SU  T = 52 C = 148 N = color I = 15;

	SU  T = 5 C = 149 N = color I = 17;
	SU  T = 6 C = 149 N = color I = 17;
	SU  T = 7 C = 149 N = color I = 17;
	SU  T = 8 C = 149 N = color I = 17;
	SU  T = 9 C = 149 N = color I = 17;
	SU  T = 10 C = 149 N = color I = 17;
	SU  T = 11 C = 149 N = color I = 17;
	SU  T = 12 C = 149 N = color I = 6;
	SU  T = 13 C = 149 N = color I = 6;
	SU  T = 14 C = 149 N = color I = 6;
	SU  T = 15 C = 149 N = color I = 6;
	SU  T = 16 C = 149 N = color I = 6;
	SU  T = 17 C = 149 N = color I = 6;
	SU  T = 18 C = 149 N = color I = 6;
	SU  T = 19 C = 149 N = color I = 6;
	SU  T = 20 C = 149 N = color I = 6;
	SU  T = 21 C = 149 N = color I = 13;
	SU  T = 22 C = 149 N = color I = 13;
	SU  T = 23 C = 149 N = color I = 13;
	SU  T = 24 C = 149 N = color I = 13;
	SU  T = 25 C = 149 N = color I = 13;
	SU  T = 26 C = 149 N = color I = 13;
	SU  T = 27 C = 149 N = color I = 13;
	SU  T = 28 C = 149 N = color I = 13;
	SU  T = 29 C = 149 N = color I = 13;
	SU  T = 30 C = 149 N = color I = 13;
	SU  T = 31 C = 149 N = color I = 12;
	SU  T = 32 C = 149 N = color I = 12;
	SU  T = 33 C = 149 N = color I = 12;
	SU  T = 34 C = 149 N = color I = 12;
	SU  T = 35 C = 149 N = color I = 12;
	SU  T = 36 C = 149 N = color I = 12;
	SU  T = 37 C = 149 N = color I = 12;
	SU  T = 38 C = 149 N = color I = 12;
	SU  T = 39 C = 149 N = color I = 9;
	SU  T = 40 C = 149 N = color I = 9;
	SU  T = 41 C = 149 N = color I = 9;
	SU  T = 42 C = 149 N = color I = 9;
	SU  T = 43 C = 149 N = color I = 10;
	SU  T = 44 C = 149 N = color I = 10;
	SU  T = 45 C = 149 N = color I = 10;
	SU  T = 46 C = 149 N = color I = 7;
	SU  T = 47 C = 149 N = color I = 7;
	SU  T = 48 C = 149 N = color I = 7;
	SU  T = 49 C = 149 N = color I = 15;
	SU  T = 50 C = 149 N = color I = 15;
	SU  T = 51 C = 149 N = color I = 15;
	SU  T = 52 C = 149 N = color I = 15;

	SU  T = 5 C = 150 N = color I = 17;
	SU  T = 6 C = 150 N = color I = 17;
	SU  T = 7 C = 150 N = color I = 17;
	SU  T = 8 C = 150 N = color I = 17;
	SU  T = 9 C = 150 N = color I = 17;
	SU  T = 10 C = 150 N = color I = 17;
	SU  T = 11 C = 150 N = color I = 17;
	SU  T = 12 C = 150 N = color I = 6;
	SU  T = 13 C = 150 N = color I = 6;
	SU  T = 14 C = 150 N = color I = 6;
	SU  T = 15 C = 150 N = color I = 6;
	SU  T = 16 C = 150 N = color I = 6;
	SU  T = 17 C = 150 N = color I = 6;
	SU  T = 18 C = 150 N = color I = 6;
	SU  T = 19 C = 150 N = color I = 6;
	SU  T = 20 C = 150 N = color I = 6;
	SU  T = 21 C = 150 N = color I = 13;
	SU  T = 22 C = 150 N = color I = 13;
	SU  T = 23 C = 150 N = color I = 13;
	SU  T = 24 C = 150 N = color I = 13;
	SU  T = 25 C = 150 N = color I = 13;
	SU  T = 26 C = 150 N = color I = 13;
	SU  T = 27 C = 150 N = color I = 13;
	SU  T = 28 C = 150 N = color I = 13;
	SU  T = 29 C = 150 N = color I = 13;
	SU  T = 30 C = 150 N = color I = 13;
	SU  T = 31 C = 150 N = color I = 12;
	SU  T = 32 C = 150 N = color I = 12;
	SU  T = 33 C = 150 N = color I = 12;
	SU  T = 34 C = 150 N = color I = 12;
	SU  T = 35 C = 150 N = color I = 12;
	SU  T = 36 C = 150 N = color I = 12;
	SU  T = 37 C = 150 N = color I = 12;
	SU  T = 38 C = 150 N = color I = 12;
	SU  T = 39 C = 150 N = color I = 9;
	SU  T = 40 C = 150 N = color I = 9;
	SU  T = 41 C = 150 N = color I = 9;
	SU  T = 42 C = 150 N = color I = 9;
	SU  T = 43 C = 150 N = color I = 10;
	SU  T = 44 C = 150 N = color I = 10;
	SU  T = 45 C = 150 N = color I = 10;
	SU  T = 46 C = 150 N = color I = 7;
	SU  T = 47 C = 150 N = color I = 7;
	SU  T = 48 C = 150 N = color I = 7;
	SU  T = 49 C = 150 N = color I = 15;
	SU  T = 50 C = 150 N = color I = 15;
	SU  T = 51 C = 150 N = color I = 15;
	SU  T = 52 C = 150 N = color I = 15;

	SU  T = 5 C = 151 N = color I = 17;
	SU  T = 6 C = 151 N = color I = 17;
	SU  T = 7 C = 151 N = color I = 17;
	SU  T = 8 C = 151 N = color I = 17;
	SU  T = 9 C = 151 N = color I = 17;
	SU  T = 10 C = 151 N = color I = 17;
	SU  T = 11 C = 151 N = color I = 17;
	SU  T = 12 C = 151 N = color I = 6;
	SU  T = 13 C = 151 N = color I = 6;
	SU  T = 14 C = 151 N = color I = 6;
	SU  T = 15 C = 151 N = color I = 6;
	SU  T = 16 C = 151 N = color I = 6;
	SU  T = 17 C = 151 N = color I = 6;
	SU  T = 18 C = 151 N = color I = 6;
	SU  T = 19 C = 151 N = color I = 6;
	SU  T = 20 C = 151 N = color I = 6;
	SU  T = 21 C = 151 N = color I = 13;
	SU  T = 22 C = 151 N = color I = 13;
	SU  T = 23 C = 151 N = color I = 13;
	SU  T = 24 C = 151 N = color I = 13;
	SU  T = 25 C = 151 N = color I = 13;
	SU  T = 26 C = 151 N = color I = 13;
	SU  T = 27 C = 151 N = color I = 13;
	SU  T = 28 C = 151 N = color I = 13;
	SU  T = 29 C = 151 N = color I = 13;
	SU  T = 30 C = 151 N = color I = 13;
	SU  T = 31 C = 151 N = color I = 12;
	SU  T = 32 C = 151 N = color I = 12;
	SU  T = 33 C = 151 N = color I = 12;
	SU  T = 34 C = 151 N = color I = 12;
	SU  T = 35 C = 151 N = color I = 12;
	SU  T = 36 C = 151 N = color I = 12;
	SU  T = 37 C = 151 N = color I = 12;
	SU  T = 38 C = 151 N = color I = 12;
	SU  T = 39 C = 151 N = color I = 9;
	SU  T = 40 C = 151 N = color I = 9;
	SU  T = 41 C = 151 N = color I = 9;
	SU  T = 42 C = 151 N = color I = 9;
	SU  T = 43 C = 151 N = color I = 10;
	SU  T = 44 C = 151 N = color I = 10;
	SU  T = 45 C = 151 N = color I = 10;
	SU  T = 46 C = 151 N = color I = 7;
	SU  T = 47 C = 151 N = color I = 7;
	SU  T = 48 C = 151 N = color I = 7;
	SU  T = 49 C = 151 N = color I = 15;
	SU  T = 50 C = 151 N = color I = 15;
	SU  T = 51 C = 151 N = color I = 15;
	SU  T = 52 C = 151 N = color I = 15;

	SU  T = 5 C = 152 N = color I = 17;
	SU  T = 6 C = 152 N = color I = 17;
	SU  T = 7 C = 152 N = color I = 17;
	SU  T = 8 C = 152 N = color I = 17;
	SU  T = 9 C = 152 N = color I = 17;
	SU  T = 10 C = 152 N = color I = 17;
	SU  T = 11 C = 152 N = color I = 17;
	SU  T = 12 C = 152 N = color I = 6;
	SU  T = 13 C = 152 N = color I = 6;
	SU  T = 14 C = 152 N = color I = 6;
	SU  T = 15 C = 152 N = color I = 6;
	SU  T = 16 C = 152 N = color I = 6;
	SU  T = 17 C = 152 N = color I = 6;
	SU  T = 18 C = 152 N = color I = 6;
	SU  T = 19 C = 152 N = color I = 6;
	SU  T = 20 C = 152 N = color I = 6;
	SU  T = 21 C = 152 N = color I = 13;
	SU  T = 22 C = 152 N = color I = 13;
	SU  T = 23 C = 152 N = color I = 13;
	SU  T = 24 C = 152 N = color I = 13;
	SU  T = 25 C = 152 N = color I = 13;
	SU  T = 26 C = 152 N = color I = 13;
	SU  T = 27 C = 152 N = color I = 13;
	SU  T = 28 C = 152 N = color I = 13;
	SU  T = 29 C = 152 N = color I = 13;
	SU  T = 30 C = 152 N = color I = 13;
	SU  T = 31 C = 152 N = color I = 12;
	SU  T = 32 C = 152 N = color I = 12;
	SU  T = 33 C = 152 N = color I = 12;
	SU  T = 34 C = 152 N = color I = 12;
	SU  T = 35 C = 152 N = color I = 12;
	SU  T = 36 C = 152 N = color I = 12;
	SU  T = 37 C = 152 N = color I = 12;
	SU  T = 38 C = 152 N = color I = 12;
	SU  T = 39 C = 152 N = color I = 9;
	SU  T = 40 C = 152 N = color I = 9;
	SU  T = 41 C = 152 N = color I = 9;
	SU  T = 42 C = 152 N = color I = 9;
	SU  T = 43 C = 152 N = color I = 10;
	SU  T = 44 C = 152 N = color I = 10;
	SU  T = 45 C = 152 N = color I = 10;
	SU  T = 46 C = 152 N = color I = 7;
	SU  T = 47 C = 152 N = color I = 7;
	SU  T = 48 C = 152 N = color I = 7;
	SU  T = 49 C = 152 N = color I = 15;
	SU  T = 50 C = 152 N = color I = 15;
	SU  T = 51 C = 152 N = color I = 15;
	SU  T = 52 C = 152 N = color I = 15;

	SU  T = 5 C = 153 N = color I = 17;
	SU  T = 6 C = 153 N = color I = 17;
	SU  T = 7 C = 153 N = color I = 17;
	SU  T = 8 C = 153 N = color I = 17;
	SU  T = 9 C = 153 N = color I = 17;
	SU  T = 10 C = 153 N = color I = 17;
	SU  T = 11 C = 153 N = color I = 17;
	SU  T = 12 C = 153 N = color I = 6;
	SU  T = 13 C = 153 N = color I = 6;
	SU  T = 14 C = 153 N = color I = 6;
	SU  T = 15 C = 153 N = color I = 6;
	SU  T = 16 C = 153 N = color I = 6;
	SU  T = 17 C = 153 N = color I = 6;
	SU  T = 18 C = 153 N = color I = 6;
	SU  T = 19 C = 153 N = color I = 6;
	SU  T = 20 C = 153 N = color I = 6;
	SU  T = 21 C = 153 N = color I = 13;
	SU  T = 22 C = 153 N = color I = 13;
	SU  T = 23 C = 153 N = color I = 13;
	SU  T = 24 C = 153 N = color I = 13;
	SU  T = 25 C = 153 N = color I = 13;
	SU  T = 26 C = 153 N = color I = 13;
	SU  T = 27 C = 153 N = color I = 13;
	SU  T = 28 C = 153 N = color I = 13;
	SU  T = 29 C = 153 N = color I = 13;
	SU  T = 30 C = 153 N = color I = 13;
	SU  T = 31 C = 153 N = color I = 12;
	SU  T = 32 C = 153 N = color I = 12;
	SU  T = 33 C = 153 N = color I = 12;
	SU  T = 34 C = 153 N = color I = 12;
	SU  T = 35 C = 153 N = color I = 12;
	SU  T = 36 C = 153 N = color I = 12;
	SU  T = 37 C = 153 N = color I = 12;
	SU  T = 38 C = 153 N = color I = 12;
	SU  T = 39 C = 153 N = color I = 9;
	SU  T = 40 C = 153 N = color I = 9;
	SU  T = 41 C = 153 N = color I = 9;
	SU  T = 42 C = 153 N = color I = 9;
	SU  T = 43 C = 153 N = color I = 10;
	SU  T = 44 C = 153 N = color I = 10;
	SU  T = 45 C = 153 N = color I = 10;
	SU  T = 46 C = 153 N = color I = 7;
	SU  T = 47 C = 153 N = color I = 7;
	SU  T = 48 C = 153 N = color I = 7;
	SU  T = 49 C = 153 N = color I = 15;
	SU  T = 50 C = 153 N = color I = 15;
	SU  T = 51 C = 153 N = color I = 15;
	SU  T = 52 C = 153 N = color I = 15;

	SU  T = 5 C = 154 N = color I = 17;
	SU  T = 6 C = 154 N = color I = 17;
	SU  T = 7 C = 154 N = color I = 17;
	SU  T = 8 C = 154 N = color I = 17;
	SU  T = 9 C = 154 N = color I = 17;
	SU  T = 10 C = 154 N = color I = 17;
	SU  T = 11 C = 154 N = color I = 17;
	SU  T = 12 C = 154 N = color I = 6;
	SU  T = 13 C = 154 N = color I = 6;
	SU  T = 14 C = 154 N = color I = 6;
	SU  T = 15 C = 154 N = color I = 6;
	SU  T = 16 C = 154 N = color I = 6;
	SU  T = 17 C = 154 N = color I = 6;
	SU  T = 18 C = 154 N = color I = 6;
	SU  T = 19 C = 154 N = color I = 6;
	SU  T = 20 C = 154 N = color I = 6;
	SU  T = 21 C = 154 N = color I = 13;
	SU  T = 22 C = 154 N = color I = 13;
	SU  T = 23 C = 154 N = color I = 13;
	SU  T = 24 C = 154 N = color I = 13;
	SU  T = 25 C = 154 N = color I = 13;
	SU  T = 26 C = 154 N = color I = 13;
	SU  T = 27 C = 154 N = color I = 13;
	SU  T = 28 C = 154 N = color I = 13;
	SU  T = 29 C = 154 N = color I = 13;
	SU  T = 30 C = 154 N = color I = 13;
	SU  T = 31 C = 154 N = color I = 12;
	SU  T = 32 C = 154 N = color I = 12;
	SU  T = 33 C = 154 N = color I = 12;
	SU  T = 34 C = 154 N = color I = 12;
	SU  T = 35 C = 154 N = color I = 12;
	SU  T = 36 C = 154 N = color I = 12;
	SU  T = 37 C = 154 N = color I = 12;
	SU  T = 38 C = 154 N = color I = 12;
	SU  T = 39 C = 154 N = color I = 9;
	SU  T = 40 C = 154 N = color I = 9;
	SU  T = 41 C = 154 N = color I = 9;
	SU  T = 42 C = 154 N = color I = 9;
	SU  T = 43 C = 154 N = color I = 10;
	SU  T = 44 C = 154 N = color I = 10;
	SU  T = 45 C = 154 N = color I = 10;
	SU  T = 46 C = 154 N = color I = 7;
	SU  T = 47 C = 154 N = color I = 7;
	SU  T = 48 C = 154 N = color I = 7;
	SU  T = 49 C = 154 N = color I = 15;
	SU  T = 50 C = 154 N = color I = 15;
	SU  T = 51 C = 154 N = color I = 15;
	SU  T = 52 C = 154 N = color I = 15;

	SU  T = 5 C = 155 N = color I = 17;
	SU  T = 6 C = 155 N = color I = 17;
	SU  T = 7 C = 155 N = color I = 17;
	SU  T = 8 C = 155 N = color I = 17;
	SU  T = 9 C = 155 N = color I = 17;
	SU  T = 10 C = 155 N = color I = 17;
	SU  T = 11 C = 155 N = color I = 17;
	SU  T = 12 C = 155 N = color I = 6;
	SU  T = 13 C = 155 N = color I = 6;
	SU  T = 14 C = 155 N = color I = 6;
	SU  T = 15 C = 155 N = color I = 6;
	SU  T = 16 C = 155 N = color I = 6;
	SU  T = 17 C = 155 N = color I = 6;
	SU  T = 18 C = 155 N = color I = 6;
	SU  T = 19 C = 155 N = color I = 6;
	SU  T = 20 C = 155 N = color I = 6;
	SU  T = 21 C = 155 N = color I = 13;
	SU  T = 22 C = 155 N = color I = 13;
	SU  T = 23 C = 155 N = color I = 13;
	SU  T = 24 C = 155 N = color I = 13;
	SU  T = 25 C = 155 N = color I = 13;
	SU  T = 26 C = 155 N = color I = 13;
	SU  T = 27 C = 155 N = color I = 13;
	SU  T = 28 C = 155 N = color I = 13;
	SU  T = 29 C = 155 N = color I = 13;
	SU  T = 30 C = 155 N = color I = 13;
	SU  T = 31 C = 155 N = color I = 12;
	SU  T = 32 C = 155 N = color I = 12;
	SU  T = 33 C = 155 N = color I = 12;
	SU  T = 34 C = 155 N = color I = 12;
	SU  T = 35 C = 155 N = color I = 12;
	SU  T = 36 C = 155 N = color I = 12;
	SU  T = 37 C = 155 N = color I = 12;
	SU  T = 38 C = 155 N = color I = 12;
	SU  T = 39 C = 155 N = color I = 9;
	SU  T = 40 C = 155 N = color I = 9;
	SU  T = 41 C = 155 N = color I = 9;
	SU  T = 42 C = 155 N = color I = 9;
	SU  T = 43 C = 155 N = color I = 10;
	SU  T = 44 C = 155 N = color I = 10;
	SU  T = 45 C = 155 N = color I = 10;
	SU  T = 46 C = 155 N = color I = 7;
	SU  T = 47 C = 155 N = color I = 7;
	SU  T = 48 C = 155 N = color I = 7;
	SU  T = 49 C = 155 N = color I = 15;
	SU  T = 50 C = 155 N = color I = 15;
	SU  T = 51 C = 155 N = color I = 15;
	SU  T = 52 C = 155 N = color I = 15;

	SU  T = 5 C = 156 N = color I = 17;
	SU  T = 6 C = 156 N = color I = 17;
	SU  T = 7 C = 156 N = color I = 17;
	SU  T = 8 C = 156 N = color I = 17;
	SU  T = 9 C = 156 N = color I = 17;
	SU  T = 10 C = 156 N = color I = 17;
	SU  T = 11 C = 156 N = color I = 17;
	SU  T = 12 C = 156 N = color I = 6;
	SU  T = 13 C = 156 N = color I = 6;
	SU  T = 14 C = 156 N = color I = 6;
	SU  T = 15 C = 156 N = color I = 6;
	SU  T = 16 C = 156 N = color I = 6;
	SU  T = 17 C = 156 N = color I = 6;
	SU  T = 18 C = 156 N = color I = 6;
	SU  T = 19 C = 156 N = color I = 6;
	SU  T = 20 C = 156 N = color I = 6;
	SU  T = 21 C = 156 N = color I = 13;
	SU  T = 22 C = 156 N = color I = 13;
	SU  T = 23 C = 156 N = color I = 13;
	SU  T = 24 C = 156 N = color I = 13;
	SU  T = 25 C = 156 N = color I = 13;
	SU  T = 26 C = 156 N = color I = 13;
	SU  T = 27 C = 156 N = color I = 13;
	SU  T = 28 C = 156 N = color I = 13;
	SU  T = 29 C = 156 N = color I = 13;
	SU  T = 30 C = 156 N = color I = 13;
	SU  T = 31 C = 156 N = color I = 12;
	SU  T = 32 C = 156 N = color I = 12;
	SU  T = 33 C = 156 N = color I = 12;
	SU  T = 34 C = 156 N = color I = 12;
	SU  T = 35 C = 156 N = color I = 12;
	SU  T = 36 C = 156 N = color I = 12;
	SU  T = 37 C = 156 N = color I = 12;
	SU  T = 38 C = 156 N = color I = 12;
	SU  T = 39 C = 156 N = color I = 9;
	SU  T = 40 C = 156 N = color I = 9;
	SU  T = 41 C = 156 N = color I = 9;
	SU  T = 42 C = 156 N = color I = 9;
	SU  T = 43 C = 156 N = color I = 10;
	SU  T = 44 C = 156 N = color I = 10;
	SU  T = 45 C = 156 N = color I = 10;
	SU  T = 46 C = 156 N = color I = 7;
	SU  T = 47 C = 156 N = color I = 7;
	SU  T = 48 C = 156 N = color I = 7;
	SU  T = 49 C = 156 N = color I = 15;
	SU  T = 50 C = 156 N = color I = 15;
	SU  T = 51 C = 156 N = color I = 15;
	SU  T = 52 C = 156 N = color I = 15;

	SU  T = 5 C = 157 N = color I = 17;
	SU  T = 6 C = 157 N = color I = 17;
	SU  T = 7 C = 157 N = color I = 17;
	SU  T = 8 C = 157 N = color I = 17;
	SU  T = 9 C = 157 N = color I = 17;
	SU  T = 10 C = 157 N = color I = 17;
	SU  T = 11 C = 157 N = color I = 17;
	SU  T = 12 C = 157 N = color I = 6;
	SU  T = 13 C = 157 N = color I = 6;
	SU  T = 14 C = 157 N = color I = 6;
	SU  T = 15 C = 157 N = color I = 6;
	SU  T = 16 C = 157 N = color I = 6;
	SU  T = 17 C = 157 N = color I = 6;
	SU  T = 18 C = 157 N = color I = 6;
	SU  T = 19 C = 157 N = color I = 6;
	SU  T = 20 C = 157 N = color I = 6;
	SU  T = 21 C = 157 N = color I = 13;
	SU  T = 22 C = 157 N = color I = 13;
	SU  T = 23 C = 157 N = color I = 13;
	SU  T = 24 C = 157 N = color I = 13;
	SU  T = 25 C = 157 N = color I = 13;
	SU  T = 26 C = 157 N = color I = 13;
	SU  T = 27 C = 157 N = color I = 13;
	SU  T = 28 C = 157 N = color I = 13;
	SU  T = 29 C = 157 N = color I = 13;
	SU  T = 30 C = 157 N = color I = 13;
	SU  T = 31 C = 157 N = color I = 12;
	SU  T = 32 C = 157 N = color I = 12;
	SU  T = 33 C = 157 N = color I = 12;
	SU  T = 34 C = 157 N = color I = 12;
	SU  T = 35 C = 157 N = color I = 12;
	SU  T = 36 C = 157 N = color I = 12;
	SU  T = 37 C = 157 N = color I = 12;
	SU  T = 38 C = 157 N = color I = 12;
	SU  T = 39 C = 157 N = color I = 9;
	SU  T = 40 C = 157 N = color I = 9;
	SU  T = 41 C = 157 N = color I = 9;
	SU  T = 42 C = 157 N = color I = 9;
	SU  T = 43 C = 157 N = color I = 10;
	SU  T = 44 C = 157 N = color I = 10;
	SU  T = 45 C = 157 N = color I = 10;
	SU  T = 46 C = 157 N = color I = 7;
	SU  T = 47 C = 157 N = color I = 7;
	SU  T = 48 C = 157 N = color I = 7;
	SU  T = 49 C = 157 N = color I = 15;
	SU  T = 50 C = 157 N = color I = 15;
	SU  T = 51 C = 157 N = color I = 15;
	SU  T = 52 C = 157 N = color I = 15;

	SU  T = 5 C = 158 N = color I = 17;
	SU  T = 6 C = 158 N = color I = 17;
	SU  T = 7 C = 158 N = color I = 17;
	SU  T = 8 C = 158 N = color I = 17;
	SU  T = 9 C = 158 N = color I = 17;
	SU  T = 10 C = 158 N = color I = 17;
	SU  T = 11 C = 158 N = color I = 17;
	SU  T = 12 C = 158 N = color I = 6;
	SU  T = 13 C = 158 N = color I = 6;
	SU  T = 14 C = 158 N = color I = 6;
	SU  T = 15 C = 158 N = color I = 6;
	SU  T = 16 C = 158 N = color I = 6;
	SU  T = 17 C = 158 N = color I = 6;
	SU  T = 18 C = 158 N = color I = 6;
	SU  T = 19 C = 158 N = color I = 6;
	SU  T = 20 C = 158 N = color I = 6;
	SU  T = 21 C = 158 N = color I = 13;
	SU  T = 22 C = 158 N = color I = 13;
	SU  T = 23 C = 158 N = color I = 13;
	SU  T = 24 C = 158 N = color I = 13;
	SU  T = 25 C = 158 N = color I = 13;
	SU  T = 26 C = 158 N = color I = 13;
	SU  T = 27 C = 158 N = color I = 13;
	SU  T = 28 C = 158 N = color I = 13;
	SU  T = 29 C = 158 N = color I = 13;
	SU  T = 30 C = 158 N = color I = 13;
	SU  T = 31 C = 158 N = color I = 12;
	SU  T = 32 C = 158 N = color I = 12;
	SU  T = 33 C = 158 N = color I = 12;
	SU  T = 34 C = 158 N = color I = 12;
	SU  T = 35 C = 158 N = color I = 12;
	SU  T = 36 C = 158 N = color I = 12;
	SU  T = 37 C = 158 N = color I = 12;
	SU  T = 38 C = 158 N = color I = 12;
	SU  T = 39 C = 158 N = color I = 9;
	SU  T = 40 C = 158 N = color I = 9;
	SU  T = 41 C = 158 N = color I = 9;
	SU  T = 42 C = 158 N = color I = 9;
	SU  T = 43 C = 158 N = color I = 10;
	SU  T = 44 C = 158 N = color I = 10;
	SU  T = 45 C = 158 N = color I = 10;
	SU  T = 46 C = 158 N = color I = 7;
	SU  T = 47 C = 158 N = color I = 7;
	SU  T = 48 C = 158 N = color I = 7;
	SU  T = 49 C = 158 N = color I = 15;
	SU  T = 50 C = 158 N = color I = 15;
	SU  T = 51 C = 158 N = color I = 15;
	SU  T = 52 C = 158 N = color I = 15;

	TEXT   TAXON = 1 CHARACTER = 159 TEXT = '-^n-^n';
	SU  T = 5 C = 159 N = color I = 17;
	SU  T = 6 C = 159 N = color I = 17;
	SU  T = 7 C = 159 N = color I = 17;
	SU  T = 8 C = 159 N = color I = 17;
	SU  T = 9 C = 159 N = color I = 17;
	SU  T = 10 C = 159 N = color I = 17;
	SU  T = 11 C = 159 N = color I = 17;
	SU  T = 12 C = 159 N = color I = 6;
	SU  T = 13 C = 159 N = color I = 6;
	SU  T = 14 C = 159 N = color I = 6;
	SU  T = 15 C = 159 N = color I = 6;
	SU  T = 16 C = 159 N = color I = 6;
	SU  T = 17 C = 159 N = color I = 6;
	SU  T = 18 C = 159 N = color I = 6;
	SU  T = 19 C = 159 N = color I = 6;
	SU  T = 20 C = 159 N = color I = 6;
	SU  T = 21 C = 159 N = color I = 13;
	SU  T = 22 C = 159 N = color I = 13;
	SU  T = 23 C = 159 N = color I = 13;
	SU  T = 24 C = 159 N = color I = 13;
	SU  T = 25 C = 159 N = color I = 13;
	SU  T = 26 C = 159 N = color I = 13;
	SU  T = 27 C = 159 N = color I = 13;
	SU  T = 28 C = 159 N = color I = 13;
	SU  T = 29 C = 159 N = color I = 13;
	SU  T = 30 C = 159 N = color I = 13;
	SU  T = 31 C = 159 N = color I = 12;
	SU  T = 32 C = 159 N = color I = 12;
	SU  T = 33 C = 159 N = color I = 12;
	SU  T = 34 C = 159 N = color I = 12;
	SU  T = 35 C = 159 N = color I = 12;
	SU  T = 36 C = 159 N = color I = 12;
	SU  T = 37 C = 159 N = color I = 12;
	SU  T = 38 C = 159 N = color I = 12;
	SU  T = 39 C = 159 N = color I = 9;
	SU  T = 40 C = 159 N = color I = 9;
	SU  T = 41 C = 159 N = color I = 9;
	SU  T = 42 C = 159 N = color I = 9;
	SU  T = 43 C = 159 N = color I = 10;
	SU  T = 44 C = 159 N = color I = 10;
	SU  T = 45 C = 159 N = color I = 10;
	SU  T = 46 C = 159 N = color I = 7;
	SU  T = 47 C = 159 N = color I = 7;
	SU  T = 48 C = 159 N = color I = 7;
	SU  T = 49 C = 159 N = color I = 15;
	SU  T = 50 C = 159 N = color I = 15;
	SU  T = 51 C = 159 N = color I = 15;
	SU  T = 52 C = 159 N = color I = 15;

	SU  T = 5 C = 160 N = color I = 17;
	SU  T = 6 C = 160 N = color I = 17;
	SU  T = 7 C = 160 N = color I = 17;
	SU  T = 8 C = 160 N = color I = 17;
	SU  T = 9 C = 160 N = color I = 17;
	SU  T = 10 C = 160 N = color I = 17;
	SU  T = 11 C = 160 N = color I = 17;
	SU  T = 12 C = 160 N = color I = 6;
	SU  T = 13 C = 160 N = color I = 6;
	SU  T = 14 C = 160 N = color I = 6;
	SU  T = 15 C = 160 N = color I = 6;
	SU  T = 16 C = 160 N = color I = 6;
	SU  T = 17 C = 160 N = color I = 6;
	SU  T = 18 C = 160 N = color I = 6;
	SU  T = 19 C = 160 N = color I = 6;
	SU  T = 20 C = 160 N = color I = 6;
	SU  T = 21 C = 160 N = color I = 13;
	SU  T = 22 C = 160 N = color I = 13;
	SU  T = 23 C = 160 N = color I = 13;
	SU  T = 24 C = 160 N = color I = 13;
	SU  T = 25 C = 160 N = color I = 13;
	SU  T = 26 C = 160 N = color I = 13;
	SU  T = 27 C = 160 N = color I = 13;
	SU  T = 28 C = 160 N = color I = 13;
	SU  T = 29 C = 160 N = color I = 13;
	SU  T = 30 C = 160 N = color I = 13;
	SU  T = 31 C = 160 N = color I = 12;
	SU  T = 32 C = 160 N = color I = 12;
	SU  T = 33 C = 160 N = color I = 12;
	SU  T = 34 C = 160 N = color I = 12;
	SU  T = 35 C = 160 N = color I = 12;
	SU  T = 36 C = 160 N = color I = 12;
	SU  T = 37 C = 160 N = color I = 12;
	SU  T = 38 C = 160 N = color I = 12;
	SU  T = 39 C = 160 N = color I = 9;
	SU  T = 40 C = 160 N = color I = 9;
	SU  T = 41 C = 160 N = color I = 9;
	SU  T = 42 C = 160 N = color I = 9;
	SU  T = 43 C = 160 N = color I = 10;
	SU  T = 44 C = 160 N = color I = 10;
	SU  T = 45 C = 160 N = color I = 10;
	SU  T = 46 C = 160 N = color I = 7;
	SU  T = 47 C = 160 N = color I = 7;
	SU  T = 48 C = 160 N = color I = 7;
	SU  T = 49 C = 160 N = color I = 15;
	SU  T = 50 C = 160 N = color I = 15;
	SU  T = 51 C = 160 N = color I = 15;
	SU  T = 52 C = 160 N = color I = 15;

	SU  T = 5 C = 161 N = color I = 17;
	SU  T = 6 C = 161 N = color I = 17;
	SU  T = 7 C = 161 N = color I = 17;
	SU  T = 8 C = 161 N = color I = 17;
	SU  T = 9 C = 161 N = color I = 17;
	SU  T = 10 C = 161 N = color I = 17;
	SU  T = 11 C = 161 N = color I = 17;
	SU  T = 12 C = 161 N = color I = 6;
	SU  T = 13 C = 161 N = color I = 6;
	SU  T = 14 C = 161 N = color I = 6;
	SU  T = 15 C = 161 N = color I = 6;
	SU  T = 16 C = 161 N = color I = 6;
	SU  T = 17 C = 161 N = color I = 6;
	SU  T = 18 C = 161 N = color I = 6;
	SU  T = 19 C = 161 N = color I = 6;
	SU  T = 20 C = 161 N = color I = 6;
	SU  T = 21 C = 161 N = color I = 13;
	SU  T = 22 C = 161 N = color I = 13;
	SU  T = 23 C = 161 N = color I = 13;
	SU  T = 24 C = 161 N = color I = 13;
	SU  T = 25 C = 161 N = color I = 13;
	SU  T = 26 C = 161 N = color I = 13;
	SU  T = 27 C = 161 N = color I = 13;
	SU  T = 28 C = 161 N = color I = 13;
	SU  T = 29 C = 161 N = color I = 13;
	SU  T = 30 C = 161 N = color I = 13;
	SU  T = 31 C = 161 N = color I = 12;
	SU  T = 32 C = 161 N = color I = 12;
	SU  T = 33 C = 161 N = color I = 12;
	SU  T = 34 C = 161 N = color I = 12;
	SU  T = 35 C = 161 N = color I = 12;
	SU  T = 36 C = 161 N = color I = 12;
	SU  T = 37 C = 161 N = color I = 12;
	SU  T = 38 C = 161 N = color I = 12;
	SU  T = 39 C = 161 N = color I = 9;
	SU  T = 40 C = 161 N = color I = 9;
	SU  T = 41 C = 161 N = color I = 9;
	SU  T = 42 C = 161 N = color I = 9;
	SU  T = 43 C = 161 N = color I = 10;
	SU  T = 44 C = 161 N = color I = 10;
	SU  T = 45 C = 161 N = color I = 10;
	SU  T = 46 C = 161 N = color I = 7;
	SU  T = 47 C = 161 N = color I = 7;
	SU  T = 48 C = 161 N = color I = 7;
	SU  T = 49 C = 161 N = color I = 15;
	SU  T = 50 C = 161 N = color I = 15;
	SU  T = 51 C = 161 N = color I = 15;
	SU  T = 52 C = 161 N = color I = 15;

	TEXT   TAXON = 1 CHARACTER = 162 TEXT = '-';
	SU  T = 5 C = 162 N = color I = 17;
	SU  T = 6 C = 162 N = color I = 17;
	SU  T = 7 C = 162 N = color I = 17;
	SU  T = 8 C = 162 N = color I = 17;
	SU  T = 9 C = 162 N = color I = 17;
	SU  T = 10 C = 162 N = color I = 17;
	SU  T = 11 C = 162 N = color I = 17;
	SU  T = 12 C = 162 N = color I = 6;
	SU  T = 13 C = 162 N = color I = 6;
	SU  T = 14 C = 162 N = color I = 6;
	SU  T = 15 C = 162 N = color I = 6;
	SU  T = 16 C = 162 N = color I = 6;
	SU  T = 17 C = 162 N = color I = 6;
	SU  T = 18 C = 162 N = color I = 6;
	SU  T = 19 C = 162 N = color I = 6;
	SU  T = 20 C = 162 N = color I = 6;
	SU  T = 21 C = 162 N = color I = 13;
	SU  T = 22 C = 162 N = color I = 13;
	SU  T = 23 C = 162 N = color I = 13;
	SU  T = 24 C = 162 N = color I = 13;
	SU  T = 25 C = 162 N = color I = 13;
	SU  T = 26 C = 162 N = color I = 13;
	SU  T = 27 C = 162 N = color I = 13;
	SU  T = 28 C = 162 N = color I = 13;
	SU  T = 29 C = 162 N = color I = 13;
	SU  T = 30 C = 162 N = color I = 13;
	SU  T = 31 C = 162 N = color I = 12;
	SU  T = 32 C = 162 N = color I = 12;
	SU  T = 33 C = 162 N = color I = 12;
	SU  T = 34 C = 162 N = color I = 12;
	SU  T = 35 C = 162 N = color I = 12;
	SU  T = 36 C = 162 N = color I = 12;
	SU  T = 37 C = 162 N = color I = 12;
	SU  T = 38 C = 162 N = color I = 12;
	SU  T = 39 C = 162 N = color I = 9;
	SU  T = 40 C = 162 N = color I = 9;
	SU  T = 41 C = 162 N = color I = 9;
	SU  T = 42 C = 162 N = color I = 9;
	SU  T = 43 C = 162 N = color I = 10;
	SU  T = 44 C = 162 N = color I = 10;
	SU  T = 45 C = 162 N = color I = 10;
	SU  T = 46 C = 162 N = color I = 7;
	SU  T = 47 C = 162 N = color I = 7;
	SU  T = 48 C = 162 N = color I = 7;
	SU  T = 49 C = 162 N = color I = 15;
	SU  T = 50 C = 162 N = color I = 15;
	SU  T = 51 C = 162 N = color I = 15;
	SU  T = 52 C = 162 N = color I = 15;

	SU  T = 5 C = 163 N = color I = 17;
	SU  T = 6 C = 163 N = color I = 17;
	SU  T = 7 C = 163 N = color I = 17;
	SU  T = 8 C = 163 N = color I = 17;
	SU  T = 9 C = 163 N = color I = 17;
	SU  T = 10 C = 163 N = color I = 17;
	SU  T = 11 C = 163 N = color I = 17;
	SU  T = 12 C = 163 N = color I = 6;
	SU  T = 13 C = 163 N = color I = 6;
	SU  T = 14 C = 163 N = color I = 6;
	SU  T = 15 C = 163 N = color I = 6;
	SU  T = 16 C = 163 N = color I = 6;
	SU  T = 17 C = 163 N = color I = 6;
	SU  T = 18 C = 163 N = color I = 6;
	SU  T = 19 C = 163 N = color I = 6;
	SU  T = 20 C = 163 N = color I = 6;
	SU  T = 21 C = 163 N = color I = 13;
	SU  T = 22 C = 163 N = color I = 13;
	SU  T = 23 C = 163 N = color I = 13;
	SU  T = 24 C = 163 N = color I = 13;
	SU  T = 25 C = 163 N = color I = 13;
	SU  T = 26 C = 163 N = color I = 13;
	SU  T = 27 C = 163 N = color I = 13;
	SU  T = 28 C = 163 N = color I = 13;
	SU  T = 29 C = 163 N = color I = 13;
	SU  T = 30 C = 163 N = color I = 13;
	SU  T = 31 C = 163 N = color I = 12;
	SU  T = 32 C = 163 N = color I = 12;
	SU  T = 33 C = 163 N = color I = 12;
	SU  T = 34 C = 163 N = color I = 12;
	SU  T = 35 C = 163 N = color I = 12;
	SU  T = 36 C = 163 N = color I = 12;
	SU  T = 37 C = 163 N = color I = 12;
	SU  T = 38 C = 163 N = color I = 12;
	SU  T = 39 C = 163 N = color I = 9;
	SU  T = 40 C = 163 N = color I = 9;
	SU  T = 41 C = 163 N = color I = 9;
	SU  T = 42 C = 163 N = color I = 9;
	SU  T = 43 C = 163 N = color I = 10;
	SU  T = 44 C = 163 N = color I = 10;
	SU  T = 45 C = 163 N = color I = 10;
	SU  T = 46 C = 163 N = color I = 7;
	SU  T = 47 C = 163 N = color I = 7;
	SU  T = 48 C = 163 N = color I = 7;
	SU  T = 49 C = 163 N = color I = 15;
	SU  T = 50 C = 163 N = color I = 15;
	SU  T = 51 C = 163 N = color I = 15;
	SU  T = 52 C = 163 N = color I = 15;

	SU  T = 5 C = 164 N = color I = 17;
	SU  T = 6 C = 164 N = color I = 17;
	SU  T = 7 C = 164 N = color I = 17;
	SU  T = 8 C = 164 N = color I = 17;
	SU  T = 9 C = 164 N = color I = 17;
	SU  T = 10 C = 164 N = color I = 17;
	SU  T = 11 C = 164 N = color I = 17;
	SU  T = 12 C = 164 N = color I = 6;
	SU  T = 13 C = 164 N = color I = 6;
	SU  T = 14 C = 164 N = color I = 6;
	SU  T = 15 C = 164 N = color I = 6;
	SU  T = 16 C = 164 N = color I = 6;
	SU  T = 17 C = 164 N = color I = 6;
	SU  T = 18 C = 164 N = color I = 6;
	SU  T = 19 C = 164 N = color I = 6;
	SU  T = 20 C = 164 N = color I = 6;
	SU  T = 21 C = 164 N = color I = 13;
	SU  T = 22 C = 164 N = color I = 13;
	SU  T = 23 C = 164 N = color I = 13;
	SU  T = 24 C = 164 N = color I = 13;
	SU  T = 25 C = 164 N = color I = 13;
	SU  T = 26 C = 164 N = color I = 13;
	SU  T = 27 C = 164 N = color I = 13;
	SU  T = 28 C = 164 N = color I = 13;
	SU  T = 29 C = 164 N = color I = 13;
	SU  T = 30 C = 164 N = color I = 13;
	SU  T = 31 C = 164 N = color I = 12;
	SU  T = 32 C = 164 N = color I = 12;
	SU  T = 33 C = 164 N = color I = 12;
	SU  T = 34 C = 164 N = color I = 12;
	SU  T = 35 C = 164 N = color I = 12;
	SU  T = 36 C = 164 N = color I = 12;
	SU  T = 37 C = 164 N = color I = 12;
	SU  T = 38 C = 164 N = color I = 12;
	SU  T = 39 C = 164 N = color I = 9;
	SU  T = 40 C = 164 N = color I = 9;
	SU  T = 41 C = 164 N = color I = 9;
	SU  T = 42 C = 164 N = color I = 9;
	SU  T = 43 C = 164 N = color I = 10;
	SU  T = 44 C = 164 N = color I = 10;
	SU  T = 45 C = 164 N = color I = 10;
	SU  T = 46 C = 164 N = color I = 7;
	SU  T = 47 C = 164 N = color I = 7;
	SU  T = 48 C = 164 N = color I = 7;
	SU  T = 49 C = 164 N = color I = 15;
	SU  T = 50 C = 164 N = color I = 15;
	SU  T = 51 C = 164 N = color I = 15;
	SU  T = 52 C = 164 N = color I = 15;

	SU  T = 5 C = 165 N = color I = 17;
	SU  T = 6 C = 165 N = color I = 17;
	SU  T = 7 C = 165 N = color I = 17;
	SU  T = 8 C = 165 N = color I = 17;
	SU  T = 9 C = 165 N = color I = 17;
	SU  T = 10 C = 165 N = color I = 17;
	SU  T = 11 C = 165 N = color I = 17;
	SU  T = 12 C = 165 N = color I = 6;
	SU  T = 13 C = 165 N = color I = 6;
	SU  T = 14 C = 165 N = color I = 6;
	SU  T = 15 C = 165 N = color I = 6;
	SU  T = 16 C = 165 N = color I = 6;
	SU  T = 17 C = 165 N = color I = 6;
	SU  T = 18 C = 165 N = color I = 6;
	SU  T = 19 C = 165 N = color I = 6;
	SU  T = 20 C = 165 N = color I = 6;
	SU  T = 21 C = 165 N = color I = 13;
	SU  T = 22 C = 165 N = color I = 13;
	SU  T = 23 C = 165 N = color I = 13;
	SU  T = 24 C = 165 N = color I = 13;
	SU  T = 25 C = 165 N = color I = 13;
	SU  T = 26 C = 165 N = color I = 13;
	SU  T = 27 C = 165 N = color I = 13;
	SU  T = 28 C = 165 N = color I = 13;
	SU  T = 29 C = 165 N = color I = 13;
	SU  T = 30 C = 165 N = color I = 13;
	SU  T = 31 C = 165 N = color I = 12;
	SU  T = 32 C = 165 N = color I = 12;
	SU  T = 33 C = 165 N = color I = 12;
	SU  T = 34 C = 165 N = color I = 12;
	SU  T = 35 C = 165 N = color I = 12;
	SU  T = 36 C = 165 N = color I = 12;
	SU  T = 37 C = 165 N = color I = 12;
	SU  T = 38 C = 165 N = color I = 12;
	SU  T = 39 C = 165 N = color I = 9;
	SU  T = 40 C = 165 N = color I = 9;
	SU  T = 41 C = 165 N = color I = 9;
	SU  T = 42 C = 165 N = color I = 9;
	SU  T = 43 C = 165 N = color I = 10;
	SU  T = 44 C = 165 N = color I = 10;
	SU  T = 45 C = 165 N = color I = 10;
	SU  T = 46 C = 165 N = color I = 7;
	SU  T = 47 C = 165 N = color I = 7;
	SU  T = 48 C = 165 N = color I = 7;
	SU  T = 49 C = 165 N = color I = 15;
	SU  T = 50 C = 165 N = color I = 15;
	SU  T = 51 C = 165 N = color I = 15;
	SU  T = 52 C = 165 N = color I = 15;

	SU  T = 5 C = 166 N = color I = 17;
	SU  T = 6 C = 166 N = color I = 17;
	SU  T = 7 C = 166 N = color I = 17;
	SU  T = 8 C = 166 N = color I = 17;
	SU  T = 9 C = 166 N = color I = 17;
	SU  T = 10 C = 166 N = color I = 17;
	SU  T = 11 C = 166 N = color I = 17;
	SU  T = 12 C = 166 N = color I = 6;
	SU  T = 13 C = 166 N = color I = 6;
	SU  T = 14 C = 166 N = color I = 6;
	SU  T = 15 C = 166 N = color I = 6;
	SU  T = 16 C = 166 N = color I = 6;
	SU  T = 17 C = 166 N = color I = 6;
	SU  T = 18 C = 166 N = color I = 6;
	SU  T = 19 C = 166 N = color I = 6;
	SU  T = 20 C = 166 N = color I = 6;
	SU  T = 21 C = 166 N = color I = 13;
	SU  T = 22 C = 166 N = color I = 13;
	SU  T = 23 C = 166 N = color I = 13;
	SU  T = 24 C = 166 N = color I = 13;
	SU  T = 25 C = 166 N = color I = 13;
	SU  T = 26 C = 166 N = color I = 13;
	SU  T = 27 C = 166 N = color I = 13;
	SU  T = 28 C = 166 N = color I = 13;
	SU  T = 29 C = 166 N = color I = 13;
	SU  T = 30 C = 166 N = color I = 13;
	SU  T = 31 C = 166 N = color I = 12;
	SU  T = 32 C = 166 N = color I = 12;
	SU  T = 33 C = 166 N = color I = 12;
	SU  T = 34 C = 166 N = color I = 12;
	SU  T = 35 C = 166 N = color I = 12;
	SU  T = 36 C = 166 N = color I = 12;
	SU  T = 37 C = 166 N = color I = 12;
	SU  T = 38 C = 166 N = color I = 12;
	SU  T = 39 C = 166 N = color I = 9;
	SU  T = 40 C = 166 N = color I = 9;
	SU  T = 41 C = 166 N = color I = 9;
	SU  T = 42 C = 166 N = color I = 9;
	SU  T = 43 C = 166 N = color I = 10;
	SU  T = 44 C = 166 N = color I = 10;
	SU  T = 45 C = 166 N = color I = 10;
	SU  T = 46 C = 166 N = color I = 7;
	SU  T = 47 C = 166 N = color I = 7;
	SU  T = 48 C = 166 N = color I = 7;
	SU  T = 49 C = 166 N = color I = 15;
	SU  T = 50 C = 166 N = color I = 15;
	SU  T = 51 C = 166 N = color I = 15;
	SU  T = 52 C = 166 N = color I = 15;

	SU  T = 5 C = 167 N = color I = 17;
	SU  T = 6 C = 167 N = color I = 17;
	SU  T = 7 C = 167 N = color I = 17;
	SU  T = 8 C = 167 N = color I = 17;
	SU  T = 9 C = 167 N = color I = 17;
	SU  T = 10 C = 167 N = color I = 17;
	SU  T = 11 C = 167 N = color I = 17;
	SU  T = 12 C = 167 N = color I = 6;
	SU  T = 13 C = 167 N = color I = 6;
	SU  T = 14 C = 167 N = color I = 6;
	SU  T = 15 C = 167 N = color I = 6;
	SU  T = 16 C = 167 N = color I = 6;
	SU  T = 17 C = 167 N = color I = 6;
	SU  T = 18 C = 167 N = color I = 6;
	SU  T = 19 C = 167 N = color I = 6;
	SU  T = 20 C = 167 N = color I = 6;
	SU  T = 21 C = 167 N = color I = 13;
	SU  T = 22 C = 167 N = color I = 13;
	SU  T = 23 C = 167 N = color I = 13;
	SU  T = 24 C = 167 N = color I = 13;
	SU  T = 25 C = 167 N = color I = 13;
	SU  T = 26 C = 167 N = color I = 13;
	SU  T = 27 C = 167 N = color I = 13;
	SU  T = 28 C = 167 N = color I = 13;
	SU  T = 29 C = 167 N = color I = 13;
	SU  T = 30 C = 167 N = color I = 13;
	SU  T = 31 C = 167 N = color I = 12;
	SU  T = 32 C = 167 N = color I = 12;
	SU  T = 33 C = 167 N = color I = 12;
	SU  T = 34 C = 167 N = color I = 12;
	SU  T = 35 C = 167 N = color I = 12;
	SU  T = 36 C = 167 N = color I = 12;
	SU  T = 37 C = 167 N = color I = 12;
	SU  T = 38 C = 167 N = color I = 12;
	SU  T = 39 C = 167 N = color I = 9;
	SU  T = 40 C = 167 N = color I = 9;
	SU  T = 41 C = 167 N = color I = 9;
	SU  T = 42 C = 167 N = color I = 9;
	SU  T = 43 C = 167 N = color I = 10;
	SU  T = 44 C = 167 N = color I = 10;
	SU  T = 45 C = 167 N = color I = 10;
	SU  T = 46 C = 167 N = color I = 7;
	SU  T = 47 C = 167 N = color I = 7;
	SU  T = 48 C = 167 N = color I = 7;
	SU  T = 49 C = 167 N = color I = 15;
	SU  T = 50 C = 167 N = color I = 15;
	SU  T = 51 C = 167 N = color I = 15;
	SU  T = 52 C = 167 N = color I = 15;

	SU  T = 5 C = 168 N = color I = 17;
	SU  T = 6 C = 168 N = color I = 17;
	SU  T = 7 C = 168 N = color I = 17;
	SU  T = 8 C = 168 N = color I = 17;
	SU  T = 9 C = 168 N = color I = 17;
	SU  T = 10 C = 168 N = color I = 17;
	SU  T = 11 C = 168 N = color I = 17;
	SU  T = 12 C = 168 N = color I = 6;
	SU  T = 13 C = 168 N = color I = 6;
	SU  T = 14 C = 168 N = color I = 6;
	SU  T = 15 C = 168 N = color I = 6;
	SU  T = 16 C = 168 N = color I = 6;
	SU  T = 17 C = 168 N = color I = 6;
	SU  T = 18 C = 168 N = color I = 6;
	SU  T = 19 C = 168 N = color I = 6;
	SU  T = 20 C = 168 N = color I = 6;
	SU  T = 21 C = 168 N = color I = 13;
	SU  T = 22 C = 168 N = color I = 13;
	SU  T = 23 C = 168 N = color I = 13;
	SU  T = 24 C = 168 N = color I = 13;
	SU  T = 25 C = 168 N = color I = 13;
	SU  T = 26 C = 168 N = color I = 13;
	SU  T = 27 C = 168 N = color I = 13;
	SU  T = 28 C = 168 N = color I = 13;
	SU  T = 29 C = 168 N = color I = 13;
	SU  T = 30 C = 168 N = color I = 13;
	SU  T = 31 C = 168 N = color I = 12;
	SU  T = 32 C = 168 N = color I = 12;
	SU  T = 33 C = 168 N = color I = 12;
	SU  T = 34 C = 168 N = color I = 12;
	SU  T = 35 C = 168 N = color I = 12;
	SU  T = 36 C = 168 N = color I = 12;
	SU  T = 37 C = 168 N = color I = 12;
	SU  T = 38 C = 168 N = color I = 12;
	SU  T = 39 C = 168 N = color I = 9;
	SU  T = 40 C = 168 N = color I = 9;
	SU  T = 41 C = 168 N = color I = 9;
	SU  T = 42 C = 168 N = color I = 9;
	SU  T = 43 C = 168 N = color I = 10;
	SU  T = 44 C = 168 N = color I = 10;
	SU  T = 45 C = 168 N = color I = 10;
	SU  T = 46 C = 168 N = color I = 7;
	SU  T = 47 C = 168 N = color I = 7;
	SU  T = 48 C = 168 N = color I = 7;
	SU  T = 49 C = 168 N = color I = 15;
	SU  T = 50 C = 168 N = color I = 15;
	SU  T = 51 C = 168 N = color I = 15;
	SU  T = 52 C = 168 N = color I = 15;

END;

Begin MESQUITE;
		MESQUITESCRIPTVERSION 2;
		TITLE AUTO;
		tell ProjectCoordinator;
		timeSaved 1534411479957;
		getEmployee #mesquite.minimal.ManageTaxa.ManageTaxa;
		tell It;
			setID 0 9772432499018572;
			tell It;
				setDefaultOrder  0 15 14 2 77 1 3 4 27 27 12 17 29 57 59 30 31 32 56 33 18 19 48 51 15 40 44 41 60 39 7 8 49 70 50 42 43 58 10 21 20 52 53 54 55 23 47 11 35 36 37 38;
				attachments ;
			endTell;
		endTell;
		getEmployee #mesquite.charMatrices.ManageCharacters.ManageCharacters;
		tell It;
			setID 0 8128491932627629822;
			tell It;
				setDefaultOrder  0 258 134 116 6 131 7 8 9 117 10 2 99 3 1 12 15 13 14 16 156 158 159 160 161 11 157 17 119 253 118 135 212 20 120 222 182 21 22 23 24 25 129 174 18 138 139 221 122 110 128 26 27 218 126 28 123 155 125 29 31 133 152 34 136 35 36 162 163 164 165 37 38 39 94 40 41 42 104 43 124 30 47 44 170 45 46 217 49 53 48 50 51 52 54 140 78 77 73 74 75 204 79 141 142 208 209 210 81 211 203 205 202 107 145 186 187 188 85 86 147 148 149 150 151 87 189 89 108 200 146 192 92 93 144 55 167 168 57 198 56 61 64 177 58 173 59 60 196 219 197 199 66 68 69 70 71 213 215 96 97 109 191 194 184 153 154 171;
				attachments ;
			endTell;
			mqVersion 350;
			checksumv 0 3 2295586180 null  getNumChars 168 numChars 168 getNumTaxa 52 numTaxa 52   short true   bits 2305843009213694015   states 63   sumSquaresStatesOnly 14491.0 sumSquares -1.3835058055282153E19 longCompressibleToShort false usingShortMatrix true   NumFiles 1 NumMatrices 1;
			mqVersion;
		endTell;
		getWindow;
		tell It;
			suppress;
			setResourcesState false false 100;
			setPopoutState 400;
			setExplanationSize 0;
			setAnnotationSize 0;
			setFontIncAnnot 0;
			setFontIncExp 0;
			setSize 2337 1298;
			setLocation 18 23;
			setFont SanSerif;
			setFontSize 10;
			getToolPalette;
			tell It;
			endTell;
			desuppress;
		endTell;
		getEmployee  #mesquite.minimal.ManageTaxa.ManageTaxa;
		tell It;
			showTaxa #9772432499018572 #mesquite.lists.TaxonList.TaxonList;
			tell It;
				setTaxa #9772432499018572;
				getWindow;
				tell It;
					useTargetValue off;
					setTargetValue ;
					newAssistant  #mesquite.lists.TaxonListCurrPartition.TaxonListCurrPartition;
					newAssistant  #mesquite.lists.NumForTaxaList.NumForTaxaList;
				tell It;
					suppress;
					setValueTask  #mesquite.molec.PercentGapsInTaxon.PercentGapsInTaxon;
					tell It;
						getMatrixSource #mesquite.charMatrices.CharMatrixCoordIndep.CharMatrixCoordIndep;
						tell It;
							setCharacterSource #mesquite.charMatrices.StoredMatrices.StoredMatrices;
							tell It;
								setDataSet #8128491932627629822;
							endTell;
						endTell;
						toggleEdges on;
					endTell;
					toggleShadeCells off;
					desuppress;
				endTell;
					newAssistant  #mesquite.lists.NumForTaxaList.NumForTaxaList;
				tell It;
					suppress;
					setValueTask  #mesquite.molec.PercentMissingInTaxon.PercentMissingInTaxon;
					tell It;
						getEmployee #mesquite.charMatrices.CharMatrixCoordIndep.CharMatrixCoordIndep;
						tell It;
							setCharacterSource #mesquite.charMatrices.StoredMatrices.StoredMatrices;
							tell It;
								setDataSet #8128491932627629822;
							endTell;
						endTell;
					endTell;
					toggleShadeCells off;
					desuppress;
				endTell;
					getTable;
					tell It;
						rowNamesWidth 157;
					endTell;
					setExplanationSize 30;
					setAnnotationSize 20;
					setFontIncAnnot 0;
					setFontIncExp 0;
					setSize 2237 1226;
					setLocation 18 23;
					setFont SanSerif;
					setFontSize 10;
					getToolPalette;
					tell It;
						setTool mesquite.lists.TaxonList.TaxonListWindow.ibeam;
					endTell;
				endTell;
				showWindow;
				getEmployee #mesquite.lists.ColorTaxon.ColorTaxon;
				tell It;
					setColor Red;
					removeColor off;
				endTell;
				getEmployee #mesquite.lists.TaxonListAnnotPanel.TaxonListAnnotPanel;
				tell It;
					togglePanel on;
				endTell;
			endTell;
		endTell;
		getEmployee  #mesquite.trees.BasicTreeWindowCoord.BasicTreeWindowCoord;
		tell It;
			makeTreeWindow #9772432499018572  #mesquite.trees.BasicTreeWindowMaker.BasicTreeWindowMaker;
			tell It;
				suppressEPCResponse;
				setTreeSource  #mesquite.trees.ManyTreesFromFile.ManyTreesFromFile;
				setAssignedID 971.1491291950909.245646901138415239;
				getTreeWindow;
				tell It;
					setExplanationSize 30;
					setAnnotationSize 20;
					setFontIncAnnot 0;
					setFontIncExp 0;
					setSize 2237 1226;
					setLocation 18 23;
					setFont SanSerif;
					setFontSize 10;
					getToolPalette;
					tell It;
						setTool mesquite.trees.BasicTreeWindowMaker.BasicTreeWindow.arrow;
					endTell;
					getTreeDrawCoordinator #mesquite.trees.BasicTreeDrawCoordinator.BasicTreeDrawCoordinator;
				tell It;
					suppress;
					setTreeDrawer  #mesquite.trees.SquareLineTree.SquareLineTree;
					tell It;
						setNodeLocs #mesquite.trees.NodeLocsStandard.NodeLocsStandard;
						tell It;
							branchLengthsToggle off;
							toggleScale on;
							toggleBroadScale off;
							toggleCenter on;
							toggleEven on;
							setFixedTaxonDistance 0;
						endTell;
						setEdgeWidth 2;
						showEdgeLines on;
						orientRight;
					endTell;
					setBackground White;
					setBranchColor Black;
					showNodeNumbers off;
					showBranchColors on;
					labelBranchLengths off;
					centerBrLenLabels on;
					showBrLensUnspecified on;
					showBrLenLabelsOnTerminals on;
					setBrLenLabelColor 0 0 255;
					setNumBrLenDecimals 6;
					desuppress;
					getEmployee #mesquite.trees.BasicDrawTaxonNames.BasicDrawTaxonNames;
					tell It;
						setFont Helvetica;
						setFontSize 18;
						setColor Black;
						toggleColorPartition off;
						toggleColorAssigned off;
						toggleShadePartition off;
						toggleShowFootnotes on;
						toggleNodeLabels on;
						toggleCenterNodeNames off;
						toggleShowNames on;
						namesAngle ?;
					endTell;
				endTell;
					setTreeNumber 1;
					setTree '(1,(2,4,(3,(5,6,7,8,(9,35,34,33,(11,((12,((13,18,19),(14,15,16,(17,20)))),(10,((22,23),(24,(21,(25,((26,27),((28,29),30))))))))),(32,(31,(36,((37,38),((39,40,41,42),((43,(44,45)),(47,(46,(48,(51,(52,(49,50)))))))))))))))));';
					setDrawingSizeMode 0;
					toggleLegendFloat on;
					scale 0;
					toggleTextOnTree off;
					togglePrintName on;
					showWindow;
				endTell;
				desuppressEPCResponse;
				getEmployee #mesquite.trees.ColorBranches.ColorBranches;
				tell It;
					setColor Red;
					removeColor off;
				endTell;
				getEmployee #mesquite.ornamental.BranchNotes.BranchNotes;
				tell It;
					setAlwaysOn off;
				endTell;
				getEmployee #mesquite.ornamental.ColorTreeByPartition.ColorTreeByPartition;
				tell It;
					colorByPartition off;
				endTell;
				getEmployee #mesquite.ornamental.DrawTreeAssocDoubles.DrawTreeAssocDoubles;
				tell It;
					setOn on;
					toggleShow posteriorProbability;
					toggleShow bootstrapFrequency;
					toggleShow consensusFrequency;
					toggleShow posteriorProbability;
					toggleShow bootstrapFrequency;
					setDigits 4;
					setThreshold ?;
					writeAsPercentage off;
					toggleCentred off;
					toggleHorizontal on;
					toggleWhiteEdges on;
					toggleShowOnTerminals on;
					setFontSize 10;
					setOffset 0  0;
				endTell;
				getEmployee #mesquite.ornamental.DrawTreeAssocStrings.DrawTreeAssocStrings;
				tell It;
					setOn on;
					toggleCentred on;
					toggleHorizontal on;
					setFontSize 10;
					setOffset 0  0;
					toggleShowOnTerminals on;
				endTell;
				getEmployee #mesquite.trees.TreeInfoValues.TreeInfoValues;
				tell It;
					panelOpen false;
				endTell;
			endTell;
		endTell;
		getEmployee  #mesquite.charMatrices.BasicDataWindowCoord.BasicDataWindowCoord;
		tell It;
			showDataWindow #8128491932627629822 #mesquite.charMatrices.BasicDataWindowMaker.BasicDataWindowMaker;
			tell It;
				getWindow;
				tell It;
					getTable;
					tell It;
						rowNamesWidth 110;
					endTell;
					setExplanationSize 30;
					setAnnotationSize 20;
					setFontIncAnnot 0;
					setFontIncExp 0;
					setSize 2237 1226;
					setLocation 18 23;
					setFont SanSerif;
					setFontSize 10;
					getToolPalette;
					tell It;
						setTool mesquite.charMatrices.BasicDataWindowMaker.BasicDataWindow.ibeam;
					endTell;
					setActive;
					setTool mesquite.charMatrices.BasicDataWindowMaker.BasicDataWindow.ibeam;
					colorCells  #mesquite.charMatrices.ColorCells.ColorCells;
				tell It;
					setColor Red;
					removeColor off;
				endTell;
					colorRowNames  #mesquite.charMatrices.TaxonGroupColor.TaxonGroupColor;
					colorColumnNames  #mesquite.charMatrices.ColorCells.ColorCells;
				tell It;
					setColor Red;
					removeColor off;
				endTell;
					colorText  #mesquite.charMatrices.NoColor.NoColor;
					setBackground White;
					toggleShowNames on;
					toggleShowTaxonNames on;
					toggleTight off;
					toggleThinRows off;
					toggleShowChanges on;
					toggleSeparateLines off;
					toggleShowStates on;
					toggleAutoWCharNames off;
					toggleAutoTaxonNames off;
					toggleShowDefaultCharNames off;
					toggleConstrainCW off;
					setColumnWidth 16;
					toggleBirdsEye off;
					toggleShowPaleGrid off;
					toggleShowPaleCellColors off;
					toggleShowPaleExcluded off;
					togglePaleInapplicable off;
					toggleShowBoldCellText off;
					toggleAllowAutosize off;
					toggleColorsPanel off;
					toggleDiagonal on;
					setDiagonalHeight 80;
					toggleLinkedScrolling on;
					toggleScrollLinkedTables off;
				endTell;
				showWindow;
				getEmployee #mesquite.charMatrices.AlterData.AlterData;
				tell It;
					toggleBySubmenus off;
				endTell;
				getEmployee #mesquite.charMatrices.ColorByState.ColorByState;
				tell It;
					setStateLimit 9;
					toggleUniformMaximum on;
				endTell;
				getEmployee #mesquite.categ.StateNamesStrip.StateNamesStrip;
				tell It;
					showStrip off;
				endTell;
				getEmployee #mesquite.charMatrices.AnnotPanel.AnnotPanel;
				tell It;
					togglePanel off;
				endTell;
				getEmployee #mesquite.charMatrices.CharReferenceStrip.CharReferenceStrip;
				tell It;
					showStrip off;
				endTell;
				getEmployee #mesquite.charMatrices.QuickKeySelector.QuickKeySelector;
				tell It;
					autotabOff;
				endTell;
				getEmployee #mesquite.charMatrices.SelSummaryStrip.SelSummaryStrip;
				tell It;
					showStrip off;
				endTell;
				getEmployee #mesquite.categ.SmallStateNamesEditor.SmallStateNamesEditor;
				tell It;
					panelOpen true;
				endTell;
			endTell;
		endTell;
		getEmployee  #mesquite.charMatrices.ManageCharacters.ManageCharacters;
		tell It;
			showCharacters #8128491932627629822 #mesquite.lists.CharacterList.CharacterList;
			tell It;
				setData 0;
				getWindow;
				tell It;
					useTargetValue off;
					setTargetValue ;
					newAssistant  #mesquite.lists.DefaultCharOrder.DefaultCharOrder;
					newAssistant  #mesquite.lists.CharListInclusion.CharListInclusion;
					newAssistant  #mesquite.lists.CharListPartition.CharListPartition;
					newAssistant  #mesquite.parsimony.CharListParsModels.CharListParsModels;
					newAssistant  #mesquite.lists.CharNumForList.CharNumForList;
				tell It;
					suppress;
					setValueTask  #mesquite.charMatrices.PercentGaps.PercentGaps;
					toggleShadeCells off;
					desuppress;
				endTell;
					newAssistant  #mesquite.lists.CharNumForList.CharNumForList;
				tell It;
					suppress;
					setValueTask  #mesquite.charMatrices.PercentMissing.PercentMissing;
					toggleShadeCells off;
					desuppress;
				endTell;
					setExplanationSize 30;
					setAnnotationSize 20;
					setFontIncAnnot 0;
					setFontIncExp 0;
					setSize 2237 1226;
					setLocation 18 23;
					setFont SanSerif;
					setFontSize 10;
					getToolPalette;
					tell It;
					endTell;
				endTell;
				showWindow;
				getEmployee #mesquite.lists.CharListAnnotPanel.CharListAnnotPanel;
				tell It;
					togglePanel off;
				endTell;
			endTell;
		endTell;
		endTell;
end;
