# Supplementary material for: Hagfish from the Cretaceous Tethys Sea and a reconciliation of the morphological–molecular conflict in early vertebrate phylogeny
Source: Proc Natl Acad Sci U S A. 2019 Jan 22;116(6):2146–51. doi: 10.1073/pnas.1814794116 (PMC6369785; doi:10.1073/pnas.1814794116)
Supplement: Supplementary File [file pnas.1814794116.sd02.txt]

#NEXUS
[written Mon Jun 18 16:27:56 MDT 2018 by Mesquite  version 3.40 (build 877) at Tetsuto-Miyashitas-iMac.local/172.31.0.142]

BEGIN TAXA;
	TITLE Taxa;
	DIMENSIONS NTAX=2;
	TAXLABELS
		'Palaeospondylus - C' 'Palaeospondylus - G' 
	;

END;


BEGIN CHARACTERS;
	TITLE  Character_Matrix;
	DIMENSIONS  NCHAR=168;
	FORMAT DATATYPE = STANDARD GAP = - MISSING = ? SYMBOLS = "  0 1 2 3 4 5 6 7 8 9 A B C D E F G H J K M N P Q R S T U V W X Y Z";
	CHARSTATELABELS 
		1 'Skeletal derivatives of neural crest: 0, absent; 1, present ',
		2 'Ectodermal placodes: 0, absent; 1, present',
		3 'Distinct prechordal head: 0, absent or weakly developed; 1, prominent (new character).',
		4 'Tripartite vesicles at anterior end of neural tube (prosencephalon, mesencephalon, rhombencephalon): 0, absent; 1, present ',
		5 'Morphologically distinct cerebellum with corpus cerebelli: 0, absent; 1, present ',
		6 'Profundal nerve ganglion: 0, separate from trigeminal ganglion; 1, fused with trigeminal ganglion (HSM #46).',
		7 'Tripartite division of facial nerve into pharyngeal, pretrematic, and postrematic branches: 0, absent; 1, present',
		8 'Spinal cord in cross section: 0, round; 1, flattened',
		9 'Ventral and dorsal roots of spinal nerve: 0, united; 1, separate',
		10 'Ventral and dorsal roots of spinal nerve originates: 0, intersegmentally; 1, intrasegmentally (new character).',
		11 'Mauthner fibres at rhombomere 4: 0, absent; 1, present (CMC #11: definition modified).',
		12 'Pineal organ (extra-ocular photoreceptor region expressing pineal opsins): 0, absent; 1, present (CMC #3).',
		13 'Pineal opening: 0, covered; 1, uncovered (GDS #99).',
		14 'Adenohypophysis absent = 0, present = 1',
		15 'Olfactory peduncles absent = 0, present = 1',
		16 'Encapsulated olfactory epithelium with external opening: 0, absent; 1, present',
		17 'Position of nasohypophyseal opening: terminal = 0, dorsal = 1',
		18 'Nasohypophyseal canal: 0, blind; 1, opening into pharynx ',
		19 'Nasohypophyseal opening: 0, single; 1, paired. (CMC #15: definition modified)  ',
		20 'Olfactory organ unpaired = 0, paired = 1',
		21 'Nasohypophyseal canal: 0, maintains width and height anteriorly; 1, tapers anteriorly (new character).',
		22 'External opening of nasohypophyseal canal: 0, terminal aperture; 1, tubular extension (new character).',
		23 'Nasohypophyseal barbels extend from: 0, rim of nasohypophyseal aperture; 1, posteriorly to nasohypophyseal aperture (new character).',
		24 'Nasohypophyseal papillae, ventral element: 0, absent; 1, present (new character).',
		25 'Nasohypophyseal papillae, dorsal element(s): 0, midline; 1, paired (new character).',
		26 'Eye with retinal pigmented epithelium: 0, absent; 1, present ',
		27 'Eyes: 0, exposed; 1, covered by dermis; 2, covered by trunk muscles (new character).',
		28 'Extrinsic eye musculature: 0, absent; 1, present (CMC #18: coding modified). ',
		29 'Muscles innervated by oculomotor nerve: 0, three; 1, four (new character; Young, 2008).',
		30 'Oblique muscle innervated by trochlear nerve: 0, posterior oblique; 1, superior oblique (new character; Young, 2008).',
		31 'Rectus muscles innervated by abducens nerve: 0, two; 1, one (new character; Young, 2008).',
		32 'Eyes: 0, laterally placed (interorbital distance equal to width of head at that position); 1, close together near midline (interorbital distance substantially less than width of head at that position); 2, on prominent eyestalk (new character).',
		33 'Cartilaginous otic capsules: 0, absent; 1, present (GDS #111; definition modified).',
		34 'Vertical semicircular canals forming loops, absent = 0, present = 1',
		35 'Anterior and posterior semicircular canals: 0, share a canal toward utriculus after meeting in a confluence; 1, meet each other at half a loop (new character).',
		36 'Horizontal semicircular canal: 0, absent; 1, present (new character).',
		37 'Statoliths composed of calcium phosphate: 0, absent; 1, present (HSM #38).',
		38 'Endolymphatic duct: 0, is blind; 1, opens externally (CMC #22; definition modified).',
		39 'Electroreceptive cells absent = 0, present = 1',
		40 'Sensory lines absent = 0, present = 1',
		41 'Sensory-lines on head only = 0, on head plus body = 1',
		42 'Sensory-line enclosed in grooves = 0, enclosed in canals = 1',
		43 'Internal taste buds, or functionally equivalent end chemosensory organs innervated by cranial nerves in head: 0, absent; 1, present; 2, lacking internal taste buds but function replaced by Schreiner organs (HSM #27; definition modified).',
		44 'Preoptic head length: 0, shorter than branchial length; 1, approximately equal to branchial length; 2, longer than branchial length (new character).',
		45 'Branchial apparatus: 0, retains arrangement of pharyngula such that first branchial opening assumes infra- to postotic position; 1, displaced anteriorly; 2, displaced posteriorly (CMC #19: definition modified).',
		46 'Branchial apparatus, displaced anteriorly such that: 0, first branchial opening assume pretic position; 1, multiple branchial arches occupy preotic position (new character).',
		47 'Branchial apparatus, displaced posteriorly such that prebranchial length is: 0, less than a quarter; 1, approximately quarter; 1, greater than a third of body length (new character).',
		48 'Pharyngeal skeleton: 0, delineates pharyngeal slits with ciliary band; 1, supports well-developed branchial lamellae (CMC #34; definition modified)..',
		49 'Main skeletal support for branchial apparatus with respect to lamellae: 0, lateral; 1, medial (new character).',
		50 'Pharyngeal skeleton: 0, skeletal arches fused with each other; 1, arches isolated (CMC #111; definition modified).',
		51 'Hyomandibular pouch: 0, blind; 1, externally open (spiracle) (HSM #24; definition modified).',
		52 'Respiratory current exits through: 0, atrial space; 1, through excurrent duct (=branchial pouch); 2, through parabranchial cavity (CMC #27: definition modified).',
		53 'Single confluent branchial opening, absent = 0, present = 1',
		54 'Branchial excurrent duct: 0, opens roughly at position of branchial pouch; 1, extends posteriorly (new character).',
		55 'Branchial openings: 0, spaced accordingly with dimensions of branchial cavities; 1, packed closely together; 2, organized into multiple parallel rows (new character).',
		56 'Number of arches (or pouches) in branchial apparatus: 0, unconstrained to five; 1, held constant at five (CMC #29: definition modified).',
		57 'Number of arches (or pouches) in branchial apparatus, maximum number: 0, greater than five and fewer than 20; 1, greater than 20  (CMC #29: definition modified).',
		58 'Number of arches (pouches) in branchial apparatus: 0, four or five; 1, six or seven; 2, eight to ten; 3, greater than ten (new character).',
		59 'Branchial series extends: 0, substantially less than half the body length; 1, semiequal to or greater than half the body length (new character).',
		60 'Lateral branchial openings: 0, at similar horizontal level; 1, in a posteroventrally inclined row (CMC #30; definition modified).',
		61 'Opercular flaps associated with gill openings, absent = 0, present = 1',
		62 'Branchial epithelium: 0, internal; 1, external (new character).',
		63 'External branchial openings, demarcated by: 0, single element entirely; 1, single element dorsally; 2, multiple plates; 3, a framework of multiple spines; 4, micromeres; 5, naked (mineralized exoskeleton locally absent around the openings) (new character). ',
		64 'Position of mouth: 0, terminal; 1, subterminal (CMC #35; definition modified).',
		65 'Epidermal oral cirri: 0, absent; 1, present (new character).',
		66 'Postoptically derived ectomsenchyme anterior to mandibular arch gives rise to palatal structures that: 0, meet at midline under nasal/nasohypophyseal organs; 1, meet at dorsal midline anterior to nasohypophyseal organs and form a prominent oral roof (new character).',
		67 'Velum absent = 0, present = 1',
		68 'Velar cartilages:  0, at hyomandibular position; 1, extend posteriorly (new character).',
		69 'Velar cartilages, functions at terminal ontogenetic stages: 0, pump and valve; 1, valve (new character).',
		70 'Velar wings: 0, absent; 1, present (new character).',
		71 'Velar tentacles, papillae or tubercles: 0, absent; 1, present (new character).',
		72 'Multi-chamber heart: 0, absent; 1, present (CMC #38; coding modified). ',
		73 'Closed pericardium: 0, absent; 1, present (CMC #39).',
		74 'Circulatory system: 0, open; 1, closed (CMC #40; definition modified).',
		75 'Massive subcutaneous sinus: 0, absent; 1, present (CMC #95; definition modified).',
		76 'Paired dorsal aortae: 0, absent; 1, present (CMC #41).',
		77 'Lateral head vein: 0, drains into anterior cardinal vein or its derivative; 1, continues into (or functions as anterior extension of) anterior cardinal vein or its derivative (CMC #42; definition modified).',
		78 'Lymphocytes: 0, absent; 1, present (CMC #43).',
		79 'Lymphocytes antigen receptors: 0, VLR; 1, T and B (GDS #104)',
		80 'Subaponeurotic vascular plexus: 0, absent; 1, present (CMC #44).',
		81 'Body forms, relative length: 0, less than five times the next largest dimension (height or width); 1, greater than five but less than ten times; 2, greater than ten times (new character).',
		82 'Body forms, width against height: 0, subcircular or compressed so that branchial openings are lateral; 1, depressed so that branchial openings are ventral (CMC #31; definition modified).',
		83 'Endoskeletal fin supports: 0, absent; 1, present (CMC #48; definition modified).',
		84 'Distinct dorsal fin: 0, absent; 1, present (CMC #45). ',
		85 'Dorsal fins: 1, continuous or adjacent to one another; 1, set apart from each other widely (new character).',
		86 'Fin(s) along dorsal midline originates: 0, above branchial series or anterior to mid-trunk; 1, above anus/anal fin or anterior; 2, posteriorly to anus/anal fin (CMC #46; definition modified).',
		87 'Distinct anal fin: 0, absent; 1, present (CMC #47; coding modified).',
		88 'Paired skin folds (epidermal ridges) at suprapharyngeal position: 0, absent; 1, present (new character).',
		89 'Constricted pectoral fins with endoskeletal elements: 0, absent; 1, present (CMC #50; coding modified).',
		90 'Preanal skin fold (epidermal ridge): 0, absent; 1, present (CMC #54; definition modified).',
		91 'Preanal skin fold (epidermal ridge): 0, midline; 1, paired (CMC #49, 106; definition modified).',
		92 'Preanal skin fold (epidermal ridge): 0, longitudinal; 1, discrete pelvic fins (CMC #51; definition modified).',
		93 'Tail shape: 0, no distinct lobes developed; 1, ventral lobe much larger than dorsal; 2, dorsal lobe much larger than ventral; 3, dorsal and ventral lobes almost equally developed (CMC #52; coding modified).',
		94 'Chordal disposition relative to tail development: 0, isochordal; 1, hypochordal; 2, hyperchordal (CMC #53; coding modified)',
		95 'Skeletal elements consisting of calcium phosphate: 0, absent; 1, present (CMC #55; definition modified).',
		96 'Bone: 0, absent; 1, present (new character).',
		97 'Cellular bone: 0, absent; 1, present (CMC #79; coding modified).',
		98 'Lamellar aspidin, absent = 0, present = 1',
		99 'Perichondral bone: 0, absent; 1, present (CMC #74; coding modified).',
		100 'Calcified cartilage: 0, absent; 1, present (CMC #75; coding modified).',
		101 'Cellular cartilages with hypertrophied chondrocytes (30-50  m in diameter): 0, absent; 1, present (CMC #76; definition modified).',
		102 'Mature chondrocytes: 0, become separated and generally even spaced by extracellular matrix; 1, remain nested in a pair (CMC #76; definition modified).',
		103 'Dentine: 0, absent; 1, present (CMC #80; coding modified).',
		104 'Spherical/globular dentine: 0, absent; 1, present (new character).',
		105 'Tubular dentine: 0, absent; 1, present (CMC #80; modified by KD #84).',
		106 'Tubular dentine, odontobalsts tend to: 0, retreat into pulp cavity; 1, remain in dentinous matrix (CMC #80; modified by KD #84).',
		107 'Tubular dentine, interconnections of tubules/canaliculi for odontoblasts tend to be: 0, polarized; 1, non-polarized (CMC #81; definition modified).',
		108 'Tubular dentine, interconnections of canaliculi and spacing between odontoblasts tend to be: 0, regular; 1, irregular (CMC #81; definition modified).',
		109 'Enamel/oid: 0, absent; 1, present (CMC #82; definition modified).',
		110 'Enamel: 0, monotypic; 1, bitypic (CMC #82; definition modified).',
		111 'Calcification/ossification occurs in endoskeleton: 0, absent; 1, present (new character).',
		112 'Calcification/ossification occurs in exoskeleton: 0, absent; 1, present (new character).',
		113 'Mineralized integumentary skeleton, surface coverage: 0, extensive; 1, limited (with evidence for variation and potentials for reduction) (new character).',
		114 'Odontodes: 0, monodontodes; 1, polyodontodes (CMC #108)',
		115 'Exoskeleton, organization of superficial layer: 0, spherical; 1, tubular; 2, lamellar (CMC #83; KD #78; definition modified). ',
		116 'Exoskeleton, vascular/cancellar layer of osteons: 0, absent; 1, present (CMC #83; modified by KD #79).',
		117 'Exoskeleton, basal tissue: 0, basal lamella; 1, basal attachment (CMC #83; KD #80; definition modified).',
		118 'Cancellar layer in exoskeleton, with honeycomb-shaped cavities: 0, absent; 1, present (CMC #84; coding modified).',
		119 'Scale shape: 0, diamond-shaped; 1, rod-shaped (CMC #86; coding modified).',
		120 'Oak-leaf-shaped tubercles: 0, absent; 1, present (CMC #87; coding modified).',
		121 'Triradiate postbranchial spines: 0, absent; 1, present (KD #116).',
		122 'Median dorsal ridge scales: 0, absent; 1, present (KD #117).',
		123 'Median dorsal ridge scales: 0, simple; 1, hooked (KD #118).',
		124 'Vascular canal systems in integumentary skeleton: 0, absent; 1, present (KD #119).',
		125 'Scales: 0, without visceral ribs; 1, with visceral ribs (KD #120).',
		126 'Oral plates; 0, absent; 1, present (CMC #88; coding modified).',
		127 'Odontodes: 0, restricted to exoskeleton; 1, in oral cavity; 2, in pharynx (CMC #89; coding modified).',
		128 'Dermal head covering in adult state: 0, absent; 1, present (CMC #90; coding modified).',
		129 'Dermal head covering in adult state: 0, micromeric; 1, large (macromeric) dermal plates or shield (CMC #109; coding modified).',
		130 'Dermal head covering, macromeric: 0, large unpaired plates covering dorsal and ventral sides; 1, covered by tesserae; 2, multiple plates (CMC #91; definition modified).',
		131 'Dermal head covering, macromeric/shield: 0, head and anterior trunk continuous; 1, head and anterior trunk decoupled (new character).',
		132 'Endoskeletal contribution to dermal head covering: 0, absent; 1, present (CMC# 92; definition modified).',
		133 'Mineralized exoskeletal circumocular elements: 0, absent; 1, present (new character).',
		134 'Mineralized endoskeletal circumocular elements (sclerotic elements): 0, absent; 1, present (CMC #93; definition modified).',
		135 'Sclerotic endoskeleton: 0, isolated circumocular elements; 1, eye capsule or stalk (CMC #94; definition modified).',
		136 'Fusion of visceral arches to the neurocranium: 0, absent; 1, present (CMC #56; coding modified).',
		137 'Denticulate/cuspidate elements of feeding apparatus, perioral: 0, absent; 1, present (CMC #58; definition modified).',
		138 'Perioral feeding elements: 0, continuous epidermal covering; 1, discontinuous arrangement (new character).',
		139 'Denticulate/cuspidate elements of feeding apparatus, housed within or around buccal cavity: 0, absent; 1, present (CMC #58; definition modified).',
		140 'Longitudinally aligned tooth rows providing transverse bite: 0, absent; 1, present (CMC #64; reverted to original definition GCR #64).',
		141 'Perioral/buccal feeding structure consisting of keratin: 0, absent; 1, present (CMC #57; definition modified).',
		142 'Feeding apparatus forming a pulley-like system of cartilages and protractor-retractor complex in mandibular arch: 0, absent; 1, present (CMC #62; definition modified).',
		143 'Jaws (dorsoventral bite): 0, absent; 1, present (CMC #65).',
		144 'Keratinous tooth plate, anterior element, number of fused cusps: 0, two; 1, three (new character).',
		145 'Radial organization of circumoral structures: 0, absent; 1, present (CMC #59; definition modified).',
		146 'Circumoral keratinous teeth, number of tooth rows in lateral field: 0, two to four; 1, five or greater (new character).',
		147 'Cartilaginous trematic rings: 0, absent; 1, present (CMC #60; coding modified).',
		148 'Axial skeletal condensations derived from sclerotomes: 0, absent; 1, present (CMC #61; definition modified).',
		149 'Axial skeletons around dorsal nerve cord (=neural arches): 0, absent; 1, present (new character).',
		150 'Axial skeletons around notochord (=centra): 0, absent; 1, present (new character).',
		151 'Axial skeletons around dorsal aorta (=haemal arches): 0, absent; 1, present (new character).',
		152 'Parachordal cartilages: 0, absent; 1, present (new character).',
		153 'Braincase with lateral walls: 0, absent; 1, present (CMC #67).',
		154 'Occiput enclosing vagus and glossopharyngeal nerves, absent = 0, present = 1',
		155 'Annular cartilage: 0, absent; 1, present (CMC #70; coding modified).',
		156 'Large oral disc: 0, absent; 1, present (CMC #71; coding modified).',
		157 'Barbels supported by cartilages: 0, absent; 1, present (CMC #72; definition modified).',
		158 'Forked subnasal cartilage: 0, absent; 1, present (GDS #112; coding modified).',
		159 'Tectal cartilages: 0, absent; 1, present (MSL #117; coding modified).',
		160 'Male gametes shed directly through the coelom, absent = 0, present = 1',
		161 'Postotic myomeres migrate anteriorly to the position of eye: 0, absent; 1, present absent (CMC #98; coding modified).',
		162 'Inflected myomeres: 0, Z-shaped; 1, W-shaped (GDS #110).',
		163 'Digestive tract: 0, follows pharynx; 1, passes (or loops) over branchial apparatus (new character). ',
		164 'Anus, with respect to distribution of mesoderm: 0, terminal or subterminal; 1, non-terminal (new character).',
		165 'Globular slime glands: 0, absent; 1, present (new character).',
		166 'Number of slime glands: 0, approximately 100 or fewer; 1, substantially greater than 100 (new character).',
		167 'Slime pores: 0, overlap region of external branchial openings; 1, do not overlap region of external branchial openings (new character).',
		168 'Gular pouch in adult male: 0, absent; 1, present (new character).' ; 
	MATRIX
	'Palaeospondylus - C'111????????????10000?????????????101??????????????????????0??????????--?????????1010-2??0???1210--11100-----0-10-?-------------00----0-1?????-?????111111?0????????1????
	'Palaeospondylus - G'111??????????????????????????????101??????????????????????0??????????--?????????1010-2??????1210--11100-----0-10-?-------------00----0-00-?????????111111?0????????1????

;

END;
BEGIN ASSUMPTIONS;
	TYPESET * UNTITLED   =  unord:  1 -  168;

END;

BEGIN MESQUITECHARMODELS;
	ProbModelSet * UNTITLED   =  'Mk1 (est.)':  1 -  168;
END;

BEGIN NOTES;

	SUT   TAXON = 1 NAME = color INTEGER = 3;
	SUT   TAXON = 2 NAME = color INTEGER = 3;

	SU  T = 1 C = 1 N = color I = 3;
	SU  T = 2 C = 1 N = color I = 3;

	SU  T = 1 C = 2 N = color I = 3;
	SU  T = 2 C = 2 N = color I = 3;

	SU  T = 1 C = 3 N = color I = 3;
	SU  T = 2 C = 3 N = color I = 3;

	SU  T = 1 C = 4 N = color I = 3;
	SU  T = 2 C = 4 N = color I = 3;

	SU  T = 1 C = 5 N = color I = 3;
	SU  T = 2 C = 5 N = color I = 3;

	SU  T = 1 C = 6 N = color I = 3;
	SU  T = 2 C = 6 N = color I = 3;

	SU  T = 1 C = 7 N = color I = 3;
	SU  T = 2 C = 7 N = color I = 3;

	SU  T = 1 C = 8 N = color I = 3;
	SU  T = 2 C = 8 N = color I = 3;

	SU  T = 1 C = 9 N = color I = 3;
	SU  T = 2 C = 9 N = color I = 3;

	SU  T = 1 C = 10 N = color I = 3;
	SU  T = 2 C = 10 N = color I = 3;

	SU  T = 1 C = 11 N = color I = 3;
	SU  T = 2 C = 11 N = color I = 3;

	SU  T = 1 C = 12 N = color I = 3;
	SU  T = 2 C = 12 N = color I = 3;

	SU  T = 1 C = 13 N = color I = 3;
	SU  T = 2 C = 13 N = color I = 3;

	SU  T = 1 C = 14 N = color I = 3;
	SU  T = 2 C = 14 N = color I = 3;

	SU  T = 1 C = 15 N = color I = 3;
	SU  T = 2 C = 15 N = color I = 3;

	SU  T = 1 C = 16 N = color I = 3;
	SU  T = 2 C = 16 N = color I = 3;

	SU  T = 1 C = 17 N = color I = 3;
	SU  T = 2 C = 17 N = color I = 3;

	SU  T = 1 C = 18 N = color I = 3;
	SU  T = 2 C = 18 N = color I = 3;

	SU  T = 1 C = 19 N = color I = 3;
	SU  T = 2 C = 19 N = color I = 3;

	SU  T = 1 C = 20 N = color I = 3;
	SU  T = 2 C = 20 N = color I = 3;

	SU  T = 1 C = 21 N = color I = 3;
	SU  T = 2 C = 21 N = color I = 3;

	SU  T = 1 C = 22 N = color I = 3;
	SU  T = 2 C = 22 N = color I = 3;

	SU  T = 1 C = 23 N = color I = 3;
	SU  T = 2 C = 23 N = color I = 3;

	SU  T = 1 C = 24 N = color I = 3;
	SU  T = 2 C = 24 N = color I = 3;

	SU  T = 1 C = 25 N = color I = 3;
	SU  T = 2 C = 25 N = color I = 3;

	SU  T = 1 C = 26 N = color I = 3;
	SU  T = 2 C = 26 N = color I = 3;

	SU  T = 1 C = 27 N = color I = 3;
	SU  T = 2 C = 27 N = color I = 3;

	SU  T = 1 C = 28 N = color I = 3;
	SU  T = 2 C = 28 N = color I = 3;

	SU  T = 1 C = 29 N = color I = 3;
	SU  T = 2 C = 29 N = color I = 3;

	SU  T = 1 C = 30 N = color I = 3;
	SU  T = 2 C = 30 N = color I = 3;

	SU  T = 1 C = 31 N = color I = 3;
	SU  T = 2 C = 31 N = color I = 3;

	SU  T = 1 C = 32 N = color I = 3;
	SU  T = 2 C = 32 N = color I = 3;

	SU  T = 1 C = 33 N = color I = 3;
	SU  T = 2 C = 33 N = color I = 3;

	SU  T = 1 C = 34 N = color I = 3;
	SU  T = 2 C = 34 N = color I = 3;

	SU  T = 1 C = 35 N = color I = 3;
	SU  T = 2 C = 35 N = color I = 3;

	SU  T = 1 C = 36 N = color I = 3;
	SU  T = 2 C = 36 N = color I = 3;

	SU  T = 1 C = 37 N = color I = 3;
	SU  T = 2 C = 37 N = color I = 3;

	SU  T = 1 C = 38 N = color I = 3;
	SU  T = 2 C = 38 N = color I = 3;

	SU  T = 1 C = 39 N = color I = 3;
	SU  T = 2 C = 39 N = color I = 3;

	SU  T = 1 C = 40 N = color I = 3;
	SU  T = 2 C = 40 N = color I = 3;

	SU  T = 1 C = 41 N = color I = 3;
	SU  T = 2 C = 41 N = color I = 3;

	SU  T = 1 C = 42 N = color I = 3;
	SU  T = 2 C = 42 N = color I = 3;

	SU  T = 1 C = 43 N = color I = 3;
	SU  T = 2 C = 43 N = color I = 3;

	SU  T = 1 C = 44 N = color I = 3;
	SU  T = 2 C = 44 N = color I = 3;

	SU  T = 1 C = 45 N = color I = 3;
	SU  T = 2 C = 45 N = color I = 3;

	SU  T = 1 C = 46 N = color I = 3;
	SU  T = 2 C = 46 N = color I = 3;

	SU  T = 1 C = 47 N = color I = 3;
	SU  T = 2 C = 47 N = color I = 3;

	SU  T = 1 C = 48 N = color I = 3;
	SU  T = 2 C = 48 N = color I = 3;

	SU  T = 1 C = 49 N = color I = 3;
	SU  T = 2 C = 49 N = color I = 3;

	SU  T = 1 C = 50 N = color I = 3;
	SU  T = 2 C = 50 N = color I = 3;

	SU  T = 1 C = 51 N = color I = 3;
	SU  T = 2 C = 51 N = color I = 3;

	SU  T = 1 C = 52 N = color I = 3;
	SU  T = 2 C = 52 N = color I = 3;

	SU  T = 1 C = 53 N = color I = 3;
	SU  T = 2 C = 53 N = color I = 3;

	SU  T = 1 C = 54 N = color I = 3;
	SU  T = 2 C = 54 N = color I = 3;

	SU  T = 1 C = 55 N = color I = 3;
	SU  T = 2 C = 55 N = color I = 3;

	SU  T = 1 C = 56 N = color I = 3;
	SU  T = 2 C = 56 N = color I = 3;

	SU  T = 1 C = 57 N = color I = 3;
	SU  T = 2 C = 57 N = color I = 3;

	SU  T = 1 C = 58 N = color I = 3;
	SU  T = 2 C = 58 N = color I = 3;

	SU  T = 1 C = 59 N = color I = 3;
	SU  T = 2 C = 59 N = color I = 3;

	SU  T = 1 C = 60 N = color I = 3;
	SU  T = 2 C = 60 N = color I = 3;

	SU  T = 1 C = 61 N = color I = 3;
	SU  T = 2 C = 61 N = color I = 3;

	SU  T = 1 C = 62 N = color I = 3;
	SU  T = 2 C = 62 N = color I = 3;

	SU  T = 1 C = 63 N = color I = 3;
	SU  T = 2 C = 63 N = color I = 3;

	SU  T = 1 C = 64 N = color I = 3;
	SU  T = 2 C = 64 N = color I = 3;

	SU  T = 1 C = 65 N = color I = 3;
	SU  T = 2 C = 65 N = color I = 3;

	SU  T = 1 C = 66 N = color I = 3;
	SU  T = 2 C = 66 N = color I = 3;

	SU  T = 1 C = 67 N = color I = 3;
	SU  T = 2 C = 67 N = color I = 3;

	SU  T = 1 C = 68 N = color I = 3;
	SU  T = 2 C = 68 N = color I = 3;

	SU  T = 1 C = 69 N = color I = 3;
	SU  T = 2 C = 69 N = color I = 3;

	SU  T = 1 C = 70 N = color I = 3;
	SU  T = 2 C = 70 N = color I = 3;

	SU  T = 1 C = 71 N = color I = 3;
	SU  T = 2 C = 71 N = color I = 3;

	SU  T = 1 C = 72 N = color I = 3;
	SU  T = 2 C = 72 N = color I = 3;

	SU  T = 1 C = 73 N = color I = 3;
	SU  T = 2 C = 73 N = color I = 3;

	SU  T = 1 C = 74 N = color I = 3;
	SU  T = 2 C = 74 N = color I = 3;

	SU  T = 1 C = 75 N = color I = 3;
	SU  T = 2 C = 75 N = color I = 3;

	SU  T = 1 C = 76 N = color I = 3;
	SU  T = 2 C = 76 N = color I = 3;

	SU  T = 1 C = 77 N = color I = 3;
	SU  T = 2 C = 77 N = color I = 3;

	SU  T = 1 C = 78 N = color I = 3;
	SU  T = 2 C = 78 N = color I = 3;

	SU  T = 1 C = 79 N = color I = 3;
	SU  T = 2 C = 79 N = color I = 3;

	SU  T = 1 C = 80 N = color I = 3;
	SU  T = 2 C = 80 N = color I = 3;

	SU  T = 1 C = 81 N = color I = 3;
	SU  T = 2 C = 81 N = color I = 3;

	SU  T = 1 C = 82 N = color I = 3;
	SU  T = 2 C = 82 N = color I = 3;

	SU  T = 1 C = 83 N = color I = 3;
	SU  T = 2 C = 83 N = color I = 3;

	SU  T = 1 C = 84 N = color I = 3;
	SU  T = 2 C = 84 N = color I = 3;

	SU  T = 1 C = 85 N = color I = 3;
	SU  T = 2 C = 85 N = color I = 3;

	SU  T = 1 C = 86 N = color I = 3;
	SU  T = 2 C = 86 N = color I = 3;

	SU  T = 1 C = 87 N = color I = 3;
	SU  T = 2 C = 87 N = color I = 3;

	SU  T = 1 C = 88 N = color I = 3;
	SU  T = 2 C = 88 N = color I = 3;

	SU  T = 1 C = 89 N = color I = 3;
	SU  T = 2 C = 89 N = color I = 3;

	SU  T = 1 C = 90 N = color I = 3;
	SU  T = 2 C = 90 N = color I = 3;

	SU  T = 1 C = 91 N = color I = 3;
	SU  T = 2 C = 91 N = color I = 3;

	SU  T = 1 C = 92 N = color I = 3;
	SU  T = 2 C = 92 N = color I = 3;

	SU  T = 1 C = 93 N = color I = 3;
	SU  T = 2 C = 93 N = color I = 3;

	SU  T = 1 C = 94 N = color I = 3;
	SU  T = 2 C = 94 N = color I = 3;

	SU  T = 1 C = 95 N = color I = 3;
	SU  T = 2 C = 95 N = color I = 3;

	SU  T = 1 C = 96 N = color I = 3;
	SU  T = 2 C = 96 N = color I = 3;

	SU  T = 1 C = 97 N = color I = 3;
	SU  T = 2 C = 97 N = color I = 3;

	SU  T = 1 C = 98 N = color I = 3;
	SU  T = 2 C = 98 N = color I = 3;

	SU  T = 1 C = 99 N = color I = 3;
	SU  T = 2 C = 99 N = color I = 3;

	SU  T = 1 C = 100 N = color I = 3;
	SU  T = 2 C = 100 N = color I = 3;

	SU  T = 1 C = 101 N = color I = 3;
	SU  T = 2 C = 101 N = color I = 3;

	SU  T = 1 C = 102 N = color I = 3;
	SU  T = 2 C = 102 N = color I = 3;

	SU  T = 1 C = 103 N = color I = 3;
	SU  T = 2 C = 103 N = color I = 3;

	SU  T = 1 C = 104 N = color I = 3;
	SU  T = 2 C = 104 N = color I = 3;

	SU  T = 1 C = 105 N = color I = 3;
	SU  T = 2 C = 105 N = color I = 3;

	SU  T = 1 C = 106 N = color I = 3;
	SU  T = 2 C = 106 N = color I = 3;

	SU  T = 1 C = 107 N = color I = 3;
	SU  T = 2 C = 107 N = color I = 3;

	SU  T = 1 C = 108 N = color I = 3;
	SU  T = 2 C = 108 N = color I = 3;

	SU  T = 1 C = 109 N = color I = 3;
	SU  T = 2 C = 109 N = color I = 3;

	SU  T = 1 C = 110 N = color I = 3;
	SU  T = 2 C = 110 N = color I = 3;

	SU  T = 1 C = 111 N = color I = 3;
	SU  T = 2 C = 111 N = color I = 3;

	SU  T = 1 C = 112 N = color I = 3;
	SU  T = 2 C = 112 N = color I = 3;

	SU  T = 1 C = 113 N = color I = 3;
	SU  T = 2 C = 113 N = color I = 3;

	SU  T = 1 C = 114 N = color I = 3;
	SU  T = 2 C = 114 N = color I = 3;

	SU  T = 1 C = 115 N = color I = 3;
	SU  T = 2 C = 115 N = color I = 3;

	SU  T = 1 C = 116 N = color I = 3;
	SU  T = 2 C = 116 N = color I = 3;

	SU  T = 1 C = 117 N = color I = 3;
	SU  T = 2 C = 117 N = color I = 3;

	SU  T = 1 C = 118 N = color I = 3;
	SU  T = 2 C = 118 N = color I = 3;

	SU  T = 1 C = 119 N = color I = 3;
	SU  T = 2 C = 119 N = color I = 3;

	SU  T = 1 C = 120 N = color I = 3;
	SU  T = 2 C = 120 N = color I = 3;

	SU  T = 1 C = 121 N = color I = 3;
	SU  T = 2 C = 121 N = color I = 3;

	SU  T = 1 C = 122 N = color I = 3;
	SU  T = 2 C = 122 N = color I = 3;

	SU  T = 1 C = 123 N = color I = 3;
	SU  T = 2 C = 123 N = color I = 3;

	SU  T = 1 C = 124 N = color I = 3;
	SU  T = 2 C = 124 N = color I = 3;

	SU  T = 1 C = 125 N = color I = 3;
	SU  T = 2 C = 125 N = color I = 3;

	SU  T = 1 C = 126 N = color I = 3;
	SU  T = 2 C = 126 N = color I = 3;

	SU  T = 1 C = 127 N = color I = 3;
	SU  T = 2 C = 127 N = color I = 3;

	SU  T = 1 C = 128 N = color I = 3;
	SU  T = 2 C = 128 N = color I = 3;

	SU  T = 1 C = 129 N = color I = 3;
	SU  T = 2 C = 129 N = color I = 3;

	SU  T = 1 C = 130 N = color I = 3;
	SU  T = 2 C = 130 N = color I = 3;

	SU  T = 1 C = 131 N = color I = 3;
	SU  T = 2 C = 131 N = color I = 3;

	SU  T = 1 C = 132 N = color I = 3;
	SU  T = 2 C = 132 N = color I = 3;

	SU  T = 1 C = 133 N = color I = 3;
	SU  T = 2 C = 133 N = color I = 3;

	SU  T = 1 C = 134 N = color I = 3;
	SU  T = 2 C = 134 N = color I = 3;

	SU  T = 1 C = 135 N = color I = 3;
	SU  T = 2 C = 135 N = color I = 3;

	SU  T = 1 C = 136 N = color I = 3;
	SU  T = 2 C = 136 N = color I = 3;

	SU  T = 1 C = 137 N = color I = 3;
	SU  T = 2 C = 137 N = color I = 3;

	SU  T = 1 C = 138 N = color I = 3;
	SU  T = 2 C = 138 N = color I = 3;

	SU  T = 1 C = 139 N = color I = 3;
	SU  T = 2 C = 139 N = color I = 3;

	SU  T = 1 C = 140 N = color I = 3;
	SU  T = 2 C = 140 N = color I = 3;

	SU  T = 1 C = 141 N = color I = 3;
	SU  T = 2 C = 141 N = color I = 3;

	SU  T = 1 C = 142 N = color I = 3;
	SU  T = 2 C = 142 N = color I = 3;

	SU  T = 1 C = 143 N = color I = 3;
	SU  T = 2 C = 143 N = color I = 3;

	SU  T = 1 C = 144 N = color I = 3;
	SU  T = 2 C = 144 N = color I = 3;

	SU  T = 1 C = 145 N = color I = 3;
	SU  T = 2 C = 145 N = color I = 3;

	SU  T = 1 C = 146 N = color I = 3;
	SU  T = 2 C = 146 N = color I = 3;

	SU  T = 1 C = 147 N = color I = 3;
	SU  T = 2 C = 147 N = color I = 3;

	SU  T = 1 C = 148 N = color I = 3;
	SU  T = 2 C = 148 N = color I = 3;

	SU  T = 1 C = 149 N = color I = 3;
	SU  T = 2 C = 149 N = color I = 3;

	SU  T = 1 C = 150 N = color I = 3;
	SU  T = 2 C = 150 N = color I = 3;

	SU  T = 1 C = 151 N = color I = 3;
	SU  T = 2 C = 151 N = color I = 3;

	SU  T = 1 C = 152 N = color I = 3;
	SU  T = 2 C = 152 N = color I = 3;

	SU  T = 1 C = 153 N = color I = 3;
	SU  T = 2 C = 153 N = color I = 3;

	SU  T = 1 C = 154 N = color I = 3;
	SU  T = 2 C = 154 N = color I = 3;

	SU  T = 1 C = 155 N = color I = 3;
	SU  T = 2 C = 155 N = color I = 3;

	SU  T = 1 C = 156 N = color I = 3;
	SU  T = 2 C = 156 N = color I = 3;

	SU  T = 1 C = 157 N = color I = 3;
	SU  T = 2 C = 157 N = color I = 3;

	SU  T = 1 C = 158 N = color I = 3;
	SU  T = 2 C = 158 N = color I = 3;

	SU  T = 1 C = 159 N = color I = 3;
	SU  T = 2 C = 159 N = color I = 3;

	SU  T = 1 C = 160 N = color I = 3;
	SU  T = 2 C = 160 N = color I = 3;

	SU  T = 1 C = 161 N = color I = 3;
	SU  T = 2 C = 161 N = color I = 3;

	SU  T = 1 C = 162 N = color I = 3;
	SU  T = 2 C = 162 N = color I = 3;

	SU  T = 1 C = 163 N = color I = 3;
	SU  T = 2 C = 163 N = color I = 3;

	SU  T = 1 C = 164 N = color I = 3;
	SU  T = 2 C = 164 N = color I = 3;

	SU  T = 1 C = 165 N = color I = 3;
	SU  T = 2 C = 165 N = color I = 3;

	SU  T = 1 C = 166 N = color I = 3;
	SU  T = 2 C = 166 N = color I = 3;

	SU  T = 1 C = 167 N = color I = 3;
	SU  T = 2 C = 167 N = color I = 3;

	SU  T = 1 C = 168 N = color I = 3;
	SU  T = 2 C = 168 N = color I = 3;

END;

Begin MESQUITE;
		MESQUITESCRIPTVERSION 2;
		TITLE AUTO;
		tell ProjectCoordinator;
		timeSaved 1529360876234;
		getEmployee #mesquite.minimal.ManageTaxa.ManageTaxa;
		tell It;
			setID 0 9772432499018572;
		endTell;
		getEmployee #mesquite.charMatrices.ManageCharacters.ManageCharacters;
		tell It;
			setID 0 8128491932627629822;
			tell It;
				setDefaultOrder  0 258 134 116 6 131 7 8 9 117 10 2 99 3 1 12 15 13 14 16 156 158 159 160 161 11 157 17 119 253 118 135 212 20 120 222 182 21 22 23 24 25 129 174 18 138 139 221 122 110 128 26 27 218 126 28 123 155 125 29 31 133 152 34 136 35 36 162 163 164 165 37 38 39 94 40 41 42 104 43 124 30 47 44 170 45 46 217 49 53 48 50 51 52 54 140 78 77 73 74 75 204 79 141 142 208 209 210 81 211 203 205 202 107 145 186 187 188 85 86 147 148 149 150 151 87 189 89 108 200 146 192 92 93 144 55 167 168 57 198 56 61 64 177 58 173 59 60 196 219 197 199 66 68 69 70 71 213 215 96 97 109 191 194 184 153 154 171;
				attachments ;
			endTell;
			mqVersion 340;
			checksumv 0 3 1677776927 null  getNumChars 168 numChars 168 getNumTaxa 2 numTaxa 2   short true   bits 7   states 7   sumSquaresStatesOnly 265.0 sumSquares 265.0 longCompressibleToShort false usingShortMatrix true   NumFiles 1 NumMatrices 1;
			mqVersion;
		endTell;
		getWindow;
		tell It;
			suppress;
			setResourcesState false false 100;
			setPopoutState 400;
			setExplanationSize 0;
			setAnnotationSize 0;
			setFontIncAnnot 0;
			setFontIncExp 0;
			setSize 2337 1298;
			setLocation 0 23;
			setFont SanSerif;
			setFontSize 10;
			getToolPalette;
			tell It;
			endTell;
			desuppress;
		endTell;
		getEmployee  #mesquite.minimal.ManageTaxa.ManageTaxa;
		tell It;
			showTaxa #9772432499018572 #mesquite.lists.TaxonList.TaxonList;
			tell It;
				setTaxa #9772432499018572;
				getWindow;
				tell It;
					useTargetValue off;
					setTargetValue ;
					newAssistant  #mesquite.lists.TaxonListCurrPartition.TaxonListCurrPartition;
					getTable;
					tell It;
						rowNamesWidth 157;
					endTell;
					setExplanationSize 30;
					setAnnotationSize 20;
					setFontIncAnnot 0;
					setFontIncExp 0;
					setSize 2237 1226;
					setLocation 0 23;
					setFont SanSerif;
					setFontSize 10;
					getToolPalette;
					tell It;
						setTool mesquite.lists.TaxonList.TaxonListWindow.ibeam;
					endTell;
				endTell;
				showWindow;
				getEmployee #mesquite.lists.ColorTaxon.ColorTaxon;
				tell It;
					setColor Red;
					removeColor off;
				endTell;
				getEmployee #mesquite.lists.TaxonListAnnotPanel.TaxonListAnnotPanel;
				tell It;
					togglePanel on;
				endTell;
			endTell;
		endTell;
		getEmployee  #mesquite.trees.BasicTreeWindowCoord.BasicTreeWindowCoord;
		tell It;
			makeTreeWindow #9772432499018572  #mesquite.trees.BasicTreeWindowMaker.BasicTreeWindowMaker;
			tell It;
				suppressEPCResponse;
				setTreeSource  #mesquite.trees.ManyTreesFromFile.ManyTreesFromFile;
				setAssignedID 971.1491291950909.245646901138415239;
				getTreeWindow;
				tell It;
					setExplanationSize 30;
					setAnnotationSize 20;
					setFontIncAnnot 0;
					setFontIncExp 0;
					setSize 2237 1226;
					setLocation 0 23;
					setFont SanSerif;
					setFontSize 10;
					getToolPalette;
					tell It;
						setTool mesquite.trees.BasicTreeWindowMaker.BasicTreeWindow.arrow;
					endTell;
					getTreeDrawCoordinator #mesquite.trees.BasicTreeDrawCoordinator.BasicTreeDrawCoordinator;
				tell It;
					suppress;
					setTreeDrawer  #mesquite.trees.SquareLineTree.SquareLineTree;
					tell It;
						setNodeLocs #mesquite.trees.NodeLocsStandard.NodeLocsStandard;
						tell It;
							branchLengthsToggle off;
							toggleScale on;
							toggleBroadScale off;
							toggleCenter on;
							toggleEven on;
							setFixedTaxonDistance 0;
						endTell;
						setEdgeWidth 2;
						showEdgeLines on;
						orientRight;
					endTell;
					setBackground White;
					setBranchColor Black;
					showNodeNumbers off;
					showBranchColors on;
					labelBranchLengths off;
					centerBrLenLabels on;
					showBrLensUnspecified on;
					showBrLenLabelsOnTerminals on;
					setBrLenLabelColor 0 0 255;
					setNumBrLenDecimals 6;
					desuppress;
					getEmployee #mesquite.trees.BasicDrawTaxonNames.BasicDrawTaxonNames;
					tell It;
						setFont Helvetica;
						setFontSize 18;
						setColor Black;
						toggleColorPartition off;
						toggleColorAssigned off;
						toggleShadePartition off;
						toggleShowFootnotes on;
						toggleNodeLabels on;
						toggleCenterNodeNames off;
						toggleShowNames on;
						namesAngle ?;
					endTell;
				endTell;
					setTreeNumber 1;
					setTree '0;';
					setDrawingSizeMode 0;
					toggleLegendFloat on;
					scale 0;
					toggleTextOnTree off;
					togglePrintName on;
					showWindow;
				endTell;
				desuppressEPCResponse;
				getEmployee #mesquite.trees.ColorBranches.ColorBranches;
				tell It;
					setColor Red;
					removeColor off;
				endTell;
				getEmployee #mesquite.ornamental.BranchNotes.BranchNotes;
				tell It;
					setAlwaysOn off;
				endTell;
				getEmployee #mesquite.ornamental.ColorTreeByPartition.ColorTreeByPartition;
				tell It;
					colorByPartition off;
				endTell;
				getEmployee #mesquite.ornamental.DrawTreeAssocDoubles.DrawTreeAssocDoubles;
				tell It;
					setOn on;
					toggleShow posteriorProbability;
					toggleShow bootstrapFrequency;
					toggleShow consensusFrequency;
					toggleShow posteriorProbability;
					toggleShow bootstrapFrequency;
					setDigits 4;
					setThreshold ?;
					writeAsPercentage off;
					toggleCentred off;
					toggleHorizontal on;
					toggleWhiteEdges on;
					toggleShowOnTerminals on;
					setFontSize 10;
					setOffset 0  0;
				endTell;
				getEmployee #mesquite.ornamental.DrawTreeAssocStrings.DrawTreeAssocStrings;
				tell It;
					setOn on;
					toggleCentred on;
					toggleHorizontal on;
					setFontSize 10;
					setOffset 0  0;
					toggleShowOnTerminals on;
				endTell;
				getEmployee #mesquite.trees.TreeInfoValues.TreeInfoValues;
				tell It;
					panelOpen false;
				endTell;
			endTell;
		endTell;
		getEmployee  #mesquite.charMatrices.BasicDataWindowCoord.BasicDataWindowCoord;
		tell It;
			showDataWindow #8128491932627629822 #mesquite.charMatrices.BasicDataWindowMaker.BasicDataWindowMaker;
			tell It;
				getWindow;
				tell It;
					getTable;
					tell It;
						rowNamesWidth 110;
					endTell;
					setExplanationSize 30;
					setAnnotationSize 20;
					setFontIncAnnot 0;
					setFontIncExp 0;
					setSize 2237 1226;
					setLocation 0 23;
					setFont SanSerif;
					setFontSize 10;
					getToolPalette;
					tell It;
						setTool mesquite.charMatrices.BasicDataWindowMaker.BasicDataWindow.ibeam;
					endTell;
					setActive;
					setTool mesquite.charMatrices.BasicDataWindowMaker.BasicDataWindow.ibeam;
					colorCells  #mesquite.charMatrices.ColorCells.ColorCells;
				tell It;
					setColor Red;
					removeColor off;
				endTell;
					colorRowNames  #mesquite.charMatrices.TaxonGroupColor.TaxonGroupColor;
					colorColumnNames  #mesquite.charMatrices.ColorCells.ColorCells;
				tell It;
					setColor Red;
					removeColor off;
				endTell;
					colorText  #mesquite.charMatrices.NoColor.NoColor;
					setBackground White;
					toggleShowNames on;
					toggleShowTaxonNames on;
					toggleTight off;
					toggleThinRows off;
					toggleShowChanges on;
					toggleSeparateLines off;
					toggleShowStates on;
					toggleAutoWCharNames off;
					toggleAutoTaxonNames off;
					toggleShowDefaultCharNames off;
					toggleConstrainCW off;
					setColumnWidth 16;
					toggleBirdsEye off;
					toggleShowPaleGrid off;
					toggleShowPaleCellColors off;
					toggleShowPaleExcluded off;
					togglePaleInapplicable off;
					toggleShowBoldCellText off;
					toggleAllowAutosize off;
					toggleColorsPanel off;
					toggleDiagonal on;
					setDiagonalHeight 80;
					toggleLinkedScrolling on;
					toggleScrollLinkedTables off;
				endTell;
				showWindow;
				getEmployee #mesquite.charMatrices.AlterData.AlterData;
				tell It;
					toggleBySubmenus off;
				endTell;
				getEmployee #mesquite.charMatrices.ColorByState.ColorByState;
				tell It;
					setStateLimit 9;
					toggleUniformMaximum on;
				endTell;
				getEmployee #mesquite.categ.StateNamesStrip.StateNamesStrip;
				tell It;
					showStrip off;
				endTell;
				getEmployee #mesquite.charMatrices.AnnotPanel.AnnotPanel;
				tell It;
					togglePanel off;
				endTell;
				getEmployee #mesquite.charMatrices.CharReferenceStrip.CharReferenceStrip;
				tell It;
					showStrip off;
				endTell;
				getEmployee #mesquite.charMatrices.QuickKeySelector.QuickKeySelector;
				tell It;
					autotabOff;
				endTell;
				getEmployee #mesquite.charMatrices.SelSummaryStrip.SelSummaryStrip;
				tell It;
					showStrip off;
				endTell;
				getEmployee #mesquite.categ.SmallStateNamesEditor.SmallStateNamesEditor;
				tell It;
					panelOpen true;
				endTell;
			endTell;
		endTell;
		endTell;
end;
