# Supplementary material for: Hagfish from the Cretaceous Tethys Sea and a reconciliation of the morphological–molecular conflict in early vertebrate phylogeny
Source: Proc Natl Acad Sci U S A. 2019 Jan 22;116(6):2146–51. doi: 10.1073/pnas.1814794116 (PMC6369785; doi:10.1073/pnas.1814794116)
Supplement: Supplementary File [file pnas.1814794116.sd04.txt]

<?xml version="1.0" encoding="UTF-8" standalone="no"?><beast beautitemplate='Standard' beautistatus='' namespace="beast.core:beast.evolution.alignment:beast.evolution.tree.coalescent:beast.core.util:beast.evolution.nuc:beast.evolution.operators:beast.evolution.sitemodel:beast.evolution.substitutionmodel:beast.evolution.likelihood" required="SA v1.1.7:CA v1.2.1" version="2.4">


    <data
id="16S
CODING
REGIONS"
name="alignment">
                        <sequence id="seq_Achanarella_385.012" taxon="Achanarella_385.0" totalcount="4" value="----------------------------------------------------------------------------------------------------------------------------------------------------------------------------------------------------------------------------------------------------------------------------------------------------------------------------------------------------------------------------------------------------------------------------------------------------------------------------------------------------------------------------------------------------------------------------------------------------------------------------------------------------------------------------------------------------------------------------------------------------------------------------------------------------"/>
                        <sequence id="seq_Amia_calva_0.012" taxon="Amia_calva_0.0" totalcount="4" value="CTCTTGCAATCCCC-------A--A----GTATTAGAGGTCCCGCCTGCCCAG--TGAA-AAATTTTTAACGGCCGCGGTATTTTGACCGTGCGAAGGTAGCGTAATCACTTGTCTTTTAAATAAAGACCTGTATGAATGGCATCACGAGGGCTCAT-----------------------CTGTCTCTCTTTTCCAGTCAATGAAATTGATCTGCCCGTGCAGAAGCGGACATATGCCCATAAGACGAGAAGACCCTATGGAGCTTTAAACAAAGA----A-TCAACCATGCATA----------------CAAGT-----TTATCCCCCAACATGAAATAAACAACTC--------AA-GCACATTGGC--CTTCTGATTCTACGT------------T---TTCGGTTGGGGCGACCAA-------------------GGAGAAAAACAAACCCTCCATGTCGACTAG--GA--A-----TACTTTAATATAATTCCCAAA-ACTAAGAGCCACCACTCTAAGTAA-----------CAGGACACCTGACGAACAATGACCCA-GGCATAC-CAAGCCTG-----A--TCAACGAACCAAGTTACCCTAGGGATAACAGC-GCAATCCTTTCCCAGAGCCCATATCGACGAAAGGGTTTACGACCTCGATGTTGGATCAGGACATCCTAATGGTGCAGCCGCTATTAAGGGTTCGTTTGTTCAACGATTAAAG-TCCTACGTGATCTGAGTTCAGACCGGAGTAATCC--"/>
                        <sequence id="seq_Andreolepis_425.212" taxon="Andreolepis_425.2" totalcount="4" value="----------------------------------------------------------------------------------------------------------------------------------------------------------------------------------------------------------------------------------------------------------------------------------------------------------------------------------------------------------------------------------------------------------------------------------------------------------------------------------------------------------------------------------------------------------------------------------------------------------------------------------------------------------------------------------------------------------------------------------------------------------------------------------------------------"/>
                        <sequence id="seq_Antiarchs_422.112" taxon="Antiarchs_422.1" totalcount="4" value="----------------------------------------------------------------------------------------------------------------------------------------------------------------------------------------------------------------------------------------------------------------------------------------------------------------------------------------------------------------------------------------------------------------------------------------------------------------------------------------------------------------------------------------------------------------------------------------------------------------------------------------------------------------------------------------------------------------------------------------------------------------------------------------------------"/>
                        <sequence id="seq_Arandaspida_472.312" taxon="Arandaspida_472.3" totalcount="4" value="----------------------------------------------------------------------------------------------------------------------------------------------------------------------------------------------------------------------------------------------------------------------------------------------------------------------------------------------------------------------------------------------------------------------------------------------------------------------------------------------------------------------------------------------------------------------------------------------------------------------------------------------------------------------------------------------------------------------------------------------------------------------------------------------------"/>
                        <sequence id="seq_Arthrodires_419.012" taxon="Arthrodires_419.0" totalcount="4" value="----------------------------------------------------------------------------------------------------------------------------------------------------------------------------------------------------------------------------------------------------------------------------------------------------------------------------------------------------------------------------------------------------------------------------------------------------------------------------------------------------------------------------------------------------------------------------------------------------------------------------------------------------------------------------------------------------------------------------------------------------------------------------------------------------"/>
                        <sequence id="seq_Astraspis_455.212" taxon="Astraspis_455.2" totalcount="4" value="----------------------------------------------------------------------------------------------------------------------------------------------------------------------------------------------------------------------------------------------------------------------------------------------------------------------------------------------------------------------------------------------------------------------------------------------------------------------------------------------------------------------------------------------------------------------------------------------------------------------------------------------------------------------------------------------------------------------------------------------------------------------------------------------------"/>
                        <sequence id="seq_Athenaegis_438.412" taxon="Athenaegis_438.4" totalcount="4" value="----------------------------------------------------------------------------------------------------------------------------------------------------------------------------------------------------------------------------------------------------------------------------------------------------------------------------------------------------------------------------------------------------------------------------------------------------------------------------------------------------------------------------------------------------------------------------------------------------------------------------------------------------------------------------------------------------------------------------------------------------------------------------------------------------"/>
                        <sequence id="seq_Birkenia_435.412" taxon="Birkenia_435.4" totalcount="4" value="----------------------------------------------------------------------------------------------------------------------------------------------------------------------------------------------------------------------------------------------------------------------------------------------------------------------------------------------------------------------------------------------------------------------------------------------------------------------------------------------------------------------------------------------------------------------------------------------------------------------------------------------------------------------------------------------------------------------------------------------------------------------------------------------------"/>
                        <sequence id="seq_Branchiostoma_floridae_0.012" taxon="Branchiostoma_floridae_0.0" totalcount="4" value="CTTTAGACTA-------------------ATATTAAAGGTCTGGTCTGCCCGGTGTAAT-TA----TTAACGGCCGCGGTATTCTGACTGTGCAAAGGTAGCATAATCACTTGCCCTTTAAATGGGGGAATGTATGAATGATTAGACGAGGTTTCGA-----------------------CTGTCTTCCCCCTAAAA--ACTGAGATTTCAGTGTCTGTGAAAATGCGGGCATGGTTGTAATGGACGAGAAGACCCTGTTGAGCTTGAAGACTACAT---A-TTAGCGTCTGTTA--------------------------GAATAAAATAATTAAT-------------TATC------------------ACCAAACATGCGTAA-TTAAACGGTC-T---TTTGGCTGGGGTGGCAAG------CAAA---------GGAATTAAGCTTTGATATTAAATTTACATT-----------------TTTAG---GCTGTTTA-----------------------------TGCCAAGGAATATTAATACAGATCCGCTAAGAG-CG-------------------A--TTAATAGATAAAGTTACCACAGGGATAACAGC-GTAATTCTTTTTGAGAGCCCATATTGACAAAAGGGTTTGCGACCTCGATGTTGGATCAAGATTCCTGA-TGGTGTAGCAGCTATTATGGGTTTGCCTGTTCGGCGATTAAAA-TCTTACGTGATCTGAGTTCAGACCGTCGTAAGAC--"/>
                        <sequence id="seq_Ciderius_432.012" taxon="Ciderius_432.0" totalcount="4" value="----------------------------------------------------------------------------------------------------------------------------------------------------------------------------------------------------------------------------------------------------------------------------------------------------------------------------------------------------------------------------------------------------------------------------------------------------------------------------------------------------------------------------------------------------------------------------------------------------------------------------------------------------------------------------------------------------------------------------------------------------------------------------------------------------"/>
                        <sequence id="seq_Ciona_intestinalis_0.012" taxon="Ciona_intestinalis_0.0" totalcount="4" value="CTAAGAACTAGGAATTTTCCAAAAT----GTTTACTAAAAACGATTTTTCTAG--ATTC-TTA--TTAGAAATTTCT-------TTTTCTTTTCAATGTAA-------ATTTATATATTAAGCTTAGTTTAAATTAACCAAGTAAACTTAATTAGTTTGCCGTTAAAAAGAATTGGGAAATTATATTTAGAAAATAAATAATGAATTTTTTTATTATGTGAAGAAACATAATTAGAAAAAAAAGACGAAAAGACCCTA-AGTGATTTAGATAAAATAAAGA-ATAAACTACTTTA-------------------------------------------------------TAAT---------------------------------------------T---CTTTGTTGGGGTAACTAC--------------------TGCTTTATTTAACAACAGTAATTAATTTT---------------------------------------TTTTTAT-----------------------TAAGAAAGATCCTTATATTTTATATA-AG------ATTATTAG-----A--A--------AAATTAACCTTAGGGATAACAGCGCTAATGGATTAAATAAGTTCTTATTGTTTAATTTGTTTACGACCTCGATGTCGGTTTACTTTAACTAATTCTTGTAGAAGAGAATAAAGTTTGTTT-GCTAACCAAATTATC-AAGTACATGAGCTGGGTTAAGGACGAAGTGATTC--"/>
                        <sequence id="seq_Cornovichthys_385.012" taxon="Cornovichthys_385.0" totalcount="4" value="----------------------------------------------------------------------------------------------------------------------------------------------------------------------------------------------------------------------------------------------------------------------------------------------------------------------------------------------------------------------------------------------------------------------------------------------------------------------------------------------------------------------------------------------------------------------------------------------------------------------------------------------------------------------------------------------------------------------------------------------------------------------------------------------------"/>
                        <sequence id="seq_Ctenacanthiform_397.610" taxon="Ctenacanthiform_397.6" totalcount="4" value="----------------------------------------------------------------------------------------------------------------------------------------------------------------------------------------------------------------------------------------------------------------------------------------------------------------------------------------------------------------------------------------------------------------------------------------------------------------------------------------------------------------------------------------------------------------------------------------------------------------------------------------------------------------------------------------------------------------------------------------------------------------------------------------------------"/>
                        <sequence id="seq_Eptatretus_burgeri_0.012" taxon="Eptatretus_burgeri_0.0" totalcount="4" value="TTATTGTTTAATTA---------------ACATAATAAGTCCTACCTGCCCAG--TGAT-TTT--TTCAACGGCCAT-------CTCTGATGATAACGTAGCATAATCAATTGTCTATTAATTATAGACTAGAATGAATGGATTAACGAAAGCCAAA-----------------------CTGTCTCCTAATTTTAATCAATGAAATTATCCTTTCTGTTCAAAGACAGAAATTTTCTTATAAGACGAAAAGACCCTA-AAAGCTTCAAACATTAA----A-TTAACCTATCTAT-------------------AA-----AAACAAATAAAGAAAA--ATACTAATTT-TAAA---------------------------------------------A--ATTTGGTTGGGGCAACCAT-------------------TGAATAAAACTATCATCAATAATTAAACGA--AA--A-----ATTT-TCTTA------------AAACAAAGTAACAACTTAATTAAA-----------TAAGAAACTTATTAA--AATGACCCA-GA------ATCTTCTG-----A--TCAATGAA-CAAGTTACTTTAGGGATAACAGC-GCTATTTCTTTTTAAAGTTCACATCGACAAAGAAGCTTACGACCTCGATGTTGGATTAAGATACCCAAGTGGTGCAAAAGCTACTAATGGTTCGTTTGTTCAACGAATAATA-TCTTACATGATCTGAGTTCAGACCGGAGTAATCC--"/>
                        <sequence id="seq_Eptatretus_stoutii_0.012" taxon="Eptatretus_stoutii_0.0" totalcount="4" value="CGCTTATTGTTAAA------------TTAATATAATAAGTCCTACCTGCCCAG--TGAT-TT--T-TCAACGGCCAT-------CTCTGATGATAACGTAGCATAATCAATTGTCTATTAATTATAGACTAGAATGAATGGATTAACGAAAGCCAAA-----------------------CTGTCTCCTAATTTTTATCAATGAAATTATCCTTTCTGTTCAAAGACAGAAATCCTCTTATAAGACGAAAAGACCCTA-AAAGCTTCAAACATTAA----A-TTAACCTATCTGT----------------------AA--AAACAAATAAAGAAAA--ATACTAATTT-TAAA---AA--------------------------------------------TTTGGTTGGGGCAACCAT-------------------TGAATAAAACTATCATCAACAATTAAACGA--AA--A-----ATTT-TCTTA------------AAACAGAATTACAACTCAGTTAAA-----------TAAGAAACTTATTAA--AATGACCCA-GA------ATCCTCTG-----A--TCAATGAA-CAAGTTACTTTAGGGATAACAGC-GCTATTTCTTTTTAAAGTTCACATCGACAAAGAAGCTTACGACCTCGATGTTGGATTAAGATACCCAAGTGGTGCAAAAGCTACTAA--------------------------------------------------------------"/>
                        <sequence id="seq_Euconodonta_535.512" taxon="Euconodonta_535.5" totalcount="4" value="----------------------------------------------------------------------------------------------------------------------------------------------------------------------------------------------------------------------------------------------------------------------------------------------------------------------------------------------------------------------------------------------------------------------------------------------------------------------------------------------------------------------------------------------------------------------------------------------------------------------------------------------------------------------------------------------------------------------------------------------------------------------------------------------------"/>
                        <sequence id="seq_Euphanerops_370.012" taxon="Euphanerops_370.0" totalcount="4" value="----------------------------------------------------------------------------------------------------------------------------------------------------------------------------------------------------------------------------------------------------------------------------------------------------------------------------------------------------------------------------------------------------------------------------------------------------------------------------------------------------------------------------------------------------------------------------------------------------------------------------------------------------------------------------------------------------------------------------------------------------------------------------------------------------"/>
                        <sequence id="seq_Furcacaudiforms_438.412" taxon="Furcacaudiforms_438.4" totalcount="4" value="----------------------------------------------------------------------------------------------------------------------------------------------------------------------------------------------------------------------------------------------------------------------------------------------------------------------------------------------------------------------------------------------------------------------------------------------------------------------------------------------------------------------------------------------------------------------------------------------------------------------------------------------------------------------------------------------------------------------------------------------------------------------------------------------------"/>
                        <sequence id="seq_Galeaspida_436.012" taxon="Galeaspida_436.0" totalcount="4" value="----------------------------------------------------------------------------------------------------------------------------------------------------------------------------------------------------------------------------------------------------------------------------------------------------------------------------------------------------------------------------------------------------------------------------------------------------------------------------------------------------------------------------------------------------------------------------------------------------------------------------------------------------------------------------------------------------------------------------------------------------------------------------------------------------"/>
                        <sequence id="seq_Geotria_australis_0.012" taxon="Geotria_australis_0.0" totalcount="4" value="CTCCTGTTATACAA---ATTAAACA-CACAAATGAGAGGTAAGACCTGCCCAAT-GAAA-AATATTTCAATGGCCGCGGTACTTTGACCGTGTAAAAGTAGCGTAATCACTTGTCTTGTAAATTAAGACTGGAATGAAAGGTTACACGAGGGCATAA-----------------------CTGTCTCCTTATCCTGATCAATGAAATTGACCTACCCGTGCAAAGGCAGGTATATGTACATAAGACGAGAAGACCCTGTGGAGCTTCCAAACATTA-----------------------------------GTGCC-----GAGTAGCCCCATCACC--GGTACGCAGT--------------------------------------------------T---TTAGGTTGGGGCAACCAC-------------------GGAACAAAAGTAACATCCATGACGATGAAA--AT--A--TA-ATTT-TCTCA------------GCTTAGAGTGACAACTCAAAATAC-----------TAGTATGACTAACGTTAATAGACCCA-GT------ATAACTTA-CTG-C--TTTACGAAACAAGTTACCCCAGGGATAACAGC-GCAATCCTTTCCACGAGCTCGAATCAACGAAAGGGTTTACGACCTCGATGTTGGATCGGGGCACCCCAATGGCGCAAAAGCTATTAAAGGTTCGTTTGTTCAACGATTAAAG-CCCCACGTGATCTGAGTTCAGACCGGAGTAATCC--"/>
                        <sequence id="seq_Gilpichthys_312.512" taxon="Gilpichthys_312.5" totalcount="4" value="----------------------------------------------------------------------------------------------------------------------------------------------------------------------------------------------------------------------------------------------------------------------------------------------------------------------------------------------------------------------------------------------------------------------------------------------------------------------------------------------------------------------------------------------------------------------------------------------------------------------------------------------------------------------------------------------------------------------------------------------------------------------------------------------------"/>
                        <sequence id="seq_Guiyu_425.212" taxon="Guiyu_425.2" totalcount="4" value="----------------------------------------------------------------------------------------------------------------------------------------------------------------------------------------------------------------------------------------------------------------------------------------------------------------------------------------------------------------------------------------------------------------------------------------------------------------------------------------------------------------------------------------------------------------------------------------------------------------------------------------------------------------------------------------------------------------------------------------------------------------------------------------------------"/>
                        <sequence id="seq_Haikouella_518.012" taxon="Haikouella_518.0" totalcount="4" value="----------------------------------------------------------------------------------------------------------------------------------------------------------------------------------------------------------------------------------------------------------------------------------------------------------------------------------------------------------------------------------------------------------------------------------------------------------------------------------------------------------------------------------------------------------------------------------------------------------------------------------------------------------------------------------------------------------------------------------------------------------------------------------------------------"/>
                        <sequence id="seq_Haikouichthys_518.012" taxon="Haikouichthys_518.0" totalcount="4" value="----------------------------------------------------------------------------------------------------------------------------------------------------------------------------------------------------------------------------------------------------------------------------------------------------------------------------------------------------------------------------------------------------------------------------------------------------------------------------------------------------------------------------------------------------------------------------------------------------------------------------------------------------------------------------------------------------------------------------------------------------------------------------------------------------"/>
                        <sequence id="seq_Hardistiella_322.2512" taxon="Hardistiella_322.25" totalcount="4" value="----------------------------------------------------------------------------------------------------------------------------------------------------------------------------------------------------------------------------------------------------------------------------------------------------------------------------------------------------------------------------------------------------------------------------------------------------------------------------------------------------------------------------------------------------------------------------------------------------------------------------------------------------------------------------------------------------------------------------------------------------------------------------------------------------"/>
                        <sequence id="seq_Heterostraci_421.112" taxon="Heterostraci_421.1" totalcount="4" value="----------------------------------------------------------------------------------------------------------------------------------------------------------------------------------------------------------------------------------------------------------------------------------------------------------------------------------------------------------------------------------------------------------------------------------------------------------------------------------------------------------------------------------------------------------------------------------------------------------------------------------------------------------------------------------------------------------------------------------------------------------------------------------------------------"/>
                        <sequence id="seq_Hydrolagus_lemures_0.012" taxon="Hydrolagus_lemures_0.0" totalcount="4" value="CTCCTGACCCGTAA---------------ATATAGGAGGTCCCGCCTGCCCTG--TGAT-ATTAATTTAACGGCCGCGGTATCCTGACCGTGCAAAGGTAGCGTAATCACCTGTCTTTTAAATGAAGACCTGTATGAAAGGCATCACGAGATTTTAC-----------------------CTGTCTCCCTTCTTCAATCAGTGAAATTGATCTGCCCGTGCAGAAGCGAGCATATGTACATAAGACGAGAAGACCCTATGGAGCTTTAAATAATAT----A-TTAATAAATGAATTTACAACCCTCAGGGGATAAG-----AAACGGACTTAGCATA--ATAAAATTAT-T----------------------------------------------------TTTGGTTGGGGCAACCAC-------------------GGGGTATAACACAACCCCCGTATCGATTGGGCAA--A-----ATGC-CTAAA------------AAATAGAACGACAGTTCTTTTTAA-----------TAAAATATTTAACGAGTAACGACCCA-GA------GAAATCTG-----A--TTAATGAACCAAGTTACCCTAGGGATAACAGC-GCAATCCTTTCCCAGAGTCCCTATCGACGAAAGGGTTTACGACCTCGATGTTGGATCAGGACATCCTAATGGTGCAACCGCTATTAAGGGTTCGTTTGTTCAACGATTAACAGTCCTACGTGATCTGAGTTCAGACCGGAGAAATCC--"/>
                        <sequence id="seq_Jamoytius_435.412" taxon="Jamoytius_435.4" totalcount="4" value="----------------------------------------------------------------------------------------------------------------------------------------------------------------------------------------------------------------------------------------------------------------------------------------------------------------------------------------------------------------------------------------------------------------------------------------------------------------------------------------------------------------------------------------------------------------------------------------------------------------------------------------------------------------------------------------------------------------------------------------------------------------------------------------------------"/>
                        <sequence id="seq_Lampetra_fluviatilis_0.012" taxon="Lampetra_fluviatilis_0.0" totalcount="4" value="CTCCAGATAAGAAT------------CGCCTATTGGAGGCAAGACCTGCCCAA--TGAT-TAATATTGAATGGCCGCGGTACTTTGACCGTGTAAAAGTAGCGTAATCACTTGTCTTGTAAATTAAGACTAGAATGAAAGGTTACACGAGGGCATAA-----------------------CTGTCTCCTTATCCCTATCAATGAAATTGACCTACCCGTGCAAAGGCGGGTATAAACCCATAAGACGAGAAGACCCTGTGGAGCTTCCAAACATTTAC--A-TCGCATAATCATT-----------------------------------ATTCACG--ATGCACAGTT------------------------------------------------------TTAGGTTGGGGCAACCAC-------------------GGAACAAAAGTAATATCCACGACGACGAAA--AT--A--CA-ATTT-TCTTA------------GCCTAGAGTTACAACTCTAAGCAC-----------TAGTAGAACTAACGTTAATAGACCCA-GC------ATCACTTG-CTG-C--CTAACGAAACAAGTTACCCCAGGGATAACAGC-GCAATCCTTTCCACGAGCCCGAATCAACGAAAGGGTTTACGACCTCGATGTTGGATCGGGGCACCCCAATGGCGCAAAAGCTATTAAAGGTTCGTTTGTTCAACGATTAAAG-CCCCACGTGATCTGAGTTCAGACCGGAGTAATCC--"/>
                        <sequence id="seq_Lasanius_428.212" taxon="Lasanius_428.2" totalcount="4" value="----------------------------------------------------------------------------------------------------------------------------------------------------------------------------------------------------------------------------------------------------------------------------------------------------------------------------------------------------------------------------------------------------------------------------------------------------------------------------------------------------------------------------------------------------------------------------------------------------------------------------------------------------------------------------------------------------------------------------------------------------------------------------------------------------"/>
                        <sequence id="seq_Latimeria_chalumnae_0.012" taxon="Latimeria_chalumnae_0.0" totalcount="4" value="CTCCCGCCAACAAC-------AGAA----GTATTGGAGGTCCCGCCTGCCCAG--TGAC-A-AGATTTAACGGCCGCGGTATCCTGACCGTGCAAAGGTAGCGAAATCACTTGTCTTTTAAATGAAGACCTGTATGAATGGCACCACGAGGGCTTAA-----------------------CTGTCTCCTCTTTCCAATCAGTAAAATTGATCTGTCCGTGCAGAAGCGGACTTAACTACATTAGACGAGAAGACCCTGTGGAGCTTCAGACACAAA----G-CCAACTACAAATA----------------AACACTTAGATAATAAATTGATAAAA--CCAGTAGCCT--------AA-------------TACTGGCCCTATTGT------------C---TTTGGTTGGGGCGACCAC-------------------GGAGAAAAAACAATCCTCCAAGCCGATTGG--TA--C-----CACC---------TGTACTAAAACAAAGGGTAACACCCCAAAGTAA-----------TAAAAATTTTATCGGACATGACCCAG-GG----ACTAAACCTG-----A--TCAACGAACCAAGTTACCCCAGGGATAACAGC-GCAATCCTTTCCAAGAGTCCAAATCGACGAAAGGGTTTACGACCTCGATGTTGGATCAGGACACCCCAATGGTGAAGCCGCTATTAAAGGTTTGTTTGTTCAACAATTAAAG-TCCTACGTGATCTGAGTTCAGACCGGAGAAATCC--"/>
                        <sequence id="seq_Lethenteron_camtschaticum_0.012" taxon="Lethenteron_camtschaticum_0.0" totalcount="4" value="CTCCAGATAAGAAT------------CACCTATTGGAGGCAAGACCTGCCCAA--TGAT-TAATATTGAATGGCCGCGGTACTTTGACCGTGTAAAAGTAGCGTAATCACTTGTCTTGTAAATTAAGACTGGAATGAAAGGTTACACGAGGGCATAA-----------------------CTGTCTCCTTATCCCTATCAATGAAATTGACCTACCCGTGCAAAGGCGGGTATAAACCCATAAGACGAGAAGACCCTGTGGAGCTTCCAAACATTTAC--A-TCGCATAATCATT-----------------------------------ATTCACG--ATGCACAGTT------------------------------------------------------TTAGGTTGGGGCAACCAC-------------------GGAACAAAAGTAATATCCACGACGACGAAA--AT--A--CA-ATTT-TCTTA------------ACCTAGAGTTACAACTCTAAGCAC-----------TAGTAAAACTAACGTTAATAGACCCA-GC------ATCACTTG-CTG-C--CTAACGAAACAAGTTACCCCAGGGATAACAGC-GCAATCCTTTCCACGAGCCCGAATCAACGAAAGGGTTTACGACCTCGATGTTGGATCGGGGCACCCCAATGGCGCAAAAGCTATTAAAGGTTCGTTTGTTCAACGATTAAAG-CCCCACGTGATCTGAGTTCAGACCGGAGTAATCC--"/>
                        <sequence id="seq_Loganellia_438.412" taxon="Loganellia_438.4" totalcount="4" value="----------------------------------------------------------------------------------------------------------------------------------------------------------------------------------------------------------------------------------------------------------------------------------------------------------------------------------------------------------------------------------------------------------------------------------------------------------------------------------------------------------------------------------------------------------------------------------------------------------------------------------------------------------------------------------------------------------------------------------------------------------------------------------------------------"/>
                        <sequence id="seq_Mayomyzon_312.512" taxon="Mayomyzon_312.5" totalcount="4" value="----------------------------------------------------------------------------------------------------------------------------------------------------------------------------------------------------------------------------------------------------------------------------------------------------------------------------------------------------------------------------------------------------------------------------------------------------------------------------------------------------------------------------------------------------------------------------------------------------------------------------------------------------------------------------------------------------------------------------------------------------------------------------------------------------"/>
                        <sequence id="seq_Mesomyzon_135.012" taxon="Mesomyzon_135.0" totalcount="4" value="----------------------------------------------------------------------------------------------------------------------------------------------------------------------------------------------------------------------------------------------------------------------------------------------------------------------------------------------------------------------------------------------------------------------------------------------------------------------------------------------------------------------------------------------------------------------------------------------------------------------------------------------------------------------------------------------------------------------------------------------------------------------------------------------------"/>
                        <sequence id="seq_Metaspriggina_507.012" taxon="Metaspriggina_507.0" totalcount="4" value="----------------------------------------------------------------------------------------------------------------------------------------------------------------------------------------------------------------------------------------------------------------------------------------------------------------------------------------------------------------------------------------------------------------------------------------------------------------------------------------------------------------------------------------------------------------------------------------------------------------------------------------------------------------------------------------------------------------------------------------------------------------------------------------------------"/>
                        <sequence id="seq_Mordacia_mordax_0.012" taxon="Mordacia_mordax_0.0" totalcount="4" value="----------------------------------------------------------------------------------------------------------------------------------------------------------------------------------------------------------------------------------------------------------------------------------------------------------------------------------------------------------------------------------------------------------------------------------------------------------------------------------------------------------------------------------------------------------------------------------------------------------------------------------------------------------------------------------------------------------------------------------------------------------------------------------------------------"/>
                        <sequence id="seq_Myllokunmingia_518.012" taxon="Myllokunmingia_518.0" totalcount="4" value="----------------------------------------------------------------------------------------------------------------------------------------------------------------------------------------------------------------------------------------------------------------------------------------------------------------------------------------------------------------------------------------------------------------------------------------------------------------------------------------------------------------------------------------------------------------------------------------------------------------------------------------------------------------------------------------------------------------------------------------------------------------------------------------------------"/>
                        <sequence id="seq_Myxine_glutinosa_0.012" taxon="Myxine_glutinosa_0.0" totalcount="4" value="TTATTGTTATAAAA---------------ATATAATAAGTCCTACCTGCCCAG--TGAT-TTT--TTCAACGGCCAT-------CTTTGATGATAACGTAGCATAATCAATTGTCTATTAATTTTAGACTAGAATGAATGGATTAACGAAAGCCGAA-----------------------CTGTCTCCTATTTCCTATCAATGAAATTAACCTCTCTGTCCAAAGGCAGAGATAAGCCTATAAGACGAAAAGACCCTA-AAAGCTTCAAAT---------A-TTAGATTACCTAG---------------CTTAAA-----CAACAACTAAAGAAAA--GTTTTAATTCCTAAA---------------------------------------------A---TTTGGTTGGGGCAACCATTGATATTAAAGAATCATCAATAATTTAACTAATAACTTGCATAATATCA---------------------------------------GAGTTACATCTCAATTAAGTAAGAAACTTATAAAAATGACCCAGAAAACTGATCAA-TG------A---------------A--------CAAGTTACTTTAGGGATAACAGC-GCTATTTCTTTTTAAAGTCCCCATCGACAAAGAAGCTTACGACCTCGATGTTGGATTAAGATATCCAAGTGGTGCAAAAGCTACTAACGGTTCGTTTGTTCAACGAGTAATA-TCTTACATGATCTGAGTTCAGACCGGAGTAATCC--"/>
                        <sequence id="seq_Myxineidus_301.4512" taxon="Myxineidus_301.45" totalcount="4" value="----------------------------------------------------------------------------------------------------------------------------------------------------------------------------------------------------------------------------------------------------------------------------------------------------------------------------------------------------------------------------------------------------------------------------------------------------------------------------------------------------------------------------------------------------------------------------------------------------------------------------------------------------------------------------------------------------------------------------------------------------------------------------------------------------"/>
                        <sequence id="seq_Myxinikela_312.512" taxon="Myxinikela_312.5" totalcount="4" value="----------------------------------------------------------------------------------------------------------------------------------------------------------------------------------------------------------------------------------------------------------------------------------------------------------------------------------------------------------------------------------------------------------------------------------------------------------------------------------------------------------------------------------------------------------------------------------------------------------------------------------------------------------------------------------------------------------------------------------------------------------------------------------------------------"/>
                        <sequence id="seq_Neomyxine_biniplicata_0.012" taxon="Neomyxine_biniplicata_0.0" totalcount="4" value="-----------------------------TAATAATAAGTCCTACCTGCCCAG--TGATTTT--TTTCAACGGCCAT-------CTTTGATGATAACGTAGCATAATCAATTGTCTATTAACTGTAGACTTGAATGAATGGATTAACGAGAGCCAAA-----------------------CTGTCTCCTAATTTTAATCAATGAAACTAACCTTTCTGTCCAAAGGCAGAAATAAATATATAAGACGAAAAGACCCTA-AAAGCTTCAAATACTAA----A-TTAACCTTCTTGC----------------------GA--ATAACAACTTAAAGAA--CCACTAATTT-CTAA---AA--------------------------------------------TTTGGTTGGGGCAACCAT-------------------TTAAGCAAACCATCATCAATAATTAAACTT--A---A-----CCTT-AATGA------------TTCAAGAGTGACTACTCAATAAAC-----------TAAGAAACTTATTAA--TATGACCCAGGA------ATAATCTG-----A--TCAATGAA-CAAGTTACTTTAGGGATAACAGC-GCTATTTCTTTTCAAAGTTCCCATCGACAAAGAAGCTTACGACCTCGATGTTGGATTAAGATACCCTAGTGGTGCAAAAGCTACTAACGGTTCGTTTGTTCAACGATTAATA-TCTTACGTGATCTGAGTTCAGA------------CC"/>
                        <sequence id="seq_Osteostraci_432.012" taxon="Osteostraci_432.0" totalcount="4" value="----------------------------------------------------------------------------------------------------------------------------------------------------------------------------------------------------------------------------------------------------------------------------------------------------------------------------------------------------------------------------------------------------------------------------------------------------------------------------------------------------------------------------------------------------------------------------------------------------------------------------------------------------------------------------------------------------------------------------------------------------------------------------------------------------"/>
                        <sequence id="seq_Paramyxine_fernholmi_0.012" taxon="Paramyxine_fernholmi_0.0" totalcount="4" value="-----------------------------ATATAATAAGTCCTACCTGCCCAG--TGAT-TT--TTTCAACGGCCAT-------CTCTGATGATAACGTAGCATAATCAATTGTCTATTAATTATAGACTAGAATGAATGGATTAACGAAAGCCAGA-----------------------CTGTCTCCTAATTTTAATCAATGAAATTATCCTTTCTGTCCAAAGACAGAAATTCTTTTATAAGACGAAAAGACCCTA-AAAGCTTCAAACATTAA----A-TTAACCTATCTAT----------------------AA--AAACAA-TAAAGAAAA--ATACTAATTT-TAAA---AA--------------------------------------------TTTGGTTGGGGCAACCAC-------------------TGAATAAAACTATCATCAATAATTAAACGA--AA--A-----ATCT-TCTTA------------AAACAAAGTAACAACTTAGTTAAA-----------TAAGAAACTTATTAA--AATGACCCA-GA------ACCTTCTG-----A--TCAATGAA-CAAGTTACTTTAGGGATAACAGC-GCTATTTCTTTTTAAAGTTCACATCGACAAAGAAGCTTACGACCTCGATGTTGGATTAAGATACCCAAGTGGTGCAAAAGCTACTAATGGTTCGTTTGTTCAACGAATAATA-TCTTACGTGATCTGA---------------------"/>
                        <sequence id="seq_Petromyzon_marinus_0.012" taxon="Petromyzon_marinus_0.0" totalcount="4" value="CTCCAGATAAAAAT------------CAAGTATTGGAGGCAAGACCTGCCCAA--TGAT-TAATATTGAATGGCCGCGGTACTTTGACCGTGTAAAAGTAGCGTAATCACTTGTCTTGTAAATTAAGACTGGAATGAAAGGTTACACGAGGGCATAA-----------------------CTGTCTCCTTATCCCTATCAATGAAATTGACCTACCCGTGCAAAGGCGGGTATAAACCCATAAGACGAGAAGACCCTGTGGAGCTTCCAAACATTTAC--A-TCGAATAATAATT-----------------------------------ATTTACG--ATGTACAGTT------------------------------------------------------TTAGGTTGGGGCAACCAC-------------------GGAACAAAAGTAATATCCACGACGACGAAAATAT--A-----ATTT-TCTAA------------GCCTAGAACCACAACTCTAAGCAC-----------TAGTAAAACTAACGTTAATAGACCCA-GC------ATCACTTGCTGACT----AACGAAACAAGTTACCCCAGGGATAACAGC-GCAATCCTTTCCACGAGCCCGAATCAACGAAAGGGTTTACGACCTCGATGTTGGATCGGGGCACCCCAATGGCGCAAAAGCTATTAAAGGTTCGTTTGTTCAACGATTAAAG-CCCCACGTGATCTGAGTTCAGACCGGAGTAATCC--"/>
                        <sequence id="seq_Pikaia_509.012" taxon="Pikaia_509.0" totalcount="4" value="----------------------------------------------------------------------------------------------------------------------------------------------------------------------------------------------------------------------------------------------------------------------------------------------------------------------------------------------------------------------------------------------------------------------------------------------------------------------------------------------------------------------------------------------------------------------------------------------------------------------------------------------------------------------------------------------------------------------------------------------------------------------------------------------------"/>
                        <sequence id="seq_Pipiscius_312.512" taxon="Pipiscius_312.5" totalcount="4" value="----------------------------------------------------------------------------------------------------------------------------------------------------------------------------------------------------------------------------------------------------------------------------------------------------------------------------------------------------------------------------------------------------------------------------------------------------------------------------------------------------------------------------------------------------------------------------------------------------------------------------------------------------------------------------------------------------------------------------------------------------------------------------------------------------"/>
                        <sequence id="seq_Pituriaspida_390.012" taxon="Pituriaspida_390.0" totalcount="4" value="----------------------------------------------------------------------------------------------------------------------------------------------------------------------------------------------------------------------------------------------------------------------------------------------------------------------------------------------------------------------------------------------------------------------------------------------------------------------------------------------------------------------------------------------------------------------------------------------------------------------------------------------------------------------------------------------------------------------------------------------------------------------------------------------------"/>
                        <sequence id="seq_Priscomyzon_365.612" taxon="Priscomyzon_365.6" totalcount="4" value="----------------------------------------------------------------------------------------------------------------------------------------------------------------------------------------------------------------------------------------------------------------------------------------------------------------------------------------------------------------------------------------------------------------------------------------------------------------------------------------------------------------------------------------------------------------------------------------------------------------------------------------------------------------------------------------------------------------------------------------------------------------------------------------------------"/>
                        <sequence id="seq_Rhyncholepis_431.9512" taxon="Rhyncholepis_431.95" totalcount="4" value="----------------------------------------------------------------------------------------------------------------------------------------------------------------------------------------------------------------------------------------------------------------------------------------------------------------------------------------------------------------------------------------------------------------------------------------------------------------------------------------------------------------------------------------------------------------------------------------------------------------------------------------------------------------------------------------------------------------------------------------------------------------------------------------------------"/>
                        <sequence id="seq_Rubicundus_eos_0.012" taxon="Rubicundus_eos_0.0" totalcount="4" value="----------------------------------------------------------------------------------------------------------------------------------------------------------------------------------------------------------------------------------------------------------------------------------------------------------------------------------------------------------------------------------------------------------------------------------------------------------------------------------------------------------------------------------------------------------------------------------------------------------------------------------------------------------------------------------------------------------------------------------------------------------------------------------------------------"/>
                        <sequence id="seq_Rubicundus_lopheliae_0.012" taxon="Rubicundus_lopheliae_0.0" totalcount="4" value="-----------------------------ATATAATAAGTCATTCCTGCCCAG--TGAT-TT--TTTTAACGGCCAT-------CTTTGATGATAACGTAGCATAATCAATTGTCTATTAATTATAGACTAGAATGAACGGATTAACGAAAGCCGAA-----------------------CTGTCTCCTAAATTCCATCAATGAAATTAACCTCTCTGTTCAAAGGCAGAGATACTTTTATAAGACGAAAAGACCCTA-AAAGCTTCAAATACTAA----AATTAACTTATCTAT----------------------TA--TATCAAATAAAGAAAA--ATACTAATTT-TTAA---AA--------------------------------------------TTTGGTTGGGGCAACCAT-------------------AGATTAAAACTATCATCTATAATTAAATTA--GTCTA-----CCAC-TATAA------------TATTAGGGAAACACCTCTATTAAA-----------TAAGACACTTAATAT--AATGATCCA-GA------AATAACTG-----A--TCAATGAA-CAAGTTACTTTAGGGATAACAGC-GCTATTTCTTTCAAAAGTTCCTATCGACAAAGAAGCTTACGACCTCGATGTTGGATTAAGATACCCAAGTGGTGCAAAAGCTACTAAAGGTTCGTTTGTTCAACGAATAATA-TCTTACGTGATCTGAG--------------------"/>
                        <sequence id="seq_Saccoglossus_kowalevskii_0.012" taxon="Saccoglossus_kowalevskii_0.0" totalcount="4" value="CCCTCGATCCCCTA------------C--ATATGAGGGGTACTGCCTGCCCAG--TGAA-CAA--TTCAACGGCCGCGGTATTTTGACCGTGCAAAGGTAGCACAATCACTTGTCTCCTAAATAGGGACTAGTATCAATGGCAAGACGAGGGCCCAA-----------------------CTGTCTCCCTTCTTAAA--AACTAAACTTCTCTAGTCGTGCAAAAGCGACCATTTAAGCGTAAGACGAGAAGACCCTATCGAGCTTCAAGG---------A-GTAAAATAAAGAT---------------TGGAGC-----TAACAACCGCCTTAAA--AATTAATAAT-TAACCTCTAACAACGTTCTCCCCTCTGCTTCTTTTTCCTTCCACACTCCT---TTTGGTTGGGGCAACCAC-------------------GGAGAACATTTAACCTCCGAATTAACCTTT--CT--A---A----------------------------GATTAATAAATCGAACA-------------TTACGACCCCTAAAACTCATGACCCA-GA------CTATCTGA-----T----CATTAAATAAGTTACCGTAGGGATAACAGC-GTAATCCCTTCTAAGAGTCCGCATTGCCGAAGGGGTTTGCGACCTCGATGTTGGATCGGGTCGTCCTGATGGTGCAGCCGCTATCAAGGGTTGGTCTGTTCGACCATTAAAG-ACCTACGTGATCTGAGTTCAGACCGGCGAGAGCC--"/>
                        <sequence id="seq_Scyliorhinus_canicula_0.012" taxon="Scyliorhinus_canicula_0.0" totalcount="4" value="CTCTTGCTTA-------------------CCATAAGAGGTCCCGCCTGCCCTG--TGAC-AAT-GTTCAACGGCCGCGGTATTTTGACCGTGCAAAGGTAGCGTAATCACTTGTCTTTTAAATGAAGACCCGTATGAAAGGCACCACGAGAGTTTGA-----------------------CTGTCTCTACTCTCTAATCAATGAAATTGATCTTCTCGTGCAGAAGCGAGTATGATAACATAAGACGAGAAGACCCTATGGAGCTTCAAATACATAAATTA-ATTATGTACATAT-TAATAATCCCAGG--ACATA-----AACAAAAAATATAATA--CTTCTAATTT-AACT---------------------------------------------ATT-TTTGGTTGGGGTGACCAA-------------------GGGGAAAAATGAATCCCCCTTATCGACCGA--GT--ATTCAAATAC-TTAAA------------AGTTAGAATTACAATTCTAACCGA-----------TAAAAATTTTATCGAAAAATGACCCA-GG------ATTTTCCT-GAT-C----AATGAACCAAGTTACCCTAGGGATAACAGC-GCAATCCTTTTTCAGAGTTCCTATCGACAAAAGGGTTTACGACCTCGATGTTGGATCAGGACATCCTAATGGTGCAACCGCTATTAAGGGTTCGTTTGTTCAACGATTAATAGTCCTACGTGATCTGAGTTCAGACCGGAGAAATCC--"/>
                        <sequence id="seq_Tethymyxine_95.012" taxon="Tethymyxine_95.0" totalcount="4" value="----------------------------------------------------------------------------------------------------------------------------------------------------------------------------------------------------------------------------------------------------------------------------------------------------------------------------------------------------------------------------------------------------------------------------------------------------------------------------------------------------------------------------------------------------------------------------------------------------------------------------------------------------------------------------------------------------------------------------------------------------------------------------------------------------"/>
                        <sequence id="seq_Turinia_415.012" taxon="Turinia_415.0" totalcount="4" value="----------------------------------------------------------------------------------------------------------------------------------------------------------------------------------------------------------------------------------------------------------------------------------------------------------------------------------------------------------------------------------------------------------------------------------------------------------------------------------------------------------------------------------------------------------------------------------------------------------------------------------------------------------------------------------------------------------------------------------------------------------------------------------------------------"/>
                    </data>
<data
id="COI
CODING
REGIONS">
                    <sequence id="seq_Achanarella_385.013" taxon="Achanarella_385.0" totalcount="4" value="-------------------------------------------------------------------------------------------------------------------------------------------------------------------------------------------------------------------------------------------------------------------------------------------------------------------------------------------------------------------------------------------------------------------------------------------------------------------------------------------------------------------------------------------------------------------------------------------------------------------------------------------------------------------------------------------------------------------------------------------------"/>
                    <sequence id="seq_Amia_calva_0.013" taxon="Amia_calva_0.0" totalcount="4" value="TTGATTCTTCTCTACTAATCACAAAGACATTGGCACCCTCTACCTAGTATTCGGTGCCTGAGCTGGCATGGTCGGCACGGCCCTGAGTCTCCTAATTCGAGCAGAACTAAGTCAACCAGGAGCCTTGCTAGGTGACGACC----------AGATCTATAATGTAATTGTTACAGCACATGCCTTTGTAATAATTTTCTTTATAGTAATGCCCGTTATAATTGGTGGGTTTGGCAACTGGCTAGTCCCCCTAATAATTGGAGCCCCGGACATAGCTT--TCCCCCGAATAAACAACATGAGCTTCTGACTGCTGCCCCCATCCTTCCTACTTCTTCTTGCCTCCTCAGGCGTAGAAGCGG---GAGCCGGGACCGGCTGAACTGTATACCCCCCTCTGGCAAGCAACCTTGCACACGCAGGCGCATCAGTAGATTTAACCATCTTCTCCCTACACTTAGCTGGAGTTTCATCCATTCTTGGGGCAATTAACTTTATCACAACCATTATCAACATAAAACCCCCAGCAGCCTCTCAATACCAAACACCTCTGTTCGTATGATCCGTCCTAATTACTGCTGTTCTACTCCTCCTATCCCTGCCCGTCTTGGCCGCAGGCATCACAATGCTACTAACTGACCGAAATCTCAATACCACATTCTTTGACCCTGCCGGAGGGGGCGACCCCATCTTATACCAACACCTTTTCTGATTCTTCGGACAC"/>
                    <sequence id="seq_Andreolepis_425.213" taxon="Andreolepis_425.2" totalcount="4" value="-------------------------------------------------------------------------------------------------------------------------------------------------------------------------------------------------------------------------------------------------------------------------------------------------------------------------------------------------------------------------------------------------------------------------------------------------------------------------------------------------------------------------------------------------------------------------------------------------------------------------------------------------------------------------------------------------------------------------------------------------"/>
                    <sequence id="seq_Antiarchs_422.113" taxon="Antiarchs_422.1" totalcount="4" value="-------------------------------------------------------------------------------------------------------------------------------------------------------------------------------------------------------------------------------------------------------------------------------------------------------------------------------------------------------------------------------------------------------------------------------------------------------------------------------------------------------------------------------------------------------------------------------------------------------------------------------------------------------------------------------------------------------------------------------------------------"/>
                    <sequence id="seq_Arandaspida_472.313" taxon="Arandaspida_472.3" totalcount="4" value="-------------------------------------------------------------------------------------------------------------------------------------------------------------------------------------------------------------------------------------------------------------------------------------------------------------------------------------------------------------------------------------------------------------------------------------------------------------------------------------------------------------------------------------------------------------------------------------------------------------------------------------------------------------------------------------------------------------------------------------------------"/>
                    <sequence id="seq_Arthrodires_419.013" taxon="Arthrodires_419.0" totalcount="4" value="-------------------------------------------------------------------------------------------------------------------------------------------------------------------------------------------------------------------------------------------------------------------------------------------------------------------------------------------------------------------------------------------------------------------------------------------------------------------------------------------------------------------------------------------------------------------------------------------------------------------------------------------------------------------------------------------------------------------------------------------------"/>
                    <sequence id="seq_Astraspis_455.213" taxon="Astraspis_455.2" totalcount="4" value="-------------------------------------------------------------------------------------------------------------------------------------------------------------------------------------------------------------------------------------------------------------------------------------------------------------------------------------------------------------------------------------------------------------------------------------------------------------------------------------------------------------------------------------------------------------------------------------------------------------------------------------------------------------------------------------------------------------------------------------------------"/>
                    <sequence id="seq_Athenaegis_438.413" taxon="Athenaegis_438.4" totalcount="4" value="-------------------------------------------------------------------------------------------------------------------------------------------------------------------------------------------------------------------------------------------------------------------------------------------------------------------------------------------------------------------------------------------------------------------------------------------------------------------------------------------------------------------------------------------------------------------------------------------------------------------------------------------------------------------------------------------------------------------------------------------------"/>
                    <sequence id="seq_Birkenia_435.413" taxon="Birkenia_435.4" totalcount="4" value="-------------------------------------------------------------------------------------------------------------------------------------------------------------------------------------------------------------------------------------------------------------------------------------------------------------------------------------------------------------------------------------------------------------------------------------------------------------------------------------------------------------------------------------------------------------------------------------------------------------------------------------------------------------------------------------------------------------------------------------------------"/>
                    <sequence id="seq_Branchiostoma_floridae_0.013" taxon="Branchiostoma_floridae_0.0" totalcount="4" value="ATGGTTATTTTCTACAAACCACAAAGATATCGGAACTTTATATTTTATTTTTGGTGCTTGAGCTGCAATGGTGGGGACTGCCATAAGTTTGCTAATTCGAGCAGAACTGTCTCAGCCGGGTGCGCTTTTAGGTGATGATC----------ACTTATATAATGTAATTGTAACAGCGCACGCGTTTGTTATAATCTTCTTCATAGTTATGCCAATTATGATCGGGGGATTTGGGAATTGGTTAGTGCCCATGATAATTGGGGCGCCAGATATAGCTT--TCCCCCGCATAAATAATATGAGCTTTTGAATGCTGCCGCCGTCATTTTCTTTATTATTGGCGTCTTCTGCTGTCGAGGCTG---GGGTTGGAACGGGTTGGACAGTTTACCCTCCTTTATCTAGTAACATTGCTCACGCAGGGGCATCTGTTGATCTGGCTATTTTCTCTCTACATTTGGCTGGTGTATCATCCATTTTAGGGGCAATCAATTTTATTACAACGATTCATAGTATGCGTGCT---AGCATTGAGTGAAATCGGGTGCCGTTGTTTGTTTGGTCAATTTGAGTTACTGCCTACCTATTGCTATTGTCCTTGCCAGTGTTAGCCGGTGCAATTACTATATTGCTTACTGATCGGAATATTAACACTACATTCTTCGATCCTTCTGGTGGAGGAGATCCAATTTTGTATGAGCATCTATTTTGATTCTTTGGTCAT"/>
                    <sequence id="seq_Ciderius_432.013" taxon="Ciderius_432.0" totalcount="4" value="-------------------------------------------------------------------------------------------------------------------------------------------------------------------------------------------------------------------------------------------------------------------------------------------------------------------------------------------------------------------------------------------------------------------------------------------------------------------------------------------------------------------------------------------------------------------------------------------------------------------------------------------------------------------------------------------------------------------------------------------------"/>
                    <sequence id="seq_Ciona_intestinalis_0.013" taxon="Ciona_intestinalis_0.0" totalcount="4" value="ATGAATATTTTCGACTAATCATAAAGATATTAGAACTTTGTATTTTATTTTCAGAACTTGGTCTGGAATTATTAGAACTTCTTTAAGTGTAATTATTCGTATAGAGTTATC----------TCAAAGAAGAAGAGTAATTAATAACAGACAAATTTATAATGTCGTTGTTACTTCTCATGCATTTGTTATAATTTTTTTTTTTGTAATACCAATTATAGTTAGAAGATTTAGAAATTGATTAATTCCTTTAATAGTAGGAGCTCCTGATATAGCTT--TTCCTCGGATAAATAATATGAGTTTTTGACTATTACCTCCTTCTTTTTTTTTATTATTAAAAAGTAGATTCTCAGGTTCAGCTAGAGTAAGAACTGGGTGAACAGTTTACCCTCCTTTATCTGCAAATATCAGACACTCTAATACTAGAGTTGATATAGCTATTTTTTCTTTACATTTAGCTAGAGTTTCTAGTATTTTAAGATCAGTTAATTTTTTAGTTACTTTATTTAATATAAAAAATAAAAGAAAATCAATAAGTAATTTAAGTTTATTTTGTTGATCTTTAATTGTTACAACTATTTTACTAGTACTATCACTTCCTGTTTTAGCTGCAGCAATTACTATATTATTATTTGATCGAAATTTTAATACTACGTTCTTTGATCCGAATGGGAGAAGAGATCCAATTTTATATCAACATTTATTTTGATTTTTTAGACAT"/>
                    <sequence id="seq_Cornovichthys_385.013" taxon="Cornovichthys_385.0" totalcount="4" value="-------------------------------------------------------------------------------------------------------------------------------------------------------------------------------------------------------------------------------------------------------------------------------------------------------------------------------------------------------------------------------------------------------------------------------------------------------------------------------------------------------------------------------------------------------------------------------------------------------------------------------------------------------------------------------------------------------------------------------------------------"/>
                    <sequence id="seq_Ctenacanthiform_397.611" taxon="Ctenacanthiform_397.6" totalcount="4" value="-------------------------------------------------------------------------------------------------------------------------------------------------------------------------------------------------------------------------------------------------------------------------------------------------------------------------------------------------------------------------------------------------------------------------------------------------------------------------------------------------------------------------------------------------------------------------------------------------------------------------------------------------------------------------------------------------------------------------------------------------"/>
                    <sequence id="seq_Eptatretus_burgeri_0.013" taxon="Eptatretus_burgeri_0.0" totalcount="4" value="ATGATTATTTTCTACTAATCACAAAGACATTGGCACCCTTTACCTAATTTTTGGTGCATGAGCCGGAATAATCGGAACAGCTTTAAGTGTAATTATTCGAACAGAACTAAGCCAACCAGGACCCTTAATCAACAATGACC----------AGCTTTATAATACAATCATTACAGCCCATGCATTTATTATAATTTTCTTCATAGTTATACCAATTATGATTGGAGGTTTCGGAAATTGATTAGTCCCACTAATAATTGGTGCGCCAGACATAGCAT--TTCCACGAATAAATAATATAAGCTTTTGACTTTTACCACCTTCACTCCTTCTATTACTTTCATCTTCCATAATTAGTTCTG---GTGCAGGAACTGGGTGAACTGTCTACCCACCCCTTTCAAATCATATTTCACATATAGGCCCATCAGTAGACTTAACCATTTTCTCACTACACCTAGCAGGTGTTTCTTCAATTTTAGGAGCAATCAACTTTATCACTACTATCATTAACATAAAAATACAGTCAATAACCATATACCATATTCCATTATTTGTTTGATCAATTCTAATTACCACAATTTTACTTCTTCTTTCCCTTCCAGTTTTAGCCGCTGCTATCACTATACTACTTACTGATCGTAACCTTAATACCACTTTTTTTGATCCCTCCGGTGGAGGAGACCCTATCCTTTATCAACATCTTTTCTGATTTTTTGGACAT"/>
                    <sequence id="seq_Eptatretus_stoutii_0.013" taxon="Eptatretus_stoutii_0.0" totalcount="4" value="------------------------------------CCTTTATCTAATTTTTGGTGCATGAGCCGGAATAATCGGAACAGCTTTAAGTGTAATTATTCGAACAGAATTAAGCCAACCAGGGCCCTTAATTAACAATGACC----------AACTTTATAATACAATCATCACAGCCCATGCATTCATTATAATTTTCTTCATAGTTATACCAATTATAATTGGTGGTTTTGGAAACTGACTAGTACCATTAATAATTGGTGCACCAGATATAGCAT--TCCCACGAATAAACAATATAAGCTTCTGACTTCTTCCCCCTTCACTCCTTCTTCTACTTTCATCTTCCATAATTAGTTCTG---GTGCAGGAACTGGGTGAACTGTTTACCCACCCCTTTCAAATCATATTTCACATATAGGCCCATCAGTAGATTTAACTATTTTCTCACTACACCTAGCAGGTGTTTCTTCCATTTTAGGAGCAATCAACTTTATCACTACTATTATCAACATAAAAATACAATCAATAACCATATATCACATCCCATTATTTGTATGATCAATCCTAATCACCACAATTTTACTTCTCCTTTCCCTGCCAGTTTTAGCTGCTGCCATCACTATACTACTTACTGATCGTAATCTCAATACTACCTTTTTCGATCCTTCTGGTGGAGGAGATCCTATCCTTTATCAACACCT-------------------"/>
                    <sequence id="seq_Euconodonta_535.513" taxon="Euconodonta_535.5" totalcount="4" value="-------------------------------------------------------------------------------------------------------------------------------------------------------------------------------------------------------------------------------------------------------------------------------------------------------------------------------------------------------------------------------------------------------------------------------------------------------------------------------------------------------------------------------------------------------------------------------------------------------------------------------------------------------------------------------------------------------------------------------------------------"/>
                    <sequence id="seq_Euphanerops_370.013" taxon="Euphanerops_370.0" totalcount="4" value="-------------------------------------------------------------------------------------------------------------------------------------------------------------------------------------------------------------------------------------------------------------------------------------------------------------------------------------------------------------------------------------------------------------------------------------------------------------------------------------------------------------------------------------------------------------------------------------------------------------------------------------------------------------------------------------------------------------------------------------------------"/>
                    <sequence id="seq_Furcacaudiforms_438.413" taxon="Furcacaudiforms_438.4" totalcount="4" value="-------------------------------------------------------------------------------------------------------------------------------------------------------------------------------------------------------------------------------------------------------------------------------------------------------------------------------------------------------------------------------------------------------------------------------------------------------------------------------------------------------------------------------------------------------------------------------------------------------------------------------------------------------------------------------------------------------------------------------------------------"/>
                    <sequence id="seq_Galeaspida_436.013" taxon="Galeaspida_436.0" totalcount="4" value="-------------------------------------------------------------------------------------------------------------------------------------------------------------------------------------------------------------------------------------------------------------------------------------------------------------------------------------------------------------------------------------------------------------------------------------------------------------------------------------------------------------------------------------------------------------------------------------------------------------------------------------------------------------------------------------------------------------------------------------------------"/>
                    <sequence id="seq_Geotria_australis_0.013" taxon="Geotria_australis_0.0" totalcount="4" value="TTGATTATTCTCCACTAATCACAAAGACATCGGCACCCTCTATCTTATCTTTGGGGCCTGAGCAGGAATAGTAGGAACCGCACTAAGTATCCTAATTCGAGCAGAACTAAGCCAACCCGGCACGCTATTAGGTGATGACC----------AAATCTACAATGTCATTGTTACAGCCCATGCTTTTGTTATAATTTTCTTTATAGTTATACCAATCATAATCGGAGGCTTTGGTAATTGATTAATTCCCCTAATACTTGGTGCCCCAGACATGGCAT--TCCCCCGAATAAATAACATAAGCTTCTGACTTCTACCCCCATCCCTTCTACTTCTTTTAGCCTCTTCAGGGGTCGAAGCCG---GAGCAGGTACAGGTTGGACAGTATACCCCCCGCTAGCAGGGAATCTTGCACACATAGGAGCCTCCGTTGACTTAACAATTTTCTCGCTACATCTTGCCGGGATCTCCTCAATTTTAGGAGCAATTAACTTCATTACTACTATTTTCAATATAAAACCCCCAACTATAACACAGTACCAAACACCCCTATTCGTGTGATCTGTATTAATTACCGCAGTTCTTCTCCTACTTGCACTACCAGTTCTAGCGGCTGCCATTACAATATTACTGACAGATCGAAATTTAAATACAGCCTTTTTCGACCCTGCTGGGGGAGGAGATCCCATTCTTTACCAACATTTATTCTGATTCTTCGGACAC"/>
                    <sequence id="seq_Gilpichthys_312.513" taxon="Gilpichthys_312.5" totalcount="4" value="-------------------------------------------------------------------------------------------------------------------------------------------------------------------------------------------------------------------------------------------------------------------------------------------------------------------------------------------------------------------------------------------------------------------------------------------------------------------------------------------------------------------------------------------------------------------------------------------------------------------------------------------------------------------------------------------------------------------------------------------------"/>
                    <sequence id="seq_Guiyu_425.213" taxon="Guiyu_425.2" totalcount="4" value="-------------------------------------------------------------------------------------------------------------------------------------------------------------------------------------------------------------------------------------------------------------------------------------------------------------------------------------------------------------------------------------------------------------------------------------------------------------------------------------------------------------------------------------------------------------------------------------------------------------------------------------------------------------------------------------------------------------------------------------------------"/>
                    <sequence id="seq_Haikouella_518.013" taxon="Haikouella_518.0" totalcount="4" value="-------------------------------------------------------------------------------------------------------------------------------------------------------------------------------------------------------------------------------------------------------------------------------------------------------------------------------------------------------------------------------------------------------------------------------------------------------------------------------------------------------------------------------------------------------------------------------------------------------------------------------------------------------------------------------------------------------------------------------------------------"/>
                    <sequence id="seq_Haikouichthys_518.013" taxon="Haikouichthys_518.0" totalcount="4" value="-------------------------------------------------------------------------------------------------------------------------------------------------------------------------------------------------------------------------------------------------------------------------------------------------------------------------------------------------------------------------------------------------------------------------------------------------------------------------------------------------------------------------------------------------------------------------------------------------------------------------------------------------------------------------------------------------------------------------------------------------"/>
                    <sequence id="seq_Hardistiella_322.2513" taxon="Hardistiella_322.25" totalcount="4" value="-------------------------------------------------------------------------------------------------------------------------------------------------------------------------------------------------------------------------------------------------------------------------------------------------------------------------------------------------------------------------------------------------------------------------------------------------------------------------------------------------------------------------------------------------------------------------------------------------------------------------------------------------------------------------------------------------------------------------------------------------"/>
                    <sequence id="seq_Heterostraci_421.113" taxon="Heterostraci_421.1" totalcount="4" value="-------------------------------------------------------------------------------------------------------------------------------------------------------------------------------------------------------------------------------------------------------------------------------------------------------------------------------------------------------------------------------------------------------------------------------------------------------------------------------------------------------------------------------------------------------------------------------------------------------------------------------------------------------------------------------------------------------------------------------------------------"/>
                    <sequence id="seq_Hydrolagus_lemures_0.013" taxon="Hydrolagus_lemures_0.0" totalcount="4" value="ATGACTCTTTTCAACAAATCATAAAGATATCGGCACCCTCTATCTCCTCTTTGGTGCTTGAGCGGGAATAGTAGGAACTGCCCTCAGTCTATTAATCCGAGCGGAACTAAACCAACCCGGTGCACTAATGGGAGACGACC----------AAATCTATAATGTTGTTGTCACTGCACACGCTTTTGTGATAATTTTCTTCATAGTAATACCTATCATGATTGGGGGATTTGGAAACTGACTAGTACCTCTAATAATTGGAGCCCCCGACATGGCCT--TCCCCCGTATAAATAATATAAGTTTCTGACTCCTTCCCCCCTCTTTCCTACTACTTCTAGCCTCAGCAGGGGTAGAAGCAG---GTGCTGGCACCGGATGGACCGTTTACCCTCCTCTAGCAGGCAATTTAGCACATGCCGGAGCATCCGTAGACCTAACCATCTTCTCCCTACACTTAGCTGGTATCTCTTCTATTCTGGCCTCCATCAACTTTATTACAACCATTATTAATATAAAACCCCCATCCATTACCCAATACCAAACGCCTTTATTCGTGTGGTCTATCTTAATCACCACCATCCTTCTATTACTATCTTTACCCGTTTTAGCCGCCGGCATTACTATACTACTTACAGACCGCAACCTAAACACCACATTCTTTGACCCTGCAGGAGGAGGAGACCCTATCTTATACCAGCACTTATTCTGATTCTTTGGACAC"/>
                    <sequence id="seq_Jamoytius_435.413" taxon="Jamoytius_435.4" totalcount="4" value="-------------------------------------------------------------------------------------------------------------------------------------------------------------------------------------------------------------------------------------------------------------------------------------------------------------------------------------------------------------------------------------------------------------------------------------------------------------------------------------------------------------------------------------------------------------------------------------------------------------------------------------------------------------------------------------------------------------------------------------------------"/>
                    <sequence id="seq_Lampetra_fluviatilis_0.013" taxon="Lampetra_fluviatilis_0.0" totalcount="4" value="TTGATTATTCTCTACTAATCATAAAGACATCGGCACCCTATATCTAATCTTTGGGGCCTGAGCAGGAATAGTGGGAACTGCTTTAAGCATCCTAATTCGGGCAGAATTAAGTCAACCAGGCACTTTACTAGGAGACGATC----------AAATCTTTAACGTTATCGTAACCGCCCATGCTTTCGTTATAATCTTTTTTATAGTTATACCAATTATAATCGGAGGCTTCGGAAACTGACTTGTACCAATAATACTTAGCGCCCCAGATATAGCCT--TCCCACGTATAAACAACATAAGCTTTTGACTACTTCCACCCTCACTCCTTCTACTTTTAGCTTCCGCAGGAGTTGAAGCAG---GGGCCGGAACGGGATGAACCGTATACCCACCCCTAGCAGGAAATTTAGCCCACACAGGGGCCTCTGTTGACTTAACAATTTTCTCCCTTCACCTAGCTGGTATTTCATCAATTCTAGGGGCAGTCAACTTTATTACAACAATTTTTAATATAAAGCCCCCAACTATAACACAATACCAAATTCCTTTATTTGTTTGATCCGTTTTAATTACTGCAGTCCTCCTTCTTCTATCACTTCCTGTACTTGCAGCCGCCATTACTATACTTTTAACAGATCGTAATTTAAATACATCTTTCTTCGACCCTGCAGGGGGAGGAGACCCAATTCTTTACCAACACCTATTTTGATTCTTTGGACAT"/>
                    <sequence id="seq_Lasanius_428.213" taxon="Lasanius_428.2" totalcount="4" value="-------------------------------------------------------------------------------------------------------------------------------------------------------------------------------------------------------------------------------------------------------------------------------------------------------------------------------------------------------------------------------------------------------------------------------------------------------------------------------------------------------------------------------------------------------------------------------------------------------------------------------------------------------------------------------------------------------------------------------------------------"/>
                    <sequence id="seq_Latimeria_chalumnae_0.013" taxon="Latimeria_chalumnae_0.0" totalcount="4" value="TTGACTATTCTCAACCAACCATAAAGACATTGGTACCCTATACATGATCTTCGGTGCCTGAGCTGGAATAGTTGGAACCGCCCTAAGCCTGCTTATTCGAGCTGAACTCAGCCAACCTGGGGCTCTCCTGGGCGATGACC----------AAATTTATAATGTAGTCGTTACAGCACATGCATTCGTGATAATCTTCTTTATAGTAATACCGATCATAATCGGCGGGTTTGGCAACTGATTAATTCCCCTGATGATTGGGGCACCCGACATAGCAT--TTCCACGTATAAACAACATAAGCTTCTGACTACTACCACCCTCACTCCTACTCCTACTAGCATCTTCTGGAGTAGAAGCAG---GAGCAGGCACAGGATGGACAGTATACCCTCCACTAGCGGGCAACCTCGCCCATGCAGGAGCATCCGTAGATTTAACAATTTTCTCCTTACATCTAGCCGGTGTATCCTCAATCTTAGGGGCCATCAACTTCATCACAACAGTAATCAACATAAAACCCCCAACAATAACACAGTATCAGACACCACTATTTATCTGATCAGTCTTAGTGACCGCCGTACTACTCCTACTCTCGCTACCGGTGCTAGCTGCCGGAATTACCATACTACTGACAGATCGAAATCTAAACACAACATTCTTTGACCCTGCTGGAGGAGGAGACCCTATTCTATACCAACACCTATTCTGATTCTTCGGCCAT"/>
                    <sequence id="seq_Lethenteron_camtschaticum_0.013" taxon="Lethenteron_camtschaticum_0.0" totalcount="4" value="TTGATTATTCTCTACTAATCATAAAGACATCGGCACCCTATATCTAATTTTTGGGGCCTGAGCAGGAATAGTGGGAACCGCTTTAAGCATCCTAATTCGAGCAGAACTCAGTCAACCGGGCACTTTACTAGGAGATGACC----------AGATCTTTAATGTTATCGTAACCGCTCATGCTTTCGTTATAATTTTTTTTATAGTCATACCAATTATAATCGGAGGCTTCGGAAACTGACTTGTGCCTATAATACTTAGCGCCCCTGATATAGCCT--TCCCACGTATAAATAACATAAGCTTTTGACTGCTCCCACCATCCCTACTCTTACTTTTAGCTTCCGCAGGAGTTGAAGCAG---GAGCCGGAACTGGATGAACAGTATACCCACCTCTAGCAGGAAATTTAGCCCACACAGGGGCCTCTGTTGACTTAACAATTTTCTCCCTTCATCTAGCCGGTATTTCATCAATCCTTGGGGCAGTCAACTTTATTACAACAATTTTTAACATAAAACCTCCAACTATAACACAATACCAAACCCCATTATTTGTTTGATCCGTTTTAATTACTGCAGTCCTCCTTCTTCTATCACTTCCTGTACTTGCAGCTGCCATCACTATACTTTTAACAGATCGTAATTTAAATACATCCTTCTTTGACCCTGCAGGAGGAGGAGACCCAATCCTTTACCAACACCTGTTCTGATTCTTTGGGCAC"/>
                    <sequence id="seq_Loganellia_438.413" taxon="Loganellia_438.4" totalcount="4" value="-------------------------------------------------------------------------------------------------------------------------------------------------------------------------------------------------------------------------------------------------------------------------------------------------------------------------------------------------------------------------------------------------------------------------------------------------------------------------------------------------------------------------------------------------------------------------------------------------------------------------------------------------------------------------------------------------------------------------------------------------"/>
                    <sequence id="seq_Mayomyzon_312.513" taxon="Mayomyzon_312.5" totalcount="4" value="-------------------------------------------------------------------------------------------------------------------------------------------------------------------------------------------------------------------------------------------------------------------------------------------------------------------------------------------------------------------------------------------------------------------------------------------------------------------------------------------------------------------------------------------------------------------------------------------------------------------------------------------------------------------------------------------------------------------------------------------------"/>
                    <sequence id="seq_Mesomyzon_135.013" taxon="Mesomyzon_135.0" totalcount="4" value="-------------------------------------------------------------------------------------------------------------------------------------------------------------------------------------------------------------------------------------------------------------------------------------------------------------------------------------------------------------------------------------------------------------------------------------------------------------------------------------------------------------------------------------------------------------------------------------------------------------------------------------------------------------------------------------------------------------------------------------------------"/>
                    <sequence id="seq_Metaspriggina_507.013" taxon="Metaspriggina_507.0" totalcount="4" value="-------------------------------------------------------------------------------------------------------------------------------------------------------------------------------------------------------------------------------------------------------------------------------------------------------------------------------------------------------------------------------------------------------------------------------------------------------------------------------------------------------------------------------------------------------------------------------------------------------------------------------------------------------------------------------------------------------------------------------------------------"/>
                    <sequence id="seq_Mordacia_mordax_0.013" taxon="Mordacia_mordax_0.0" totalcount="4" value="------------------------------------CCTTTATTTAATCTTCGGGGCTTGAGCAGGAATAGTAGGAACAGCATTAAGCATTCTAATCCGAGCAGAACTAAGTCAACCAGGAACGCTCCTAGGTGATGATC----------AAATCTACAATGTAATTGTTACAGCTCATGCTTTTATTATAATTTTTTTCATGGTAATACCCATCATAATAGGAGGCTTTGGGAATTGATTAACTCCTTTAATACTAGGTGCCCCAGATATAGCAT--TTCCTCGAATAAATAACATAAGTTTCTGACTTCTCCCTCCTTCCCTCCTTCTTCTCTTAGCATCTTCAGGTGTTGAAGCAG---GAGTAGGTACAGGCTGAACAGTCTATCCACCACTAGCAGGAAACTTAGCTCACACAGGAGCCTCTGTAGACTTGGCCATCTTTTCCCTACACCTTGCAGGTGTGTCATCAATTTTAGGAGCCATTAATTTTATCACAACAATTTTCAACATAAAACCCCCAACTATAACTATATATCACGTACCACTATTTATTTGATCAGTGTTAATTACAGCTGTTCTTCTTCTTCTTTCACTCCCAGTTTTAGCCGCAGCTATTACAATACTACTAACAGACCGTAATCTAAATACAACCTTCTTTGACCCAGCAGGTGGAGGAGACCCTATCTTATACCAACACCTA------------------"/>
                    <sequence id="seq_Myllokunmingia_518.013" taxon="Myllokunmingia_518.0" totalcount="4" value="-------------------------------------------------------------------------------------------------------------------------------------------------------------------------------------------------------------------------------------------------------------------------------------------------------------------------------------------------------------------------------------------------------------------------------------------------------------------------------------------------------------------------------------------------------------------------------------------------------------------------------------------------------------------------------------------------------------------------------------------------"/>
                    <sequence id="seq_Myxine_glutinosa_0.013" taxon="Myxine_glutinosa_0.0" totalcount="4" value="ATGATTTTTCTCCACCAATCATAAAGACATTGGTACCCTTTACCTTATTTTCGGGGCCTGAGCCGGAATAATTGGCACAGCCCTTAGCGTAATCATCCGAACAGAGTTGAGTCAGCCAGGATCCTTAATCAATAATGACC----------AACTCTATAATACAATTATCACAGCCCACGCATTTGTAATAATCTTTTTTATAGTAATACCTATCATAATCGGGGGCTTTGGGAACTGACTAGTCCCAATAATAATCGGCGCCCCTGATATAGCAT--TTCCCCGAATAAACAATATAAGCTTCTGACTTTTGCCCCCATCACTTATACTATTACTCTCCTCCTCACTAGTAAGCTCTG---GAGCAGGAACTGGATGAACAGTTTATCCCCCTCTCTCTAATCACATTTCTCACATAGGCCCTTCAGTAGACCTAGCTATTTTCTCCCTTCATCTAGCAGGAGTTTCCTCAATCTTAGGGGCAATCAACTTTATCACAACAATTATTAACATAAAAACACGGTCTATAGAAATATACCATATCCCATTATTTGTATGATCAATTCTAATCACCGCAATCCTACTTCTTTTATCCTTACCTGTTTTAGCCGCAGCTATCACTATACTCCTCACAGACCGTAATCTCAACACCACCTTCTTTGACCCCTCTGGTGGAGGGGATCCCATCCTCTATCAGCATTTATTTTGATTTTTTGGCCAC"/>
                    <sequence id="seq_Myxineidus_301.4513" taxon="Myxineidus_301.45" totalcount="4" value="-------------------------------------------------------------------------------------------------------------------------------------------------------------------------------------------------------------------------------------------------------------------------------------------------------------------------------------------------------------------------------------------------------------------------------------------------------------------------------------------------------------------------------------------------------------------------------------------------------------------------------------------------------------------------------------------------------------------------------------------------"/>
                    <sequence id="seq_Myxinikela_312.513" taxon="Myxinikela_312.5" totalcount="4" value="-------------------------------------------------------------------------------------------------------------------------------------------------------------------------------------------------------------------------------------------------------------------------------------------------------------------------------------------------------------------------------------------------------------------------------------------------------------------------------------------------------------------------------------------------------------------------------------------------------------------------------------------------------------------------------------------------------------------------------------------------"/>
                    <sequence id="seq_Neomyxine_biniplicata_0.013" taxon="Neomyxine_biniplicata_0.0" totalcount="4" value="-------------------CACAAAGACATTGGCACCCTTTACCTTATCTTTGGTGCTTGGGCCGGAATAATTGGCACAGCCCTTAGTGTAATTATTCGAACAGAGCTAAGTCAGCCTGGTGCCTTAATCGACAATGAGC----------AGCTTTATAACACAATTATTACAGCACATGCATTTATTATAATCTTCTTTATAGTTATACCGATCATAATCGGGGGGTTTGGAAACTGATTAGTCCCTTTAATAATTGGGGCACCAGACATAGCCT--TCCCTCGAATAAACAACATAAGCTTCTGATTACTTCCTCCATCACTCTTACTCTTACTTTCCTCTTCCCTTATCAGCACCG---GGGCAGGAACTGGTTGAACAGTTTACCCGCCTCTCTCTAACCATATCTCACATATAGGACCCTCGGTAGATTTAGCTATCTTTTCCTTACACTTAGCGGGAGTATCCTCAATCTTAGGGGCAATTAATTTTATTACTACAATTATTAACATAAAAATACAACCTATAGACATGTATAACACCCCTCTATTCGTATGATCAATCTTCATTACTGCTATTTTACTCCTACTCTCACTACCAGTATTAGCTGCTGCTGTTACAATACTACTTACAGACCGTAACCTAAATACTACATTCTTCGATCCTGCCGGCGGTGGGGATCCAATTCTCTACCAACACCTATTCTGATTCTTTGGCCAC"/>
                    <sequence id="seq_Osteostraci_432.013" taxon="Osteostraci_432.0" totalcount="4" value="-------------------------------------------------------------------------------------------------------------------------------------------------------------------------------------------------------------------------------------------------------------------------------------------------------------------------------------------------------------------------------------------------------------------------------------------------------------------------------------------------------------------------------------------------------------------------------------------------------------------------------------------------------------------------------------------------------------------------------------------------"/>
                    <sequence id="seq_Paramyxine_fernholmi_0.013" taxon="Paramyxine_fernholmi_0.0" totalcount="4" value="-------------------CACAAAGACATTGGCACCCTTTACCTAATTTTTGGTGCATGAGCCGGAATAATCGGAACAGCTTTAAGTGTAATTATTCGAACAGAACTAAGCCAACCAGGACCTTTAATTAACAATGACC----------AACTTTATAATACAATCATTACAGCCCATGCATTCATTATAATTTTCTTTATAGTTATACCAATTATAATTGGTGGTTTCGGAAACTGATTAGTACCATTAATAATTGGTGCACCAGACATAGCAT--TTCCACGAATAAACAATATAAGCTTCTGACTTCTTCCACCTTCACTCCTTCTTTTACTCTCATCTTCCATAATTAGCTCTG---GTGCAGGAACTGGGTGAACTGTTTACCCACCCCTTTCAAATCATATTTCACATATAGGTCCATCAGTAGACTTAACTATTTTCTCACTACACCTAGCAGGTGTTTCCTCCATTTTAGGAGCGATCAACTTTATCACTACTATTATTAACATAAAAATACAATCAATAACCATATACCACATCCCCTTATTTGTGTGATCAATTTTAATTACCACAATTTTACTTCTTCTTTCCCTGCCAGTTTTAGCTGCTGCTATTACTATGCTGCTCACTGATCGTAATCTCAACACTACCTTTTTTGACCCTTCTGGCGGAGGAGACCCTATCCTTTATCAACACCTTTTCTGATTCTTTGGCCAC"/>
                    <sequence id="seq_Petromyzon_marinus_0.013" taxon="Petromyzon_marinus_0.0" totalcount="4" value="TTGATTATTCTCTACTAATCACAAAGACATCGGCACCCTATATCTAATTTTCGGGGCCTGAGCAGGAATAGTAGGAACTGCTTTAAGTATTCTAATTCGAGCTGAACTAAGTCAGCCAGGCACTTTATTAGGAGACGACC----------AAATTTTTAATGTTATCGTAACTGCCCATGCCTTCGTCATAATCTTTTTTATAGTTATACCAATTATAATTGGAGGCTTTGGCAACTGACTTGTACCCCTAATACTTGGTGCTCCTGATATGGCCT--TCCCTCGTATAAACAACATAAGTTTTTGACTACTTCCGCCCTCTTTACTTTTACTCTTAGCCTCTGCAGGAGTTGAAGCTG---GGGCAGGAACAGGATGAACTGTATATCCTCCCTTAGCCGGAAACCTAGCCCACACCGGGGCCTCTGTCGACCTAACAATCTTTTCCTTACACTTAGCCGGAGTTTCATCAATTCTAGGAGCAGTTAATTTCATCACAACTATTTTTAACATGAAACCCCCAACTATGACTCAATACCAAACCCCCTTATTTGTTTGATCAGTCTTAATCACTGCAGTTCTTCTTCTTCTATCTCTACCAGTACTAGCAGCTGCTATCACAATACTTCTAACAGATCGTAACTTAAATACATCCTTCTTCGACCCTGCAGGAGGAGGAGACCCCATTCTTTACCAACACTTATTTTGATTCTTCGGACAC"/>
                    <sequence id="seq_Pikaia_509.013" taxon="Pikaia_509.0" totalcount="4" value="-------------------------------------------------------------------------------------------------------------------------------------------------------------------------------------------------------------------------------------------------------------------------------------------------------------------------------------------------------------------------------------------------------------------------------------------------------------------------------------------------------------------------------------------------------------------------------------------------------------------------------------------------------------------------------------------------------------------------------------------------"/>
                    <sequence id="seq_Pipiscius_312.513" taxon="Pipiscius_312.5" totalcount="4" value="-------------------------------------------------------------------------------------------------------------------------------------------------------------------------------------------------------------------------------------------------------------------------------------------------------------------------------------------------------------------------------------------------------------------------------------------------------------------------------------------------------------------------------------------------------------------------------------------------------------------------------------------------------------------------------------------------------------------------------------------------"/>
                    <sequence id="seq_Pituriaspida_390.013" taxon="Pituriaspida_390.0" totalcount="4" value="-------------------------------------------------------------------------------------------------------------------------------------------------------------------------------------------------------------------------------------------------------------------------------------------------------------------------------------------------------------------------------------------------------------------------------------------------------------------------------------------------------------------------------------------------------------------------------------------------------------------------------------------------------------------------------------------------------------------------------------------------"/>
                    <sequence id="seq_Priscomyzon_365.613" taxon="Priscomyzon_365.6" totalcount="4" value="-------------------------------------------------------------------------------------------------------------------------------------------------------------------------------------------------------------------------------------------------------------------------------------------------------------------------------------------------------------------------------------------------------------------------------------------------------------------------------------------------------------------------------------------------------------------------------------------------------------------------------------------------------------------------------------------------------------------------------------------------"/>
                    <sequence id="seq_Rhyncholepis_431.9513" taxon="Rhyncholepis_431.95" totalcount="4" value="-------------------------------------------------------------------------------------------------------------------------------------------------------------------------------------------------------------------------------------------------------------------------------------------------------------------------------------------------------------------------------------------------------------------------------------------------------------------------------------------------------------------------------------------------------------------------------------------------------------------------------------------------------------------------------------------------------------------------------------------------"/>
                    <sequence id="seq_Rubicundus_eos_0.013" taxon="Rubicundus_eos_0.0" totalcount="4" value="-------------------------------------------------------------------------------------------------------------------------------------------------------------------------------------------------------------------------------------------------------------------------------------------------------------------------------------------------------------------------------------------------------------------------------------------------------------------------------------------------------------------------------------------------------------------------------------------------------------------------------------------------------------------------------------------------------------------------------------------------"/>
                    <sequence id="seq_Rubicundus_lopheliae_0.013" taxon="Rubicundus_lopheliae_0.0" totalcount="4" value="-------------------CACAAAGACATTGGCACCCTCTATCTTATCTTTGGTGCATGAGCTGGAATAATTGGAACAGGTCTTAGTGTAATTATTCGTACAGAATTAAGCCAACCTGGACCCCTTATTAATAATGATC----------AACTTTATAATACAGTAATTACAGCTCATGCTTTTATTATAATTTTCTTTATAGTTATACCAGTCATAATTGGGGGATTTGGAAACTGATTAGTTCCTCTAATAATTGGAGCTCCAGATATAGCAT--TTCCTCGAATAAACAATATAAGCTTCTGACTTTTACCGCCTTCCCTCCTTCTTCTACTTTCTTCCTCTATAGTCGGATCAG---GGGCAGGCACAGGATGAACAGTATATCCGCCTCTTTCCAACCATATTTCACATATAGGACCATCAGTCGATCTAACTATTTTCTCCCTCCATTTAGCAGGTGTATCTTCTATTTTAGGAGCAATTAATTTTATTACCACAATCATCAACATGAAAATACAATCTATAACTATATATCATATCCCATTATTTGTTTGATCAGTCCTGATTACCGCAATTCTTCTTCTTTTATCCTTACCTGTTTTAGCAGCAGCTATTACTATACTTCTTACAGATCGAAATTTAAACACTACTTTTTTTGATCCTTCTGGTGGAGGAGACCCTATTCTTTACCAACACCTATTCTGATTCTTTGGCCAC"/>
                    <sequence id="seq_Saccoglossus_kowalevskii_0.013" taxon="Saccoglossus_kowalevskii_0.0" totalcount="4" value="--GATTTCGGTCTGTCAATAACATAGTTATACCACCT------------------------GCCAAAACTGGTAAAGATAATAATAGTAAAATAACTGTAATAAAAATAGATCAAACAAA-----TAAAGGAAGACGACT-----------------TCACGTAATTCCTGCTGCACGCATATTAATTACTGTAGTCATGAAATTAATAGCACCTAAAATTGAAGAAATC--------------CCCGCTAAATGTA---------------------------------------------------------------------------------------------------------AAGAAAAAATAGCTAAATCAACTGAACCCCCTCCGTGAGCTAAATTTCCTGATAAGGGAGGATAAACTGTCCAACCTGTCCCAGCTCCACTTTCAACTGCTGCT------------GAGGATAGTAATAGTAAAAATGCTGGAGGTAAGAGCCAAAAACTCATATTGTTTAACCGTGGAAATGCCATATCTGGAGCTCCCAACATAAGAGGAATCAATCAATTTCCAAACCCCCCTATCATAATAGGCATAACCATAAAAAAAATCATAACAAA----------------------------------------------------------------------TGCATGTGCAGTTAC"/>
                    <sequence id="seq_Scyliorhinus_canicula_0.013" taxon="Scyliorhinus_canicula_0.0" totalcount="4" value="TTGACTCTTTTCTACTAACCACAAAGACATCGGCACCCTTTACTTAATCTTTGGTGCATGAGCAGGCATAGTCGGAACAGCCCTAAGCCTCCTAATTCGAGCTGAGTTAGGTCAGCCGGGTTCACTTTTAGGGGATGATC----------AGATTTATAATGTAATCGTAACTGCCCATGCTTTCGTAATAATCTTCTTTATAGTTATGCCAGTAATAATTGGCGGATTTGGGAACTGACTAGTACCCCTAATGATTGGAGCACCAGATATAGCCT--TCCCTCGAATAAATAACATAAGCTTCTGACTCCTTCCACCCTCCTTTCTCCTCCTATTAGCTTCAGCGGGGGTAGAAGCTG---GGGCAGGGACTGGATGAACAGTCTATCCCCCATTAGCTGGTAATATAGCTCATGCGGGACGATCCGTTGATTTAACTATCTTCTCTCTCCACCTAGCTGGTATTTCATCAATTTTAGCTTCAATTAATTTTATCACAACTATTATTAATATAAAACCCCCAGCTGTATCACAATACCAAACACCATTATTTGTGTGATCAATTCTCGTGACTACCGTCCTTCTTCTTCTATCCCTCCCTGTCCTTGCAGCCGGAATTACAATATTGTTAACAGATCGAAATCTTAATACAACATTCTTTGACCCAGCAGGAGGAGGAGATCCTATTCTTTATCAGCACTTATTCTGATTCTTTGGTCAC"/>
                    <sequence id="seq_Tethymyxine_95.013" taxon="Tethymyxine_95.0" totalcount="4" value="-------------------------------------------------------------------------------------------------------------------------------------------------------------------------------------------------------------------------------------------------------------------------------------------------------------------------------------------------------------------------------------------------------------------------------------------------------------------------------------------------------------------------------------------------------------------------------------------------------------------------------------------------------------------------------------------------------------------------------------------------"/>
                    <sequence id="seq_Turinia_415.013" taxon="Turinia_415.0" totalcount="4" value="-------------------------------------------------------------------------------------------------------------------------------------------------------------------------------------------------------------------------------------------------------------------------------------------------------------------------------------------------------------------------------------------------------------------------------------------------------------------------------------------------------------------------------------------------------------------------------------------------------------------------------------------------------------------------------------------------------------------------------------------------"/>
                </data>


    


    


    
<map name="Uniform" >beast.math.distributions.Uniform</map>
<map name="Exponential" >beast.math.distributions.Exponential</map>
<map name="LogNormal" >beast.math.distributions.LogNormalDistributionModel</map>
<map name="Normal" >beast.math.distributions.Normal</map>
<map name="Beta" >beast.math.distributions.Beta</map>
<map name="Gamma" >beast.math.distributions.Gamma</map>
<map name="LaplaceDistribution" >beast.math.distributions.LaplaceDistribution</map>
<map name="prior" >beast.math.distributions.Prior</map>
<map name="InverseGamma" >beast.math.distributions.InverseGamma</map>
<map name="OneOnX" >beast.math.distributions.OneOnX</map>


<run id="mcmc" spec="MCMC" chainLength="10000000" numInitializationAttempts="100">
    <state id="state" storeEvery="5000">
        <tree id="Tree.t:16S CODING REGIONS" name="stateNode">
            <trait id="dateTrait.t:16S CODING REGIONS" spec="beast.evolution.tree.TraitSet" traitname="date-backward">
                Saccoglossus_kowalevskii_0.0=0,
Branchiostoma_floridae_0.0=0,
Ciona_intestinalis_0.0=0,
Hydrolagus_lemures_0.0=0,
Scyliorhinus_canicula_0.0=0,
Amia_calva_0.0=0,
Latimeria_chalumnae_0.0=0,
Rubicundus_lopheliae_0.0=0,
Rubicundus_eos_0.0=0,
Eptatretus_stoutii_0.0=0,
Eptatretus_burgeri_0.0=0,
Paramyxine_fernholmi_0.0=0,
Neomyxine_biniplicata_0.0=0,
Myxine_glutinosa_0.0=0,
Geotria_australis_0.0=0,
Mordacia_mordax_0.0=0,
Petromyzon_marinus_0.0=0,
Lethenteron_camtschaticum_0.0=0,
Lampetra_fluviatilis_0.0=0,
Pikaia_509.0=50.90,
Haikouella_518.0=51.80,
Myllokunmingia_518.0=51.80,
Metaspriggina_507.0=50.70,
Haikouichthys_518.0=51.80,
Pipiscius_312.5=31.25,
Gilpichthys_312.5=31.25,
Euconodonta_535.5=53.55,
Myxinikela_312.5=31.25,
Tethymyxine_95.0=9.50,
Priscomyzon_365.6=36.56,
Mayomyzon_312.5=31.25,
Hardistiella_322.25=32.225,
Myxineidus_301.45=30.145,
Mesomyzon_135.0=12.50,
Jamoytius_435.4=43.54,
Euphanerops_370.0=37.00,
Achanarella_385.0=38.50,
Ciderius_432.0=43.20,
Cornovichthys_385.0=38.50,
Lasanius_428.2=42.82,
Birkenia_435.4=43.54,
Rhyncholepis_431.95=43.195,
Arandaspida_472.3=47.23,
Astraspis_455.2=45.52,
Heterostraci_421.1=42.11,
Athenaegis_438.4=43.84,
Furcacaudiforms_438.4=43.84,
Turinia_415.0=41.50,
Loganellia_438.4=43.84,
Galeaspida_436.0=43.60,
Pituriaspida_390.0=39.00,
Osteostraci_432.0=43.20,
Antiarchs_422.1=42.21,
Arthrodires_419.0=41.90,
Guiyu_425.2=42.52,
Andreolepis_425.2=42.52,
Ctenacanthiform_397.6=39.76                <taxa id="TaxonSet.16S CODING REGIONS" spec="TaxonSet">
                    <data idref="16S
CODING
REGIONS"
name="alignment"/>
                </taxa>
            </trait>
            <taxonset idref="TaxonSet.16S CODING REGIONS"/>
        </tree>
        <parameter id="kappa.s:16S CODING REGIONS" lower="0.0" name="stateNode">2.0</parameter>
        <parameter id="ucldMean.c:16S CODING REGIONS" name="stateNode">1.0</parameter>
        <parameter id="ucldStdev.c:16S CODING REGIONS" lower="0.0" name="stateNode">0.1</parameter>
        <stateNode id="rateCategories.c:16S CODING REGIONS" spec="parameter.IntegerParameter" dimension="112">1</stateNode>
        <parameter id="diversificationRateFBD.t:16S CODING REGIONS" lower="0.0" name="stateNode">1.0</parameter>
        <parameter id="turnoverFBD.t:16S CODING REGIONS" lower="0.0" name="stateNode" upper="1.0">0.5</parameter>
        <parameter id="samplingProportionFBD.t:16S CODING REGIONS" lower="0.0" name="stateNode" upper="1.0">0.5</parameter>
        <parameter id="originFBD.t:16S CODING REGIONS" lower="0.0" name="stateNode">120.0</parameter>
        <parameter id="freqParameter.s:16S CODING REGIONS" dimension="4" lower="0.0" name="stateNode" upper="1.0">0.25</parameter>
    </state>

    <init id="RandomTree.t:16S CODING REGIONS" spec="beast.evolution.tree.RandomTree" estimate="false" initial="@Tree.t:16S CODING REGIONS" taxa="@16S CODING REGIONS">
        <populationModel id="ConstantPopulation0.t:16S CODING REGIONS" spec="ConstantPopulation">
            <parameter id="randomPopSize.t:16S CODING REGIONS" name="popSize">1.0</parameter>
        </populationModel>
    </init>

    <distribution id="posterior" spec="util.CompoundDistribution">
        <distribution id="prior" spec="util.CompoundDistribution">
            <distribution id="FBD.t:16S CODING REGIONS" spec="beast.evolution.speciation.SABirthDeathModel" conditionOnRhoSampling="true" diversificationRate="@diversificationRateFBD.t:16S CODING REGIONS" origin="@originFBD.t:16S CODING REGIONS" samplingProportion="@samplingProportionFBD.t:16S CODING REGIONS" tree="@Tree.t:16S CODING REGIONS" turnover="@turnoverFBD.t:16S CODING REGIONS">
                <parameter id="rFBD.t:16S CODING REGIONS" lower="0.0" name="removalProbability" upper="1.0">0.0</parameter>
                <parameter id="rhoFBD.t:16S CODING REGIONS" estimate="false" lower="0.0" name="rho" upper="1.0">1.0</parameter>
            </distribution>
            <prior id="diversificationRatePriorFBD.t:16S CODING REGIONS" name="distribution" x="@diversificationRateFBD.t:16S CODING REGIONS">
                <Uniform id="Uniform.8" name="distr" upper="Infinity"/>
            </prior>
            <prior id="KappaPrior.s:16S CODING REGIONS" name="distribution" x="@kappa.s:16S CODING REGIONS">
                <LogNormal id="LogNormalDistributionModel.0" name="distr">
                    <parameter id="RealParameter.2" estimate="false" name="M">1.0</parameter>
                    <parameter id="RealParameter.3" estimate="false" name="S">1.25</parameter>
                </LogNormal>
            </prior>
            <prior id="originPriorFBD.t:16S CODING REGIONS" name="distribution" x="@originFBD.t:16S CODING REGIONS">
                <LogNormal id="LogNormalDistributionModel.1" name="distr" offset="53.55">
                    <parameter id="RealParameter.7" estimate="false" name="M">2.0</parameter>
                    <parameter id="RealParameter.8" estimate="false" lower="0.0" name="S" upper="5.0">0.4</parameter>
                </LogNormal>
            </prior>
            <prior id="samplingProportionPriorFBD.t:16S CODING REGIONS" name="distribution" x="@samplingProportionFBD.t:16S CODING REGIONS">
                <Beta id="Beta.0" name="distr">
                    <parameter id="RealParameter.9" estimate="false" name="alpha">2.0</parameter>
                    <parameter id="RealParameter.10" estimate="false" name="beta">2.0</parameter>
                </Beta>
            </prior>
            <prior id="turnoverPriorFBD.t:16S CODING REGIONS" name="distribution" x="@turnoverFBD.t:16S CODING REGIONS">
                <Beta id="Beta.1" name="distr">
                    <parameter id="RealParameter.11" estimate="false" name="alpha">2.0</parameter>
                    <parameter id="RealParameter.12" estimate="false" name="beta">2.0</parameter>
                </Beta>
            </prior>
            <prior id="MeanRatePrior.c:16S CODING REGIONS" name="distribution" x="@ucldMean.c:16S CODING REGIONS">
                <Uniform id="Uniform.6" name="distr" upper="Infinity"/>
            </prior>
            <prior id="ucldStdevPrior.c:16S CODING REGIONS" name="distribution" x="@ucldStdev.c:16S CODING REGIONS">
                <Gamma id="Gamma.0" name="distr">
                    <parameter id="RealParameter.5" estimate="false" name="alpha">0.5396</parameter>
                    <parameter id="RealParameter.6" estimate="false" name="beta">0.3819</parameter>
                </Gamma>
            </prior>
            <distribution id="Anaspida-Achanarella-Ciderius.prior" spec="beast.math.distributions.MRCAPrior" monophyletic="true" tree="@Tree.t:16S CODING REGIONS">
                <taxonset id="Anaspida-Achanarella-Ciderius" spec="TaxonSet">
                    <taxon id="Achanarella_385.0" spec="Taxon"/>
                    <taxon id="Ciderius_432.0" spec="Taxon"/>
                </taxonset>
                <distr id="FossilCalibration.1" spec="beast.math.distributions.FossilCalibration">
                    <parameter id="RealParameter.30" name="minOccuranceAge">43.2</parameter>
                    <parameter id="RealParameter.31" name="maxOccuranceAge">43.2</parameter>
                    <parameter id="minDivRate" name="minDivRate">0.01</parameter>
                    <parameter id="maxDivRate" name="maxDivRate">0.01</parameter>
                    <parameter id="minTurnoverRate" name="minTurnoverRate">0.001</parameter>
                    <parameter id="maxTurnoverRate" name="maxTurnoverRate">0.001</parameter>
                    <parameter id="minSamplingRate" name="minSamplingRate">0.01</parameter>
                    <parameter id="maxSamplingRate" name="maxSamplingRate">0.01</parameter>
                    <parameter id="RealParameter.32" name="minSamplingGap">1.0</parameter>
                    <parameter id="RealParameter.33" name="maxSamplingGap">1.0</parameter>
                </distr>
            </distribution>
            <distribution id="Anaspida-Achanarella-Euphanerops.prior" spec="beast.math.distributions.MRCAPrior" monophyletic="true" tree="@Tree.t:16S CODING REGIONS">
                <taxonset id="Anaspida-Achanarella-Euphanerops" spec="TaxonSet">
                    <taxon idref="Achanarella_385.0"/>
                    <taxon id="Birkenia_435.4" spec="Taxon"/>
                    <taxon idref="Ciderius_432.0"/>
                    <taxon id="Euphanerops_370.0" spec="Taxon"/>
                    <taxon id="Jamoytius_435.4" spec="Taxon"/>
                    <taxon id="Rhyncholepis_431.95" spec="Taxon"/>
                    <taxon id="Lasanius_428.2" spec="Taxon"/>
                </taxonset>
                <Gamma id="Gamma.2" name="distr" offset="43.54">
                    <parameter id="RealParameter.28" estimate="false" name="alpha">2.0</parameter>
                    <parameter id="RealParameter.29" estimate="false" name="beta">1.0</parameter>
                </Gamma>
            </distribution>
            <distribution id="Anaspida-Birkeniid-Euphanerops.prior" spec="beast.math.distributions.MRCAPrior" monophyletic="true" tree="@Tree.t:16S CODING REGIONS">
                <taxonset id="Anaspida-Birkeniid-Euphanerops" spec="TaxonSet">
                    <taxon idref="Birkenia_435.4"/>
                    <taxon idref="Rhyncholepis_431.95"/>
                    <taxon idref="Lasanius_428.2"/>
                    <taxon idref="Euphanerops_370.0"/>
                    <taxon idref="Jamoytius_435.4"/>
                </taxonset>
                <Gamma id="Gamma.3" name="distr" offset="43.54">
                    <parameter id="RealParameter.34" estimate="false" name="alpha">2.0</parameter>
                    <parameter id="RealParameter.35" estimate="false" name="beta">1.0</parameter>
                </Gamma>
            </distribution>
            <distribution id="Anaspida-Birkeniids.prior" spec="beast.math.distributions.MRCAPrior" monophyletic="true" tree="@Tree.t:16S CODING REGIONS">
                <taxonset id="Anaspida-Birkeniids" spec="TaxonSet">
                    <taxon idref="Birkenia_435.4"/>
                    <taxon idref="Rhyncholepis_431.95"/>
                </taxonset>
                <Gamma id="Gamma.4" name="distr" offset="43.54">
                    <parameter id="RealParameter.39" estimate="false" name="alpha">5.0</parameter>
                    <parameter id="RealParameter.40" estimate="false" name="beta">0.2</parameter>
                </Gamma>
            </distribution>
            <distribution id="Anaspida-Euphaneropiids.prior" spec="beast.math.distributions.MRCAPrior" monophyletic="true" tree="@Tree.t:16S CODING REGIONS">
                <taxonset id="Anaspida-Euphaneropiids" spec="TaxonSet">
                    <taxon idref="Euphanerops_370.0"/>
                    <taxon idref="Jamoytius_435.4"/>
                </taxonset>
                <Gamma id="Gamma.6" name="distr" offset="43.54">
                    <parameter id="RealParameter.43" estimate="false" name="alpha">2.0</parameter>
                    <parameter id="RealParameter.44" estimate="false" name="beta">0.5</parameter>
                </Gamma>
            </distribution>
            <distribution id="Anaspida-Euphanerops-Lasanius.prior" spec="beast.math.distributions.MRCAPrior" monophyletic="true" tree="@Tree.t:16S CODING REGIONS">
                <taxonset id="Anaspida-Euphanerops-Lasanius" spec="TaxonSet">
                    <taxon idref="Lasanius_428.2"/>
                    <taxon idref="Euphanerops_370.0"/>
                    <taxon idref="Jamoytius_435.4"/>
                </taxonset>
                <Gamma id="Gamma.5" name="distr" offset="43.54">
                    <parameter id="RealParameter.41" estimate="false" name="alpha">2.0</parameter>
                    <parameter id="RealParameter.42" estimate="false" name="beta">0.5</parameter>
                </Gamma>
            </distribution>
            <distribution id="Anaspida.prior" spec="beast.math.distributions.MRCAPrior" monophyletic="true" tree="@Tree.t:16S CODING REGIONS">
                <taxonset id="Anaspida" spec="TaxonSet">
                    <taxon idref="Achanarella_385.0"/>
                    <taxon idref="Birkenia_435.4"/>
                    <taxon idref="Ciderius_432.0"/>
                    <taxon id="Cornovichthys_385.0" spec="Taxon"/>
                    <taxon idref="Euphanerops_370.0"/>
                    <taxon idref="Jamoytius_435.4"/>
                    <taxon idref="Lasanius_428.2"/>
                    <taxon idref="Rhyncholepis_431.95"/>
                </taxonset>
                <Gamma id="Gamma.1" name="distr" offset="43.54">
                    <parameter id="RealParameter.26" estimate="false" name="alpha">2.0</parameter>
                    <parameter id="RealParameter.27" estimate="false" name="beta">1.0</parameter>
                </Gamma>
            </distribution>
            <distribution id="Chordata-total.prior" spec="beast.math.distributions.MRCAPrior" monophyletic="true" tree="@Tree.t:16S CODING REGIONS">
                <taxonset id="Chordata-total" spec="TaxonSet">
                    <taxon idref="Achanarella_385.0"/>
                    <taxon id="Amia_calva_0.0" spec="Taxon"/>
                    <taxon id="Andreolepis_425.2" spec="Taxon"/>
                    <taxon id="Antiarchs_422.1" spec="Taxon"/>
                    <taxon id="Arandaspida_472.3" spec="Taxon"/>
                    <taxon id="Arthrodires_419.0" spec="Taxon"/>
                    <taxon id="Astraspis_455.2" spec="Taxon"/>
                    <taxon id="Athenaegis_438.4" spec="Taxon"/>
                    <taxon idref="Birkenia_435.4"/>
                    <taxon id="Branchiostoma_floridae_0.0" spec="Taxon"/>
                    <taxon idref="Ciderius_432.0"/>
                    <taxon id="Ciona_intestinalis_0.0" spec="Taxon"/>
                    <taxon idref="Cornovichthys_385.0"/>
                    <taxon id="Ctenacanthiform_397.6" spec="Taxon"/>
                    <taxon id="Eptatretus_burgeri_0.0" spec="Taxon"/>
                    <taxon id="Eptatretus_stoutii_0.0" spec="Taxon"/>
                    <taxon id="Euconodonta_535.5" spec="Taxon"/>
                    <taxon idref="Euphanerops_370.0"/>
                    <taxon id="Furcacaudiforms_438.4" spec="Taxon"/>
                    <taxon id="Galeaspida_436.0" spec="Taxon"/>
                    <taxon id="Geotria_australis_0.0" spec="Taxon"/>
                    <taxon id="Gilpichthys_312.5" spec="Taxon"/>
                    <taxon id="Guiyu_425.2" spec="Taxon"/>
                    <taxon id="Haikouella_518.0" spec="Taxon"/>
                    <taxon id="Haikouichthys_518.0" spec="Taxon"/>
                    <taxon id="Hardistiella_322.25" spec="Taxon"/>
                    <taxon id="Heterostraci_421.1" spec="Taxon"/>
                    <taxon id="Hydrolagus_lemures_0.0" spec="Taxon"/>
                    <taxon idref="Jamoytius_435.4"/>
                    <taxon id="Lampetra_fluviatilis_0.0" spec="Taxon"/>
                    <taxon idref="Lasanius_428.2"/>
                    <taxon id="Latimeria_chalumnae_0.0" spec="Taxon"/>
                    <taxon id="Lethenteron_camtschaticum_0.0" spec="Taxon"/>
                    <taxon id="Loganellia_438.4" spec="Taxon"/>
                    <taxon id="Mayomyzon_312.5" spec="Taxon"/>
                    <taxon id="Mesomyzon_135.0" spec="Taxon"/>
                    <taxon id="Metaspriggina_507.0" spec="Taxon"/>
                    <taxon id="Mordacia_mordax_0.0" spec="Taxon"/>
                    <taxon id="Myllokunmingia_518.0" spec="Taxon"/>
                    <taxon id="Myxine_glutinosa_0.0" spec="Taxon"/>
                    <taxon id="Myxineidus_301.45" spec="Taxon"/>
                    <taxon id="Myxinikela_312.5" spec="Taxon"/>
                    <taxon id="Neomyxine_biniplicata_0.0" spec="Taxon"/>
                    <taxon id="Osteostraci_432.0" spec="Taxon"/>
                    <taxon id="Paramyxine_fernholmi_0.0" spec="Taxon"/>
                    <taxon id="Petromyzon_marinus_0.0" spec="Taxon"/>
                    <taxon id="Pikaia_509.0" spec="Taxon"/>
                    <taxon id="Pipiscius_312.5" spec="Taxon"/>
                    <taxon id="Pituriaspida_390.0" spec="Taxon"/>
                    <taxon id="Priscomyzon_365.6" spec="Taxon"/>
                    <taxon idref="Rhyncholepis_431.95"/>
                    <taxon id="Rubicundus_eos_0.0" spec="Taxon"/>
                    <taxon id="Rubicundus_lopheliae_0.0" spec="Taxon"/>
                    <taxon id="Scyliorhinus_canicula_0.0" spec="Taxon"/>
                    <taxon id="Tethymyxine_95.0" spec="Taxon"/>
                    <taxon id="Turinia_415.0" spec="Taxon"/>
                </taxonset>
                <Exponential id="Exponential.2" name="distr" offset="53.55">
                    <parameter id="RealParameter.13" estimate="false" name="mean">3.0</parameter>
                </Exponential>
            </distribution>
            <distribution id="Chordate-crown.prior" spec="beast.math.distributions.MRCAPrior" monophyletic="true" tree="@Tree.t:16S CODING REGIONS">
                <taxonset id="Chordate-crown" spec="TaxonSet">
                    <taxon idref="Achanarella_385.0"/>
                    <taxon idref="Amia_calva_0.0"/>
                    <taxon idref="Andreolepis_425.2"/>
                    <taxon idref="Antiarchs_422.1"/>
                    <taxon idref="Arandaspida_472.3"/>
                    <taxon idref="Arthrodires_419.0"/>
                    <taxon idref="Astraspis_455.2"/>
                    <taxon idref="Athenaegis_438.4"/>
                    <taxon idref="Birkenia_435.4"/>
                    <taxon idref="Branchiostoma_floridae_0.0"/>
                    <taxon idref="Ciderius_432.0"/>
                    <taxon idref="Ciona_intestinalis_0.0"/>
                    <taxon idref="Cornovichthys_385.0"/>
                    <taxon idref="Ctenacanthiform_397.6"/>
                    <taxon idref="Eptatretus_burgeri_0.0"/>
                    <taxon idref="Eptatretus_stoutii_0.0"/>
                    <taxon idref="Euconodonta_535.5"/>
                    <taxon idref="Euphanerops_370.0"/>
                    <taxon idref="Furcacaudiforms_438.4"/>
                    <taxon idref="Galeaspida_436.0"/>
                    <taxon idref="Geotria_australis_0.0"/>
                    <taxon idref="Gilpichthys_312.5"/>
                    <taxon idref="Guiyu_425.2"/>
                    <taxon idref="Haikouella_518.0"/>
                    <taxon idref="Haikouichthys_518.0"/>
                    <taxon idref="Hardistiella_322.25"/>
                    <taxon idref="Heterostraci_421.1"/>
                    <taxon idref="Hydrolagus_lemures_0.0"/>
                    <taxon idref="Jamoytius_435.4"/>
                    <taxon idref="Lampetra_fluviatilis_0.0"/>
                    <taxon idref="Lasanius_428.2"/>
                    <taxon idref="Latimeria_chalumnae_0.0"/>
                    <taxon idref="Lethenteron_camtschaticum_0.0"/>
                    <taxon idref="Loganellia_438.4"/>
                    <taxon idref="Mayomyzon_312.5"/>
                    <taxon idref="Mesomyzon_135.0"/>
                    <taxon idref="Metaspriggina_507.0"/>
                    <taxon idref="Mordacia_mordax_0.0"/>
                    <taxon idref="Myllokunmingia_518.0"/>
                    <taxon idref="Myxine_glutinosa_0.0"/>
                    <taxon idref="Myxineidus_301.45"/>
                    <taxon idref="Myxinikela_312.5"/>
                    <taxon idref="Neomyxine_biniplicata_0.0"/>
                    <taxon idref="Osteostraci_432.0"/>
                    <taxon idref="Paramyxine_fernholmi_0.0"/>
                    <taxon idref="Petromyzon_marinus_0.0"/>
                    <taxon idref="Pipiscius_312.5"/>
                    <taxon idref="Pituriaspida_390.0"/>
                    <taxon idref="Priscomyzon_365.6"/>
                    <taxon idref="Rhyncholepis_431.95"/>
                    <taxon idref="Rubicundus_eos_0.0"/>
                    <taxon idref="Rubicundus_lopheliae_0.0"/>
                    <taxon idref="Scyliorhinus_canicula_0.0"/>
                    <taxon idref="Tethymyxine_95.0"/>
                    <taxon idref="Turinia_415.0"/>
                </taxonset>
                <Exponential id="Exponential.3" name="distr" offset="53.55">
                    <parameter id="RealParameter.14" estimate="false" name="mean">3.0</parameter>
                </Exponential>
            </distribution>
            <distribution id="Cyclostomi-Euconodonta.prior" spec="beast.math.distributions.MRCAPrior" monophyletic="true" tree="@Tree.t:16S CODING REGIONS">
                <taxonset id="Cyclostomi-Euconodonta" spec="TaxonSet">
                    <taxon idref="Eptatretus_burgeri_0.0"/>
                    <taxon idref="Eptatretus_stoutii_0.0"/>
                    <taxon idref="Euconodonta_535.5"/>
                    <taxon idref="Geotria_australis_0.0"/>
                    <taxon idref="Gilpichthys_312.5"/>
                    <taxon idref="Hardistiella_322.25"/>
                    <taxon idref="Lampetra_fluviatilis_0.0"/>
                    <taxon idref="Lethenteron_camtschaticum_0.0"/>
                    <taxon idref="Mayomyzon_312.5"/>
                    <taxon idref="Mesomyzon_135.0"/>
                    <taxon idref="Mordacia_mordax_0.0"/>
                    <taxon idref="Myxine_glutinosa_0.0"/>
                    <taxon idref="Myxineidus_301.45"/>
                    <taxon idref="Myxinikela_312.5"/>
                    <taxon idref="Neomyxine_biniplicata_0.0"/>
                    <taxon idref="Paramyxine_fernholmi_0.0"/>
                    <taxon idref="Petromyzon_marinus_0.0"/>
                    <taxon idref="Priscomyzon_365.6"/>
                    <taxon idref="Rubicundus_eos_0.0"/>
                    <taxon idref="Rubicundus_lopheliae_0.0"/>
                    <taxon idref="Tethymyxine_95.0"/>
                </taxonset>
                <distr id="FossilCalibration.2" spec="beast.math.distributions.FossilCalibration" maxDivRate="@maxDivRate" maxSamplingRate="@maxSamplingRate" maxTurnoverRate="@maxTurnoverRate" minDivRate="@minDivRate" minSamplingRate="@minSamplingRate" minTurnoverRate="@minTurnoverRate">
                    <parameter id="RealParameter.46" name="minOccuranceAge">53.55</parameter>
                    <parameter id="RealParameter.47" name="maxOccuranceAge">53.55</parameter>
                    <parameter id="RealParameter.48" name="minSamplingGap">0.5</parameter>
                    <parameter id="RealParameter.49" name="maxSamplingGap">0.5</parameter>
                </distr>
            </distribution>
            <distribution id="Cyclostomi-Pipiscius.prior" spec="beast.math.distributions.MRCAPrior" monophyletic="true" tree="@Tree.t:16S CODING REGIONS">
                <taxonset id="Cyclostomi-Pipiscius" spec="TaxonSet">
                    <taxon idref="Eptatretus_burgeri_0.0"/>
                    <taxon idref="Eptatretus_stoutii_0.0"/>
                    <taxon idref="Euconodonta_535.5"/>
                    <taxon idref="Geotria_australis_0.0"/>
                    <taxon idref="Gilpichthys_312.5"/>
                    <taxon idref="Hardistiella_322.25"/>
                    <taxon idref="Lampetra_fluviatilis_0.0"/>
                    <taxon idref="Lethenteron_camtschaticum_0.0"/>
                    <taxon idref="Mayomyzon_312.5"/>
                    <taxon idref="Mesomyzon_135.0"/>
                    <taxon idref="Mordacia_mordax_0.0"/>
                    <taxon idref="Myxine_glutinosa_0.0"/>
                    <taxon idref="Myxineidus_301.45"/>
                    <taxon idref="Myxinikela_312.5"/>
                    <taxon idref="Neomyxine_biniplicata_0.0"/>
                    <taxon idref="Paramyxine_fernholmi_0.0"/>
                    <taxon idref="Petromyzon_marinus_0.0"/>
                    <taxon idref="Pipiscius_312.5"/>
                    <taxon idref="Priscomyzon_365.6"/>
                    <taxon idref="Rubicundus_eos_0.0"/>
                    <taxon idref="Rubicundus_lopheliae_0.0"/>
                    <taxon idref="Tethymyxine_95.0"/>
                </taxonset>
                <Exponential id="Exponential.12" name="distr" offset="53.55">
                    <parameter id="RealParameter.45" estimate="false" name="mean">0.5</parameter>
                </Exponential>
            </distribution>
            <distribution id="Cyclostomi-crown.prior" spec="beast.math.distributions.MRCAPrior" monophyletic="true" tree="@Tree.t:16S CODING REGIONS">
                <taxonset id="Cyclostomi-crown" spec="TaxonSet">
                    <taxon idref="Eptatretus_burgeri_0.0"/>
                    <taxon idref="Eptatretus_stoutii_0.0"/>
                    <taxon idref="Geotria_australis_0.0"/>
                    <taxon idref="Gilpichthys_312.5"/>
                    <taxon idref="Hardistiella_322.25"/>
                    <taxon idref="Lampetra_fluviatilis_0.0"/>
                    <taxon idref="Lethenteron_camtschaticum_0.0"/>
                    <taxon idref="Mayomyzon_312.5"/>
                    <taxon idref="Mesomyzon_135.0"/>
                    <taxon idref="Mordacia_mordax_0.0"/>
                    <taxon idref="Myxine_glutinosa_0.0"/>
                    <taxon idref="Myxineidus_301.45"/>
                    <taxon idref="Myxinikela_312.5"/>
                    <taxon idref="Neomyxine_biniplicata_0.0"/>
                    <taxon idref="Paramyxine_fernholmi_0.0"/>
                    <taxon idref="Petromyzon_marinus_0.0"/>
                    <taxon idref="Priscomyzon_365.6"/>
                    <taxon idref="Rubicundus_eos_0.0"/>
                    <taxon idref="Rubicundus_lopheliae_0.0"/>
                    <taxon idref="Tethymyxine_95.0"/>
                </taxonset>
                <distr id="FossilCalibration.3" spec="beast.math.distributions.FossilCalibration" maxDivRate="@maxDivRate" maxSamplingRate="@maxSamplingRate" maxTurnoverRate="@maxTurnoverRate" minDivRate="@minDivRate" minSamplingRate="@minSamplingRate" minTurnoverRate="@minTurnoverRate">
                    <parameter id="RealParameter.50" name="minOccuranceAge">36.56</parameter>
                    <parameter id="RealParameter.51" name="maxOccuranceAge">36.56</parameter>
                    <parameter id="RealParameter.52" name="minSamplingGap">4.0</parameter>
                    <parameter id="RealParameter.53" name="maxSamplingGap">4.0</parameter>
                </distr>
            </distribution>
            <distribution id="Cyclostomi-total.prior" spec="beast.math.distributions.MRCAPrior" monophyletic="true" tree="@Tree.t:16S CODING REGIONS">
                <taxonset id="Cyclostomi-total" spec="TaxonSet">
                    <taxon idref="Achanarella_385.0"/>
                    <taxon idref="Birkenia_435.4"/>
                    <taxon idref="Ciderius_432.0"/>
                    <taxon idref="Cornovichthys_385.0"/>
                    <taxon idref="Eptatretus_burgeri_0.0"/>
                    <taxon idref="Eptatretus_stoutii_0.0"/>
                    <taxon idref="Euconodonta_535.5"/>
                    <taxon idref="Euphanerops_370.0"/>
                    <taxon idref="Geotria_australis_0.0"/>
                    <taxon idref="Gilpichthys_312.5"/>
                    <taxon idref="Hardistiella_322.25"/>
                    <taxon idref="Jamoytius_435.4"/>
                    <taxon idref="Lampetra_fluviatilis_0.0"/>
                    <taxon idref="Lasanius_428.2"/>
                    <taxon idref="Lethenteron_camtschaticum_0.0"/>
                    <taxon idref="Mayomyzon_312.5"/>
                    <taxon idref="Mesomyzon_135.0"/>
                    <taxon idref="Mordacia_mordax_0.0"/>
                    <taxon idref="Myxine_glutinosa_0.0"/>
                    <taxon idref="Myxineidus_301.45"/>
                    <taxon idref="Myxinikela_312.5"/>
                    <taxon idref="Neomyxine_biniplicata_0.0"/>
                    <taxon idref="Paramyxine_fernholmi_0.0"/>
                    <taxon idref="Petromyzon_marinus_0.0"/>
                    <taxon idref="Priscomyzon_365.6"/>
                    <taxon idref="Rhyncholepis_431.95"/>
                    <taxon idref="Rubicundus_eos_0.0"/>
                    <taxon idref="Rubicundus_lopheliae_0.0"/>
                    <taxon idref="Tethymyxine_95.0"/>
                    <taxon idref="Pipiscius_312.5"/>
                </taxonset>
                <Exponential id="Exponential.9" name="distr" offset="53.55">
                    <parameter id="RealParameter.24" estimate="false" name="mean">0.5</parameter>
                </Exponential>
            </distribution>
            <distribution id="Gnathostomata-Antiarch.prior" spec="beast.math.distributions.MRCAPrior" monophyletic="true" tree="@Tree.t:16S CODING REGIONS">
                <taxonset id="Gnathostomata-Antiarch" spec="TaxonSet">
                    <taxon idref="Amia_calva_0.0"/>
                    <taxon idref="Andreolepis_425.2"/>
                    <taxon idref="Antiarchs_422.1"/>
                    <taxon idref="Arthrodires_419.0"/>
                    <taxon idref="Ctenacanthiform_397.6"/>
                    <taxon idref="Guiyu_425.2"/>
                    <taxon idref="Hydrolagus_lemures_0.0"/>
                    <taxon idref="Latimeria_chalumnae_0.0"/>
                    <taxon idref="Scyliorhinus_canicula_0.0"/>
                </taxonset>
                <Gamma id="Gamma.23" name="distr" offset="42.52">
                    <parameter id="RealParameter.136" estimate="false" name="alpha">2.0</parameter>
                    <parameter id="RealParameter.137" estimate="false" name="beta">1.0</parameter>
                </Gamma>
            </distribution>
            <distribution id="Gnathostomata-Arthrodires.prior" spec="beast.math.distributions.MRCAPrior" monophyletic="true" tree="@Tree.t:16S CODING REGIONS">
                <taxonset id="Gnathostomata-Arthrodires" spec="TaxonSet">
                    <taxon idref="Amia_calva_0.0"/>
                    <taxon idref="Andreolepis_425.2"/>
                    <taxon idref="Arthrodires_419.0"/>
                    <taxon idref="Ctenacanthiform_397.6"/>
                    <taxon idref="Hydrolagus_lemures_0.0"/>
                    <taxon idref="Scyliorhinus_canicula_0.0"/>
                    <taxon idref="Guiyu_425.2"/>
                    <taxon idref="Latimeria_chalumnae_0.0"/>
                </taxonset>
                <Gamma id="Gamma.24" name="distr" offset="42.52">
                    <parameter id="RealParameter.138" estimate="false" name="alpha">2.0</parameter>
                    <parameter id="RealParameter.139" estimate="false" name="beta">1.0</parameter>
                </Gamma>
            </distribution>
            <distribution id="Gnathostomata-Chondrichthyes-Selachii.prior" spec="beast.math.distributions.MRCAPrior" monophyletic="true" tree="@Tree.t:16S CODING REGIONS">
                <taxonset id="Gnathostomata-Chondrichthyes-Selachii" spec="TaxonSet">
                    <taxon idref="Ctenacanthiform_397.6"/>
                    <taxon idref="Scyliorhinus_canicula_0.0"/>
                </taxonset>
                <Exponential id="Exponential.19" name="distr" offset="39.76">
                    <parameter id="RealParameter.148" estimate="false" name="mean">1.0</parameter>
                </Exponential>
            </distribution>
            <distribution id="Gnathostomata-Chondrichthyes.prior" spec="beast.math.distributions.MRCAPrior" monophyletic="true" tree="@Tree.t:16S CODING REGIONS">
                <taxonset id="Gnathostomata-Chondrichthyes" spec="TaxonSet">
                    <taxon idref="Ctenacanthiform_397.6"/>
                    <taxon idref="Hydrolagus_lemures_0.0"/>
                    <taxon idref="Scyliorhinus_canicula_0.0"/>
                </taxonset>
                <Gamma id="Gamma.28" name="distr" offset="39.76">
                    <parameter id="RealParameter.146" estimate="false" name="alpha">2.0</parameter>
                    <parameter id="RealParameter.147" estimate="false" name="beta">1.25</parameter>
                </Gamma>
            </distribution>
            <distribution id="Gnathostomata-Galeaspida.prior" spec="beast.math.distributions.MRCAPrior" monophyletic="true" tree="@Tree.t:16S CODING REGIONS">
                <taxonset id="Gnathostomata-Galeaspida" spec="TaxonSet">
                    <taxon idref="Galeaspida_436.0"/>
                    <taxon idref="Osteostraci_432.0"/>
                    <taxon idref="Amia_calva_0.0"/>
                    <taxon idref="Andreolepis_425.2"/>
                    <taxon idref="Antiarchs_422.1"/>
                    <taxon idref="Arthrodires_419.0"/>
                    <taxon idref="Ctenacanthiform_397.6"/>
                    <taxon idref="Guiyu_425.2"/>
                    <taxon idref="Hydrolagus_lemures_0.0"/>
                    <taxon idref="Latimeria_chalumnae_0.0"/>
                    <taxon idref="Scyliorhinus_canicula_0.0"/>
                </taxonset>
                <Gamma id="Gamma.21" name="distr" offset="43.2">
                    <parameter id="RealParameter.132" estimate="false" name="alpha">2.0</parameter>
                    <parameter id="RealParameter.133" estimate="false" name="beta">1.0</parameter>
                </Gamma>
            </distribution>
            <distribution id="Gnathostomata-Heterostracomorpha-Arandaspida.prior" spec="beast.math.distributions.MRCAPrior" monophyletic="true" tree="@Tree.t:16S CODING REGIONS">
                <taxonset id="Gnathostomata-Heterostracomorpha-Arandaspida" spec="TaxonSet">
                    <taxon idref="Arandaspida_472.3"/>
                    <taxon idref="Astraspis_455.2"/>
                    <taxon idref="Athenaegis_438.4"/>
                    <taxon idref="Heterostraci_421.1"/>
                </taxonset>
                <Gamma id="Gamma.19" name="distr" offset="47.23">
                    <parameter id="RealParameter.122" estimate="false" name="alpha">2.0</parameter>
                    <parameter id="RealParameter.123" estimate="false" name="beta">0.2</parameter>
                </Gamma>
            </distribution>
            <distribution id="Gnathostomata-Heterostracomorpha-Heterostraci.prior" spec="beast.math.distributions.MRCAPrior" monophyletic="true" tree="@Tree.t:16S CODING REGIONS">
                <taxonset id="Gnathostomata-Heterostracomorpha-Heterostraci" spec="TaxonSet">
                    <taxon idref="Athenaegis_438.4"/>
                    <taxon idref="Heterostraci_421.1"/>
                </taxonset>
                <Exponential id="Exponential.15" name="distr" offset="43.84">
                    <parameter id="RealParameter.126" estimate="false" name="mean">1.0</parameter>
                </Exponential>
            </distribution>
            <distribution id="Gnathostomata-Heterostracomorpha.prior" spec="beast.math.distributions.MRCAPrior" monophyletic="true" tree="@Tree.t:16S CODING REGIONS">
                <taxonset id="Gnathostomata-Heterostracomorpha" spec="TaxonSet">
                    <taxon idref="Arandaspida_472.3"/>
                    <taxon idref="Astraspis_455.2"/>
                    <taxon idref="Athenaegis_438.4"/>
                    <taxon idref="Heterostraci_421.1"/>
                </taxonset>
                <Gamma id="Gamma.18" name="distr" offset="47.23">
                    <parameter id="RealParameter.120" estimate="false" name="alpha">4.0</parameter>
                    <parameter id="RealParameter.121" estimate="false" name="beta">0.5</parameter>
                </Gamma>
            </distribution>
            <distribution id="Gnathostomata-Osteichthyes-crown.prior" spec="beast.math.distributions.MRCAPrior" monophyletic="true" tree="@Tree.t:16S CODING REGIONS">
                <taxonset id="Gnathostomata-Osteichthyes-crown" spec="TaxonSet">
                    <taxon idref="Amia_calva_0.0"/>
                    <taxon idref="Guiyu_425.2"/>
                    <taxon idref="Latimeria_chalumnae_0.0"/>
                </taxonset>
                <Gamma id="Gamma.27" name="distr" offset="42.52">
                    <parameter id="RealParameter.144" estimate="false" name="alpha">2.0</parameter>
                    <parameter id="RealParameter.145" estimate="false" name="beta">0.75</parameter>
                </Gamma>
            </distribution>
            <distribution id="Gnathostomata-Osteichthyes-total.prior" spec="beast.math.distributions.MRCAPrior" monophyletic="true" tree="@Tree.t:16S CODING REGIONS">
                <taxonset id="Gnathostomata-Osteichthyes-total" spec="TaxonSet">
                    <taxon idref="Amia_calva_0.0"/>
                    <taxon idref="Andreolepis_425.2"/>
                    <taxon idref="Guiyu_425.2"/>
                    <taxon idref="Latimeria_chalumnae_0.0"/>
                </taxonset>
                <Gamma id="Gamma.26" name="distr" offset="42.52">
                    <parameter id="RealParameter.142" estimate="false" name="alpha">2.0</parameter>
                    <parameter id="RealParameter.143" estimate="false" name="beta">0.75</parameter>
                </Gamma>
            </distribution>
            <distribution id="Gnathostomata-Osteostraci.prior" spec="beast.math.distributions.MRCAPrior" monophyletic="true" tree="@Tree.t:16S CODING REGIONS">
                <taxonset id="Gnathostomata-Osteostraci" spec="TaxonSet">
                    <taxon idref="Osteostraci_432.0"/>
                    <taxon idref="Amia_calva_0.0"/>
                    <taxon idref="Andreolepis_425.2"/>
                    <taxon idref="Antiarchs_422.1"/>
                    <taxon idref="Arthrodires_419.0"/>
                    <taxon idref="Ctenacanthiform_397.6"/>
                    <taxon idref="Guiyu_425.2"/>
                    <taxon idref="Hydrolagus_lemures_0.0"/>
                    <taxon idref="Latimeria_chalumnae_0.0"/>
                    <taxon idref="Scyliorhinus_canicula_0.0"/>
                </taxonset>
                <Gamma id="Gamma.22" name="distr" offset="43.2">
                    <parameter id="RealParameter.134" estimate="false" name="alpha">2.0</parameter>
                    <parameter id="RealParameter.135" estimate="false" name="beta">1.0</parameter>
                </Gamma>
            </distribution>
            <distribution id="Gnathostomata-Pituriaspida.prior" spec="beast.math.distributions.MRCAPrior" monophyletic="true" tree="@Tree.t:16S CODING REGIONS">
                <taxonset id="Gnathostomata-Pituriaspida" spec="TaxonSet">
                    <taxon idref="Amia_calva_0.0"/>
                    <taxon idref="Andreolepis_425.2"/>
                    <taxon idref="Antiarchs_422.1"/>
                    <taxon idref="Arthrodires_419.0"/>
                    <taxon idref="Ctenacanthiform_397.6"/>
                    <taxon idref="Guiyu_425.2"/>
                    <taxon idref="Hydrolagus_lemures_0.0"/>
                    <taxon idref="Latimeria_chalumnae_0.0"/>
                    <taxon idref="Osteostraci_432.0"/>
                    <taxon idref="Pituriaspida_390.0"/>
                    <taxon idref="Scyliorhinus_canicula_0.0"/>
                    <taxon idref="Galeaspida_436.0"/>
                </taxonset>
                <Gamma id="Gamma.20" name="distr" offset="43.2">
                    <parameter id="RealParameter.130" estimate="false" name="alpha">2.0</parameter>
                    <parameter id="RealParameter.131" estimate="false" name="beta">1.0</parameter>
                </Gamma>
            </distribution>
            <distribution id="Gnathostomata-Sarcopterygii.prior" spec="beast.math.distributions.MRCAPrior" monophyletic="true" tree="@Tree.t:16S CODING REGIONS">
                <taxonset id="Gnathostomata-Sarcopterygii" spec="TaxonSet">
                    <taxon idref="Latimeria_chalumnae_0.0"/>
                    <taxon idref="Guiyu_425.2"/>
                </taxonset>
            </distribution>
            <distribution id="Gnathostomata-Thelodonti-Furcacaudiformes.prior" spec="beast.math.distributions.MRCAPrior" monophyletic="true" tree="@Tree.t:16S CODING REGIONS">
                <taxonset id="Gnathostomata-Thelodonti-Furcacaudiformes" spec="TaxonSet">
                    <taxon idref="Furcacaudiforms_438.4"/>
                    <taxon idref="Turinia_415.0"/>
                    <taxon idref="Loganellia_438.4"/>
                </taxonset>
                <Exponential id="Exponential.18" name="distr" offset="43.84">
                    <parameter id="RealParameter.129" estimate="false" name="mean">1.0</parameter>
                </Exponential>
            </distribution>
            <distribution id="Gnathostomata-Thelodonti-Turinia-Loganellia.prior" spec="beast.math.distributions.MRCAPrior" monophyletic="true" tree="@Tree.t:16S CODING REGIONS">
                <taxonset id="Gnathostomata-Thelodonti-Turinia-Loganellia" spec="TaxonSet">
                    <taxon idref="Loganellia_438.4"/>
                    <taxon idref="Turinia_415.0"/>
                </taxonset>
                <Exponential id="Exponential.17" name="distr" offset="43.84">
                    <parameter id="RealParameter.128" estimate="false" name="mean">0.75</parameter>
                </Exponential>
            </distribution>
            <distribution id="Gnathostomata-Thelodonti.prior" spec="beast.math.distributions.MRCAPrior" monophyletic="true" tree="@Tree.t:16S CODING REGIONS">
                <taxonset id="Gnathostomata-Thelodonti" spec="TaxonSet">
                    <taxon idref="Amia_calva_0.0"/>
                    <taxon idref="Andreolepis_425.2"/>
                    <taxon idref="Antiarchs_422.1"/>
                    <taxon idref="Arthrodires_419.0"/>
                    <taxon idref="Ctenacanthiform_397.6"/>
                    <taxon idref="Furcacaudiforms_438.4"/>
                    <taxon idref="Galeaspida_436.0"/>
                    <taxon idref="Hydrolagus_lemures_0.0"/>
                    <taxon idref="Latimeria_chalumnae_0.0"/>
                    <taxon idref="Loganellia_438.4"/>
                    <taxon idref="Osteostraci_432.0"/>
                    <taxon idref="Pituriaspida_390.0"/>
                    <taxon idref="Scyliorhinus_canicula_0.0"/>
                    <taxon idref="Turinia_415.0"/>
                    <taxon idref="Guiyu_425.2"/>
                </taxonset>
                <Exponential id="Exponential.16" name="distr" offset="43.84">
                    <parameter id="RealParameter.127" estimate="false" name="mean">1.3</parameter>
                </Exponential>
            </distribution>
            <distribution id="Gnathostomata-crown.prior" spec="beast.math.distributions.MRCAPrior" monophyletic="true" tree="@Tree.t:16S CODING REGIONS">
                <taxonset id="Gnathostomata-crown" spec="TaxonSet">
                    <taxon idref="Amia_calva_0.0"/>
                    <taxon idref="Andreolepis_425.2"/>
                    <taxon idref="Guiyu_425.2"/>
                    <taxon idref="Latimeria_chalumnae_0.0"/>
                    <taxon idref="Ctenacanthiform_397.6"/>
                    <taxon idref="Hydrolagus_lemures_0.0"/>
                    <taxon idref="Scyliorhinus_canicula_0.0"/>
                </taxonset>
                <Gamma id="Gamma.25" name="distr" offset="42.52">
                    <parameter id="RealParameter.140" estimate="false" name="alpha">2.0</parameter>
                    <parameter id="RealParameter.141" estimate="false" name="beta">1.0</parameter>
                </Gamma>
            </distribution>
            <distribution id="Gnathostomata-total.prior" spec="beast.math.distributions.MRCAPrior" monophyletic="true" tree="@Tree.t:16S CODING REGIONS">
                <taxonset id="Gnathostomata-total" spec="TaxonSet">
                    <taxon idref="Amia_calva_0.0"/>
                    <taxon idref="Andreolepis_425.2"/>
                    <taxon idref="Antiarchs_422.1"/>
                    <taxon idref="Arandaspida_472.3"/>
                    <taxon idref="Arthrodires_419.0"/>
                    <taxon idref="Astraspis_455.2"/>
                    <taxon idref="Athenaegis_438.4"/>
                    <taxon idref="Ctenacanthiform_397.6"/>
                    <taxon idref="Furcacaudiforms_438.4"/>
                    <taxon idref="Galeaspida_436.0"/>
                    <taxon idref="Guiyu_425.2"/>
                    <taxon idref="Heterostraci_421.1"/>
                    <taxon idref="Hydrolagus_lemures_0.0"/>
                    <taxon idref="Latimeria_chalumnae_0.0"/>
                    <taxon idref="Loganellia_438.4"/>
                    <taxon idref="Osteostraci_432.0"/>
                    <taxon idref="Pituriaspida_390.0"/>
                    <taxon idref="Scyliorhinus_canicula_0.0"/>
                    <taxon idref="Turinia_415.0"/>
                </taxonset>
                <Gamma id="Gamma.17" name="distr" offset="47.23">
                    <parameter id="RealParameter.118" estimate="false" name="alpha">4.0</parameter>
                    <parameter id="RealParameter.119" estimate="false" name="beta">0.5</parameter>
                </Gamma>
            </distribution>
            <distribution id="Myllokunmingiid.prior" spec="beast.math.distributions.MRCAPrior" monophyletic="true" tree="@Tree.t:16S CODING REGIONS">
                <taxonset id="Myllokunmingiid" spec="TaxonSet">
                    <taxon idref="Haikouichthys_518.0"/>
                    <taxon idref="Myllokunmingia_518.0"/>
                </taxonset>
                <distr id="FossilCalibration.0" spec="beast.math.distributions.FossilCalibration" maxDivRate="@maxDivRate" maxSamplingRate="@maxSamplingRate" maxTurnoverRate="@maxTurnoverRate" minDivRate="@minDivRate" minSamplingRate="@minSamplingRate" minTurnoverRate="@minTurnoverRate">
                    <parameter id="RealParameter.18" name="minOccuranceAge">51.8</parameter>
                    <parameter id="RealParameter.19" name="maxOccuranceAge">51.8</parameter>
                    <parameter id="RealParameter.20" name="minSamplingGap">1.0</parameter>
                    <parameter id="RealParameter.21" name="maxSamplingGap">1.0</parameter>
                </distr>
            </distribution>
            <distribution id="Myxinoidea-Eptatretidae.prior" spec="beast.math.distributions.MRCAPrior" monophyletic="true" tree="@Tree.t:16S CODING REGIONS">
                <taxonset id="Myxinoidea-Eptatretidae" spec="TaxonSet">
                    <taxon idref="Eptatretus_burgeri_0.0"/>
                    <taxon idref="Eptatretus_stoutii_0.0"/>
                    <taxon idref="Paramyxine_fernholmi_0.0"/>
                    <taxon idref="Myxine_glutinosa_0.0"/>
                    <taxon idref="Neomyxine_biniplicata_0.0"/>
                </taxonset>
                <Gamma id="Gamma.8" name="distr" offset="3.5">
                    <parameter id="RealParameter.72" estimate="false" name="alpha">3.0</parameter>
                    <parameter id="RealParameter.73" estimate="false" name="beta">0.8</parameter>
                </Gamma>
            </distribution>
            <distribution id="Myxinoidea-Eptatretinae.prior" spec="beast.math.distributions.MRCAPrior" monophyletic="true" tree="@Tree.t:16S CODING REGIONS">
                <taxonset id="Myxinoidea-Eptatretinae" spec="TaxonSet">
                    <taxon idref="Eptatretus_burgeri_0.0"/>
                    <taxon idref="Eptatretus_stoutii_0.0"/>
                    <taxon idref="Paramyxine_fernholmi_0.0"/>
                </taxonset>
                <Gamma id="Gamma.10" name="distr" offset="1.0">
                    <parameter id="RealParameter.74" estimate="false" name="alpha">5.0</parameter>
                    <parameter id="RealParameter.75" estimate="false" name="beta">0.8</parameter>
                </Gamma>
            </distribution>
            <distribution id="Myxinoidea-Neomyxine-Myxine.prior" spec="beast.math.distributions.MRCAPrior" monophyletic="true" tree="@Tree.t:16S CODING REGIONS">
                <taxonset id="Myxinoidea-Neomyxine-Myxine" spec="TaxonSet">
                    <taxon idref="Neomyxine_biniplicata_0.0"/>
                    <taxon idref="Myxine_glutinosa_0.0"/>
                </taxonset>
                <Gamma id="Gamma.11" name="distr" offset="1.0">
                    <parameter id="RealParameter.82" estimate="false" name="alpha">2.0</parameter>
                    <parameter id="RealParameter.83" estimate="false" name="beta">2.0</parameter>
                </Gamma>
            </distribution>
            <distribution id="Myxinoidea-Rubicundus-Tethymyxine.prior" spec="beast.math.distributions.MRCAPrior" monophyletic="true" tree="@Tree.t:16S CODING REGIONS">
                <taxonset id="Myxinoidea-Rubicundus-Tethymyxine" spec="TaxonSet">
                    <taxon idref="Tethymyxine_95.0"/>
                    <taxon idref="Rubicundus_eos_0.0"/>
                    <taxon idref="Rubicundus_lopheliae_0.0"/>
                </taxonset>
                <distr id="FossilCalibration.6" spec="beast.math.distributions.FossilCalibration" maxDivRate="@maxDivRate" maxSamplingRate="@maxSamplingRate" maxTurnoverRate="@maxTurnoverRate" minDivRate="@minDivRate" minSamplingRate="@minSamplingRate" minTurnoverRate="@minTurnoverRate">
                    <parameter id="RealParameter.62" name="minOccuranceAge">9.5</parameter>
                    <parameter id="RealParameter.63" name="maxOccuranceAge">9.5</parameter>
                    <parameter id="RealParameter.64" name="minSamplingGap">1.0</parameter>
                    <parameter id="RealParameter.65" name="maxSamplingGap">1.0</parameter>
                </distr>
            </distribution>
            <distribution id="Myxinoidea-crown.prior" spec="beast.math.distributions.MRCAPrior" monophyletic="true" tree="@Tree.t:16S CODING REGIONS">
                <taxonset id="Myxinoidea-crown" spec="TaxonSet">
                    <taxon idref="Eptatretus_burgeri_0.0"/>
                    <taxon idref="Eptatretus_stoutii_0.0"/>
                    <taxon idref="Paramyxine_fernholmi_0.0"/>
                    <taxon idref="Myxine_glutinosa_0.0"/>
                    <taxon idref="Neomyxine_biniplicata_0.0"/>
                    <taxon idref="Rubicundus_eos_0.0"/>
                    <taxon idref="Rubicundus_lopheliae_0.0"/>
                    <taxon idref="Tethymyxine_95.0"/>
                </taxonset>
                <Gamma id="Gamma.7" name="distr" offset="9.5">
                    <parameter id="RealParameter.70" estimate="false" name="alpha">2.0</parameter>
                    <parameter id="RealParameter.71" estimate="false" name="beta">3.0</parameter>
                </Gamma>
            </distribution>
            <distribution id="Myxinoidea-total.prior" spec="beast.math.distributions.MRCAPrior" monophyletic="true" tree="@Tree.t:16S CODING REGIONS">
                <taxonset id="Myxinoidea-total" spec="TaxonSet">
                    <taxon idref="Eptatretus_burgeri_0.0"/>
                    <taxon idref="Eptatretus_stoutii_0.0"/>
                    <taxon idref="Myxine_glutinosa_0.0"/>
                    <taxon idref="Myxinikela_312.5"/>
                    <taxon idref="Neomyxine_biniplicata_0.0"/>
                    <taxon idref="Paramyxine_fernholmi_0.0"/>
                    <taxon idref="Rubicundus_eos_0.0"/>
                    <taxon idref="Rubicundus_lopheliae_0.0"/>
                    <taxon idref="Tethymyxine_95.0"/>
                </taxonset>
                <distr id="FossilCalibration.4" spec="beast.math.distributions.FossilCalibration" maxDivRate="@maxDivRate" maxSamplingRate="@maxSamplingRate" maxTurnoverRate="@maxTurnoverRate" minDivRate="@minDivRate" minSamplingRate="@minSamplingRate" minTurnoverRate="@minTurnoverRate">
                    <parameter id="RealParameter.54" name="minOccuranceAge">31.25</parameter>
                    <parameter id="RealParameter.55" name="maxOccuranceAge">31.25</parameter>
                    <parameter id="RealParameter.56" name="minSamplingGap">2.0</parameter>
                    <parameter id="RealParameter.57" name="maxSamplingGap">2.0</parameter>
                </distr>
            </distribution>
            <distribution id="Olfactores.prior" spec="beast.math.distributions.MRCAPrior" monophyletic="true" tree="@Tree.t:16S CODING REGIONS">
                <taxonset id="Olfactores" spec="TaxonSet">
                    <taxon idref="Achanarella_385.0"/>
                    <taxon idref="Amia_calva_0.0"/>
                    <taxon idref="Andreolepis_425.2"/>
                    <taxon idref="Antiarchs_422.1"/>
                    <taxon idref="Arandaspida_472.3"/>
                    <taxon idref="Arthrodires_419.0"/>
                    <taxon idref="Astraspis_455.2"/>
                    <taxon idref="Athenaegis_438.4"/>
                    <taxon idref="Birkenia_435.4"/>
                    <taxon idref="Ciderius_432.0"/>
                    <taxon idref="Ciona_intestinalis_0.0"/>
                    <taxon idref="Cornovichthys_385.0"/>
                    <taxon idref="Ctenacanthiform_397.6"/>
                    <taxon idref="Eptatretus_burgeri_0.0"/>
                    <taxon idref="Eptatretus_stoutii_0.0"/>
                    <taxon idref="Euconodonta_535.5"/>
                    <taxon idref="Euphanerops_370.0"/>
                    <taxon idref="Furcacaudiforms_438.4"/>
                    <taxon idref="Galeaspida_436.0"/>
                    <taxon idref="Geotria_australis_0.0"/>
                    <taxon idref="Gilpichthys_312.5"/>
                    <taxon idref="Guiyu_425.2"/>
                    <taxon idref="Haikouella_518.0"/>
                    <taxon idref="Haikouichthys_518.0"/>
                    <taxon idref="Hardistiella_322.25"/>
                    <taxon idref="Heterostraci_421.1"/>
                    <taxon idref="Hydrolagus_lemures_0.0"/>
                    <taxon idref="Jamoytius_435.4"/>
                    <taxon idref="Lampetra_fluviatilis_0.0"/>
                    <taxon idref="Lasanius_428.2"/>
                    <taxon idref="Latimeria_chalumnae_0.0"/>
                    <taxon idref="Lethenteron_camtschaticum_0.0"/>
                    <taxon idref="Loganellia_438.4"/>
                    <taxon idref="Mayomyzon_312.5"/>
                    <taxon idref="Mesomyzon_135.0"/>
                    <taxon idref="Metaspriggina_507.0"/>
                    <taxon idref="Mordacia_mordax_0.0"/>
                    <taxon idref="Myllokunmingia_518.0"/>
                    <taxon idref="Myxine_glutinosa_0.0"/>
                    <taxon idref="Myxineidus_301.45"/>
                    <taxon idref="Myxinikela_312.5"/>
                    <taxon idref="Neomyxine_biniplicata_0.0"/>
                    <taxon idref="Osteostraci_432.0"/>
                    <taxon idref="Paramyxine_fernholmi_0.0"/>
                    <taxon idref="Petromyzon_marinus_0.0"/>
                    <taxon idref="Pipiscius_312.5"/>
                    <taxon idref="Pituriaspida_390.0"/>
                    <taxon idref="Priscomyzon_365.6"/>
                    <taxon idref="Rhyncholepis_431.95"/>
                    <taxon idref="Rubicundus_eos_0.0"/>
                    <taxon idref="Rubicundus_lopheliae_0.0"/>
                    <taxon idref="Scyliorhinus_canicula_0.0"/>
                    <taxon idref="Tethymyxine_95.0"/>
                    <taxon idref="Turinia_415.0"/>
                </taxonset>
                <Exponential id="Exponential.4" name="distr" offset="53.55">
                    <parameter id="RealParameter.15" estimate="false" name="mean">3.0</parameter>
                </Exponential>
            </distribution>
            <distribution id="Petromyzontiformes-Geotriids.prior" spec="beast.math.distributions.MRCAPrior" monophyletic="true" tree="@Tree.t:16S CODING REGIONS">
                <taxonset id="Petromyzontiformes-Geotriids" spec="TaxonSet">
                    <taxon idref="Geotria_australis_0.0"/>
                    <taxon idref="Mordacia_mordax_0.0"/>
                </taxonset>
                <LogNormal id="LogNormalDistributionModel.4" name="distr" offset="9.6">
                    <parameter id="RealParameter.110" estimate="false" name="M">1.0</parameter>
                    <parameter id="RealParameter.111" estimate="false" lower="0.0" name="S" upper="5.0">0.75</parameter>
                </LogNormal>
            </distribution>
            <distribution id="Petromyzontiformes-Hardistiella.prior" spec="beast.math.distributions.MRCAPrior" monophyletic="true" tree="@Tree.t:16S CODING REGIONS">
                <taxonset id="Petromyzontiformes-Hardistiella" spec="TaxonSet">
                    <taxon idref="Hardistiella_322.25"/>
                    <taxon idref="Mayomyzon_312.5"/>
                    <taxon idref="Priscomyzon_365.6"/>
                    <taxon idref="Myxineidus_301.45"/>
                    <taxon idref="Mesomyzon_135.0"/>
                    <taxon idref="Petromyzon_marinus_0.0"/>
                    <taxon idref="Lethenteron_camtschaticum_0.0"/>
                    <taxon idref="Lampetra_fluviatilis_0.0"/>
                    <taxon idref="Geotria_australis_0.0"/>
                    <taxon idref="Mordacia_mordax_0.0"/>
                </taxonset>
                <Gamma id="Gamma.12" name="distr" offset="36.56">
                    <parameter id="RealParameter.88" estimate="false" name="alpha">2.0</parameter>
                    <parameter id="RealParameter.89" estimate="false" name="beta">2.0</parameter>
                </Gamma>
            </distribution>
            <distribution id="Petromyzontiformes-Lampetra-Lethenteron.prior" spec="beast.math.distributions.MRCAPrior" monophyletic="true" tree="@Tree.t:16S CODING REGIONS">
                <taxonset id="Petromyzontiformes-Lampetra-Lethenteron" spec="TaxonSet">
                    <taxon idref="Lethenteron_camtschaticum_0.0"/>
                    <taxon idref="Lampetra_fluviatilis_0.0"/>
                </taxonset>
                <Gamma id="Gamma.16" name="distr" offset="0.5">
                    <parameter id="RealParameter.114" estimate="false" name="alpha">3.0</parameter>
                    <parameter id="RealParameter.115" estimate="false" name="beta">1.0</parameter>
                </Gamma>
            </distribution>
            <distribution id="Petromyzontiformes-Mayomyzon-Hardistiella.prior" spec="beast.math.distributions.MRCAPrior" monophyletic="true" tree="@Tree.t:16S CODING REGIONS">
                <taxonset id="Petromyzontiformes-Mayomyzon-Hardistiella" spec="TaxonSet">
                    <taxon idref="Hardistiella_322.25"/>
                    <taxon idref="Mayomyzon_312.5"/>
                </taxonset>
                <distr id="FossilCalibration.9" spec="beast.math.distributions.FossilCalibration" maxDivRate="@maxDivRate" maxSamplingRate="@maxSamplingRate" maxTurnoverRate="@maxTurnoverRate" minDivRate="@minDivRate" minSamplingRate="@minSamplingRate" minTurnoverRate="@minTurnoverRate">
                    <parameter id="RealParameter.90" name="minOccuranceAge">32.25</parameter>
                    <parameter id="RealParameter.91" name="maxOccuranceAge">32.25</parameter>
                    <parameter id="RealParameter.92" name="minSamplingGap">2.0</parameter>
                    <parameter id="RealParameter.93" name="maxSamplingGap">2.0</parameter>
                </distr>
            </distribution>
            <distribution id="Petromyzontiformes-Mesomyzon.prior" spec="beast.math.distributions.MRCAPrior" monophyletic="true" tree="@Tree.t:16S CODING REGIONS">
                <taxonset id="Petromyzontiformes-Mesomyzon" spec="TaxonSet">
                    <taxon idref="Mesomyzon_135.0"/>
                    <taxon idref="Geotria_australis_0.0"/>
                    <taxon idref="Mordacia_mordax_0.0"/>
                    <taxon idref="Lethenteron_camtschaticum_0.0"/>
                    <taxon idref="Lampetra_fluviatilis_0.0"/>
                    <taxon idref="Petromyzon_marinus_0.0"/>
                </taxonset>
                <distr id="FossilCalibration.11" spec="beast.math.distributions.FossilCalibration" maxDivRate="@maxDivRate" maxSamplingRate="@maxSamplingRate" maxTurnoverRate="@maxTurnoverRate" minDivRate="@minDivRate" minSamplingRate="@minSamplingRate" minTurnoverRate="@minTurnoverRate">
                    <parameter id="RealParameter.100" name="minOccuranceAge">12.5</parameter>
                    <parameter id="RealParameter.101" name="maxOccuranceAge">12.5</parameter>
                    <parameter id="RealParameter.102" name="minSamplingGap">1.0</parameter>
                    <parameter id="RealParameter.103" name="maxSamplingGap">1.0</parameter>
                </distr>
            </distribution>
            <distribution id="Petromyzontiformes-Myxineidus.prior" spec="beast.math.distributions.MRCAPrior" monophyletic="true" tree="@Tree.t:16S CODING REGIONS">
                <taxonset id="Petromyzontiformes-Myxineidus" spec="TaxonSet">
                    <taxon idref="Geotria_australis_0.0"/>
                    <taxon idref="Lampetra_fluviatilis_0.0"/>
                    <taxon idref="Lethenteron_camtschaticum_0.0"/>
                    <taxon idref="Mesomyzon_135.0"/>
                    <taxon idref="Mordacia_mordax_0.0"/>
                    <taxon idref="Myxineidus_301.45"/>
                    <taxon idref="Priscomyzon_365.6"/>
                    <taxon idref="Petromyzon_marinus_0.0"/>
                </taxonset>
                <Gamma id="Gamma.13" name="distr" offset="36.56">
                    <parameter id="RealParameter.94" estimate="false" name="alpha">2.0</parameter>
                    <parameter id="RealParameter.95" estimate="false" name="beta">1.5</parameter>
                </Gamma>
            </distribution>
            <distribution id="Petromyzontiformes-Petromyzon.prior" spec="beast.math.distributions.MRCAPrior" monophyletic="true" tree="@Tree.t:16S CODING REGIONS">
                <taxonset id="Petromyzontiformes-Petromyzon" spec="TaxonSet">
                    <taxon idref="Petromyzon_marinus_0.0"/>
                    <taxon idref="Lampetra_fluviatilis_0.0"/>
                    <taxon idref="Lethenteron_camtschaticum_0.0"/>
                </taxonset>
                <Gamma id="Gamma.15" name="distr" offset="1.0">
                    <parameter id="RealParameter.112" estimate="false" name="alpha">5.0</parameter>
                    <parameter id="RealParameter.113" estimate="false" name="beta">1.5</parameter>
                </Gamma>
            </distribution>
            <distribution id="Petromyzontiformes-Priscomyzon.prior" spec="beast.math.distributions.MRCAPrior" monophyletic="true" tree="@Tree.t:16S CODING REGIONS">
                <taxonset id="Petromyzontiformes-Priscomyzon" spec="TaxonSet">
                    <taxon idref="Priscomyzon_365.6"/>
                    <taxon idref="Geotria_australis_0.0"/>
                    <taxon idref="Mordacia_mordax_0.0"/>
                    <taxon idref="Mesomyzon_135.0"/>
                    <taxon idref="Petromyzon_marinus_0.0"/>
                    <taxon idref="Lethenteron_camtschaticum_0.0"/>
                    <taxon idref="Lampetra_fluviatilis_0.0"/>
                </taxonset>
                <distr id="FossilCalibration.10" spec="beast.math.distributions.FossilCalibration" maxDivRate="@maxDivRate" maxSamplingRate="@maxSamplingRate" maxTurnoverRate="@maxTurnoverRate" minDivRate="@minDivRate" minSamplingRate="@minSamplingRate" minTurnoverRate="@minTurnoverRate">
                    <parameter id="RealParameter.96" name="minOccuranceAge">36.56</parameter>
                    <parameter id="RealParameter.97" name="maxOccuranceAge">36.56</parameter>
                    <parameter id="RealParameter.98" name="minSamplingGap">2.0</parameter>
                    <parameter id="RealParameter.99" name="maxSamplingGap">2.0</parameter>
                </distr>
            </distribution>
            <distribution id="Petromyzontiformes-crown.prior" spec="beast.math.distributions.MRCAPrior" monophyletic="true" tree="@Tree.t:16S CODING REGIONS">
                <taxonset id="Petromyzontiformes-crown" spec="TaxonSet">
                    <taxon idref="Geotria_australis_0.0"/>
                    <taxon idref="Mordacia_mordax_0.0"/>
                    <taxon idref="Petromyzon_marinus_0.0"/>
                    <taxon idref="Lethenteron_camtschaticum_0.0"/>
                    <taxon idref="Lampetra_fluviatilis_0.0"/>
                </taxonset>
                <LogNormal id="LogNormalDistributionModel.3" name="distr" offset="16.3">
                    <parameter id="RealParameter.106" estimate="false" name="M">0.2</parameter>
                    <parameter id="RealParameter.107" estimate="false" lower="0.0" name="S" upper="5.0">1.25</parameter>
                </LogNormal>
            </distribution>
            <distribution id="Petromyzontiformes-total.prior" spec="beast.math.distributions.MRCAPrior" monophyletic="true" tree="@Tree.t:16S CODING REGIONS">
                <taxonset id="Petromyzontiformes-total" spec="TaxonSet">
                    <taxon idref="Gilpichthys_312.5"/>
                    <taxon idref="Myxineidus_301.45"/>
                    <taxon idref="Hardistiella_322.25"/>
                    <taxon idref="Petromyzon_marinus_0.0"/>
                    <taxon idref="Mesomyzon_135.0"/>
                    <taxon idref="Priscomyzon_365.6"/>
                    <taxon idref="Mayomyzon_312.5"/>
                    <taxon idref="Lethenteron_camtschaticum_0.0"/>
                    <taxon idref="Lampetra_fluviatilis_0.0"/>
                    <taxon idref="Geotria_australis_0.0"/>
                    <taxon idref="Mordacia_mordax_0.0"/>
                </taxonset>
                <distr id="FossilCalibration.8" spec="beast.math.distributions.FossilCalibration" maxDivRate="@maxDivRate" maxSamplingRate="@maxSamplingRate" maxTurnoverRate="@maxTurnoverRate" minDivRate="@minDivRate" minSamplingRate="@minSamplingRate" minTurnoverRate="@minTurnoverRate">
                    <parameter id="RealParameter.84" name="minOccuranceAge">36.56</parameter>
                    <parameter id="RealParameter.85" name="maxOccuranceAge">36.56</parameter>
                    <parameter id="RealParameter.86" name="minSamplingGap">4.0</parameter>
                    <parameter id="RealParameter.87" name="maxSamplingGap">4.0</parameter>
                </distr>
            </distribution>
            <distribution id="Vertebrata-Metaspriggina.prior" spec="beast.math.distributions.MRCAPrior" monophyletic="true" tree="@Tree.t:16S CODING REGIONS">
                <taxonset id="Vertebrata-Metaspriggina" spec="TaxonSet">
                    <taxon idref="Achanarella_385.0"/>
                    <taxon idref="Amia_calva_0.0"/>
                    <taxon idref="Andreolepis_425.2"/>
                    <taxon idref="Antiarchs_422.1"/>
                    <taxon idref="Arandaspida_472.3"/>
                    <taxon idref="Arthrodires_419.0"/>
                    <taxon idref="Astraspis_455.2"/>
                    <taxon idref="Athenaegis_438.4"/>
                    <taxon idref="Birkenia_435.4"/>
                    <taxon idref="Ciderius_432.0"/>
                    <taxon idref="Cornovichthys_385.0"/>
                    <taxon idref="Ctenacanthiform_397.6"/>
                    <taxon idref="Eptatretus_burgeri_0.0"/>
                    <taxon idref="Eptatretus_stoutii_0.0"/>
                    <taxon idref="Euconodonta_535.5"/>
                    <taxon idref="Euphanerops_370.0"/>
                    <taxon idref="Furcacaudiforms_438.4"/>
                    <taxon idref="Galeaspida_436.0"/>
                    <taxon idref="Geotria_australis_0.0"/>
                    <taxon idref="Gilpichthys_312.5"/>
                    <taxon idref="Guiyu_425.2"/>
                    <taxon idref="Hardistiella_322.25"/>
                    <taxon idref="Heterostraci_421.1"/>
                    <taxon idref="Hydrolagus_lemures_0.0"/>
                    <taxon idref="Jamoytius_435.4"/>
                    <taxon idref="Lampetra_fluviatilis_0.0"/>
                    <taxon idref="Lasanius_428.2"/>
                    <taxon idref="Latimeria_chalumnae_0.0"/>
                    <taxon idref="Lethenteron_camtschaticum_0.0"/>
                    <taxon idref="Loganellia_438.4"/>
                    <taxon idref="Mayomyzon_312.5"/>
                    <taxon idref="Mesomyzon_135.0"/>
                    <taxon idref="Metaspriggina_507.0"/>
                    <taxon idref="Mordacia_mordax_0.0"/>
                    <taxon idref="Myxine_glutinosa_0.0"/>
                    <taxon idref="Myxineidus_301.45"/>
                    <taxon idref="Myxinikela_312.5"/>
                    <taxon idref="Neomyxine_biniplicata_0.0"/>
                    <taxon idref="Osteostraci_432.0"/>
                    <taxon idref="Paramyxine_fernholmi_0.0"/>
                    <taxon idref="Petromyzon_marinus_0.0"/>
                    <taxon idref="Pipiscius_312.5"/>
                    <taxon idref="Pituriaspida_390.0"/>
                    <taxon idref="Priscomyzon_365.6"/>
                    <taxon idref="Rhyncholepis_431.95"/>
                    <taxon idref="Rubicundus_eos_0.0"/>
                    <taxon idref="Rubicundus_lopheliae_0.0"/>
                    <taxon idref="Scyliorhinus_canicula_0.0"/>
                    <taxon idref="Tethymyxine_95.0"/>
                    <taxon idref="Turinia_415.0"/>
                </taxonset>
                <Exponential id="Exponential.7" name="distr" offset="53.55">
                    <parameter id="RealParameter.22" estimate="false" name="mean">1.0</parameter>
                </Exponential>
            </distribution>
            <distribution id="Vertebrata-Myllokunmingia.prior" spec="beast.math.distributions.MRCAPrior" monophyletic="true" tree="@Tree.t:16S CODING REGIONS">
                <taxonset id="Vertebrata-Myllokunmingia" spec="TaxonSet">
                    <taxon idref="Achanarella_385.0"/>
                    <taxon idref="Amia_calva_0.0"/>
                    <taxon idref="Andreolepis_425.2"/>
                    <taxon idref="Antiarchs_422.1"/>
                    <taxon idref="Arandaspida_472.3"/>
                    <taxon idref="Arthrodires_419.0"/>
                    <taxon idref="Astraspis_455.2"/>
                    <taxon idref="Athenaegis_438.4"/>
                    <taxon idref="Birkenia_435.4"/>
                    <taxon idref="Ciderius_432.0"/>
                    <taxon idref="Cornovichthys_385.0"/>
                    <taxon idref="Ctenacanthiform_397.6"/>
                    <taxon idref="Eptatretus_burgeri_0.0"/>
                    <taxon idref="Eptatretus_stoutii_0.0"/>
                    <taxon idref="Euconodonta_535.5"/>
                    <taxon idref="Euphanerops_370.0"/>
                    <taxon idref="Furcacaudiforms_438.4"/>
                    <taxon idref="Galeaspida_436.0"/>
                    <taxon idref="Geotria_australis_0.0"/>
                    <taxon idref="Gilpichthys_312.5"/>
                    <taxon idref="Guiyu_425.2"/>
                    <taxon idref="Haikouichthys_518.0"/>
                    <taxon idref="Hardistiella_322.25"/>
                    <taxon idref="Heterostraci_421.1"/>
                    <taxon idref="Hydrolagus_lemures_0.0"/>
                    <taxon idref="Jamoytius_435.4"/>
                    <taxon idref="Lampetra_fluviatilis_0.0"/>
                    <taxon idref="Lasanius_428.2"/>
                    <taxon idref="Latimeria_chalumnae_0.0"/>
                    <taxon idref="Lethenteron_camtschaticum_0.0"/>
                    <taxon idref="Loganellia_438.4"/>
                    <taxon idref="Mayomyzon_312.5"/>
                    <taxon idref="Mesomyzon_135.0"/>
                    <taxon idref="Metaspriggina_507.0"/>
                    <taxon idref="Mordacia_mordax_0.0"/>
                    <taxon idref="Myllokunmingia_518.0"/>
                    <taxon idref="Myxine_glutinosa_0.0"/>
                    <taxon idref="Myxineidus_301.45"/>
                    <taxon idref="Myxinikela_312.5"/>
                    <taxon idref="Neomyxine_biniplicata_0.0"/>
                    <taxon idref="Osteostraci_432.0"/>
                    <taxon idref="Paramyxine_fernholmi_0.0"/>
                    <taxon idref="Petromyzon_marinus_0.0"/>
                    <taxon idref="Pipiscius_312.5"/>
                    <taxon idref="Pituriaspida_390.0"/>
                    <taxon idref="Priscomyzon_365.6"/>
                    <taxon idref="Rhyncholepis_431.95"/>
                    <taxon idref="Rubicundus_eos_0.0"/>
                    <taxon idref="Rubicundus_lopheliae_0.0"/>
                    <taxon idref="Scyliorhinus_canicula_0.0"/>
                    <taxon idref="Tethymyxine_95.0"/>
                    <taxon idref="Turinia_415.0"/>
                </taxonset>
                <Exponential id="Exponential.6" name="distr" offset="53.55">
                    <parameter id="RealParameter.17" estimate="false" name="mean">1.0</parameter>
                </Exponential>
            </distribution>
            <distribution id="Vertebrata-crown.prior" spec="beast.math.distributions.MRCAPrior" monophyletic="true" tree="@Tree.t:16S CODING REGIONS">
                <taxonset id="Vertebrata-crown" spec="TaxonSet">
                    <taxon idref="Achanarella_385.0"/>
                    <taxon idref="Amia_calva_0.0"/>
                    <taxon idref="Andreolepis_425.2"/>
                    <taxon idref="Antiarchs_422.1"/>
                    <taxon idref="Arandaspida_472.3"/>
                    <taxon idref="Arthrodires_419.0"/>
                    <taxon idref="Astraspis_455.2"/>
                    <taxon idref="Athenaegis_438.4"/>
                    <taxon idref="Birkenia_435.4"/>
                    <taxon idref="Ciderius_432.0"/>
                    <taxon idref="Cornovichthys_385.0"/>
                    <taxon idref="Ctenacanthiform_397.6"/>
                    <taxon idref="Eptatretus_burgeri_0.0"/>
                    <taxon idref="Eptatretus_stoutii_0.0"/>
                    <taxon idref="Euconodonta_535.5"/>
                    <taxon idref="Euphanerops_370.0"/>
                    <taxon idref="Furcacaudiforms_438.4"/>
                    <taxon idref="Galeaspida_436.0"/>
                    <taxon idref="Geotria_australis_0.0"/>
                    <taxon idref="Gilpichthys_312.5"/>
                    <taxon idref="Guiyu_425.2"/>
                    <taxon idref="Hardistiella_322.25"/>
                    <taxon idref="Heterostraci_421.1"/>
                    <taxon idref="Hydrolagus_lemures_0.0"/>
                    <taxon idref="Jamoytius_435.4"/>
                    <taxon idref="Lampetra_fluviatilis_0.0"/>
                    <taxon idref="Lasanius_428.2"/>
                    <taxon idref="Latimeria_chalumnae_0.0"/>
                    <taxon idref="Lethenteron_camtschaticum_0.0"/>
                    <taxon idref="Loganellia_438.4"/>
                    <taxon idref="Mayomyzon_312.5"/>
                    <taxon idref="Mesomyzon_135.0"/>
                    <taxon idref="Mordacia_mordax_0.0"/>
                    <taxon idref="Myxine_glutinosa_0.0"/>
                    <taxon idref="Myxineidus_301.45"/>
                    <taxon idref="Myxinikela_312.5"/>
                    <taxon idref="Neomyxine_biniplicata_0.0"/>
                    <taxon idref="Osteostraci_432.0"/>
                    <taxon idref="Paramyxine_fernholmi_0.0"/>
                    <taxon idref="Petromyzon_marinus_0.0"/>
                    <taxon idref="Pipiscius_312.5"/>
                    <taxon idref="Pituriaspida_390.0"/>
                    <taxon idref="Priscomyzon_365.6"/>
                    <taxon idref="Rhyncholepis_431.95"/>
                    <taxon idref="Rubicundus_eos_0.0"/>
                    <taxon idref="Rubicundus_lopheliae_0.0"/>
                    <taxon idref="Scyliorhinus_canicula_0.0"/>
                    <taxon idref="Tethymyxine_95.0"/>
                    <taxon idref="Turinia_415.0"/>
                </taxonset>
                <Exponential id="Exponential.8" name="distr" offset="53.55">
                    <parameter id="RealParameter.23" estimate="false" name="mean">0.5</parameter>
                </Exponential>
            </distribution>
            <distribution id="Vertebrata-total.prior" spec="beast.math.distributions.MRCAPrior" monophyletic="true" tree="@Tree.t:16S CODING REGIONS">
                <taxonset id="Vertebrata-total" spec="TaxonSet">
                    <taxon idref="Achanarella_385.0"/>
                    <taxon idref="Amia_calva_0.0"/>
                    <taxon idref="Andreolepis_425.2"/>
                    <taxon idref="Antiarchs_422.1"/>
                    <taxon idref="Arandaspida_472.3"/>
                    <taxon idref="Arthrodires_419.0"/>
                    <taxon idref="Astraspis_455.2"/>
                    <taxon idref="Athenaegis_438.4"/>
                    <taxon idref="Birkenia_435.4"/>
                    <taxon idref="Ciderius_432.0"/>
                    <taxon idref="Cornovichthys_385.0"/>
                    <taxon idref="Ctenacanthiform_397.6"/>
                    <taxon idref="Eptatretus_burgeri_0.0"/>
                    <taxon idref="Eptatretus_stoutii_0.0"/>
                    <taxon idref="Euconodonta_535.5"/>
                    <taxon idref="Euphanerops_370.0"/>
                    <taxon idref="Furcacaudiforms_438.4"/>
                    <taxon idref="Galeaspida_436.0"/>
                    <taxon idref="Geotria_australis_0.0"/>
                    <taxon idref="Gilpichthys_312.5"/>
                    <taxon idref="Guiyu_425.2"/>
                    <taxon idref="Haikouella_518.0"/>
                    <taxon idref="Haikouichthys_518.0"/>
                    <taxon idref="Hardistiella_322.25"/>
                    <taxon idref="Heterostraci_421.1"/>
                    <taxon idref="Hydrolagus_lemures_0.0"/>
                    <taxon idref="Jamoytius_435.4"/>
                    <taxon idref="Lampetra_fluviatilis_0.0"/>
                    <taxon idref="Lasanius_428.2"/>
                    <taxon idref="Latimeria_chalumnae_0.0"/>
                    <taxon idref="Lethenteron_camtschaticum_0.0"/>
                    <taxon idref="Loganellia_438.4"/>
                    <taxon idref="Mayomyzon_312.5"/>
                    <taxon idref="Mesomyzon_135.0"/>
                    <taxon idref="Metaspriggina_507.0"/>
                    <taxon idref="Mordacia_mordax_0.0"/>
                    <taxon idref="Myllokunmingia_518.0"/>
                    <taxon idref="Myxine_glutinosa_0.0"/>
                    <taxon idref="Myxineidus_301.45"/>
                    <taxon idref="Myxinikela_312.5"/>
                    <taxon idref="Neomyxine_biniplicata_0.0"/>
                    <taxon idref="Osteostraci_432.0"/>
                    <taxon idref="Paramyxine_fernholmi_0.0"/>
                    <taxon idref="Petromyzon_marinus_0.0"/>
                    <taxon idref="Pipiscius_312.5"/>
                    <taxon idref="Pituriaspida_390.0"/>
                    <taxon idref="Priscomyzon_365.6"/>
                    <taxon idref="Rhyncholepis_431.95"/>
                    <taxon idref="Rubicundus_eos_0.0"/>
                    <taxon idref="Rubicundus_lopheliae_0.0"/>
                    <taxon idref="Scyliorhinus_canicula_0.0"/>
                    <taxon idref="Tethymyxine_95.0"/>
                    <taxon idref="Turinia_415.0"/>
                </taxonset>
                <Exponential id="Exponential.5" name="distr" offset="53.55">
                    <parameter id="RealParameter.16" estimate="false" name="mean">2.5</parameter>
                </Exponential>
            </distribution>
        </distribution>
        <distribution id="likelihood" spec="util.CompoundDistribution" useThreads="true">
            <distribution id="treeLikelihood.16S CODING REGIONS" spec="ThreadedTreeLikelihood" data="@16S CODING REGIONS" tree="@Tree.t:16S CODING REGIONS">
                <siteModel id="SiteModel.s:16S CODING REGIONS" spec="SiteModel" gammaCategoryCount="4">
                    <parameter id="mutationRate.s:16S CODING REGIONS" estimate="false" name="mutationRate">1.0</parameter>
                    <parameter id="gammaShape.s:16S CODING REGIONS" estimate="false" name="shape">1.0</parameter>
                    <parameter id="proportionInvariant.s:16S CODING REGIONS" estimate="false" lower="0.0" name="proportionInvariant" upper="1.0">0.0</parameter>
                    <substModel id="hky.s:16S CODING REGIONS" spec="HKY" kappa="@kappa.s:16S CODING REGIONS">
                        <frequencies id="estimatedFreqs.s:16S CODING REGIONS" spec="Frequencies" frequencies="@freqParameter.s:16S CODING REGIONS"/>
                    </substModel>
                </siteModel>
                <branchRateModel id="RelaxedClock.c:16S CODING REGIONS" spec="beast.evolution.branchratemodel.UCRelaxedClockModel" clock.rate="@ucldMean.c:16S CODING REGIONS" rateCategories="@rateCategories.c:16S CODING REGIONS" tree="@Tree.t:16S CODING REGIONS">
                    <LogNormal id="LogNormalDistributionModel.c:16S CODING REGIONS" S="@ucldStdev.c:16S CODING REGIONS" meanInRealSpace="true" name="distr">
                        <parameter id="RealParameter.4" estimate="false" lower="0.0" name="M" upper="1.0">1.0</parameter>
                    </LogNormal>
                </branchRateModel>
            </distribution>
            <distribution id="treeLikelihood.COI CODING REGIONS" spec="ThreadedTreeLikelihood" branchRateModel="@RelaxedClock.c:16S CODING REGIONS" siteModel="@SiteModel.s:16S CODING REGIONS" tree="@Tree.t:16S CODING REGIONS">
                <data idref="COI
CODING
REGIONS"/>
            </distribution>
        </distribution>
        <distribution id="fossilCalibrations" spec="util.CompoundDistribution"/>
    </distribution>

    <operator id="KappaScaler.s:16S CODING REGIONS" spec="ScaleOperator" parameter="@kappa.s:16S CODING REGIONS" scaleFactor="0.5" weight="0.1"/>

    <operator id="ucldMeanScaler.c:16S CODING REGIONS" spec="ScaleOperator" parameter="@ucldMean.c:16S CODING REGIONS" scaleFactor="0.5" weight="1.0"/>

    <operator id="ucldStdevScaler.c:16S CODING REGIONS" spec="ScaleOperator" parameter="@ucldStdev.c:16S CODING REGIONS" scaleFactor="0.5" weight="3.0"/>

    <operator id="CategoriesRandomWalk.c:16S CODING REGIONS" spec="IntRandomWalkOperator" parameter="@rateCategories.c:16S CODING REGIONS" weight="10.0" windowSize="1"/>

    <operator id="CategoriesSwapOperator.c:16S CODING REGIONS" spec="SwapOperator" intparameter="@rateCategories.c:16S CODING REGIONS" weight="10.0"/>

    <operator id="CategoriesUniform.c:16S CODING REGIONS" spec="UniformOperator" parameter="@rateCategories.c:16S CODING REGIONS" weight="10.0"/>

    <operator id="relaxedUpDownOperator.c:16S CODING REGIONS" spec="UpDownOperator" scaleFactor="0.75" weight="3.0">
        <parameter idref="ucldMean.c:16S CODING REGIONS" name="up"/>
        <tree idref="Tree.t:16S CODING REGIONS" name="down"/>
    </operator>

    <operator id="originScalerFBD.t:16S CODING REGIONS" spec="ScaleOperator" parameter="@originFBD.t:16S CODING REGIONS" scaleFactor="0.75" weight="3.0"/>

    <operator id="divRateScalerFBD.t:16S CODING REGIONS" spec="ScaleOperator" parameter="@diversificationRateFBD.t:16S CODING REGIONS" scaleFactor="0.75" weight="10.0"/>

    <operator id="turnoverScalerFBD.t:16S CODING REGIONS" spec="ScaleOperator" parameter="@turnoverFBD.t:16S CODING REGIONS" scaleFactor="0.75" weight="10.0"/>

    <operator id="samplingPScalerFBD.t:16S CODING REGIONS" spec="ScaleOperator" parameter="@samplingProportionFBD.t:16S CODING REGIONS" scaleFactor="0.75" weight="10.0"/>

    <operator id="LeafToSAFBD.t:16S CODING REGIONS" spec="LeafToSampledAncestorJump" tree="@Tree.t:16S CODING REGIONS" weight="10.0"/>

    <operator id="SAWilsonBaldingFBD.t:16S CODING REGIONS" spec="SAWilsonBalding" tree="@Tree.t:16S CODING REGIONS" weight="10.0"/>

    <operator id="SAWideFBD.t:16S CODING REGIONS" spec="SAExchange" isNarrow="false" tree="@Tree.t:16S CODING REGIONS" weight="10.0"/>

    <operator id="SANarrowFBD.t:16S CODING REGIONS" spec="SAExchange" tree="@Tree.t:16S CODING REGIONS" weight="10.0"/>

    <operator id="SAUniformOperatorFBD.t:16S CODING REGIONS" spec="SAUniform" tree="@Tree.t:16S CODING REGIONS" weight="20.0"/>

    <operator id="SATreeRootScalerFBD.t:16S CODING REGIONS" spec="SAScaleOperator" rootOnly="true" scaleFactor="0.95" tree="@Tree.t:16S CODING REGIONS" weight="1.0"/>

    <operator id="SATreeScalerFBD.t:16S CODING REGIONS" spec="SAScaleOperator" scaleFactor="0.95" tree="@Tree.t:16S CODING REGIONS" weight="3.0"/>

    <operator id="FrequenciesExchanger.s:16S CODING REGIONS" spec="DeltaExchangeOperator" delta="0.01" weight="0.1">
        <parameter idref="freqParameter.s:16S CODING REGIONS"/>
    </operator>

    <logger id="tracelog" fileName="16S CODING REGIONS.log" logEvery="1000" model="@posterior" sanitiseHeaders="true" sort="smart">
        <log idref="posterior"/>
        <log idref="likelihood"/>
        <log idref="prior"/>
        <log idref="treeLikelihood.16S CODING REGIONS"/>
        <log id="TreeHeight.t:16S CODING REGIONS" spec="beast.evolution.tree.TreeHeightLogger" tree="@Tree.t:16S CODING REGIONS"/>
        <log idref="treeLikelihood.COI CODING REGIONS"/>
        <parameter idref="kappa.s:16S CODING REGIONS" name="log"/>
        <parameter idref="ucldMean.c:16S CODING REGIONS" name="log"/>
        <parameter idref="ucldStdev.c:16S CODING REGIONS" name="log"/>
        <log id="rate.c:16S CODING REGIONS" spec="beast.evolution.branchratemodel.RateStatistic" branchratemodel="@RelaxedClock.c:16S CODING REGIONS" tree="@Tree.t:16S CODING REGIONS"/>
        <log idref="FBD.t:16S CODING REGIONS"/>
        <parameter idref="diversificationRateFBD.t:16S CODING REGIONS" name="log"/>
        <parameter idref="turnoverFBD.t:16S CODING REGIONS" name="log"/>
        <parameter idref="samplingProportionFBD.t:16S CODING REGIONS" name="log"/>
        <parameter idref="originFBD.t:16S CODING REGIONS" name="log"/>
        <log id="SACountFBD.t:16S CODING REGIONS" spec="beast.evolution.tree.SampledAncestorLogger" tree="@Tree.t:16S CODING REGIONS"/>
        <log idref="Chordata-total.prior"/>
        <log idref="Chordate-crown.prior"/>
        <log idref="Olfactores.prior"/>
        <log idref="Vertebrata-total.prior"/>
        <log idref="Vertebrata-Myllokunmingia.prior"/>
        <log idref="Myllokunmingiid.prior"/>
        <log idref="Vertebrata-Metaspriggina.prior"/>
        <log idref="Vertebrata-crown.prior"/>
        <log idref="Cyclostomi-total.prior"/>
        <log idref="Anaspida.prior"/>
        <log idref="Anaspida-Achanarella-Euphanerops.prior"/>
        <log idref="Anaspida-Achanarella-Ciderius.prior"/>
        <log idref="Anaspida-Birkeniid-Euphanerops.prior"/>
        <log idref="Anaspida-Birkeniids.prior"/>
        <log idref="Anaspida-Euphanerops-Lasanius.prior"/>
        <log idref="Anaspida-Euphaneropiids.prior"/>
        <log idref="Cyclostomi-Pipiscius.prior"/>
        <log idref="Cyclostomi-Euconodonta.prior"/>
        <log idref="Cyclostomi-crown.prior"/>
        <log idref="Myxinoidea-total.prior"/>
        <log idref="Myxinoidea-crown.prior"/>
        <log idref="Myxinoidea-Rubicundus-Tethymyxine.prior"/>
        <log idref="Myxinoidea-Eptatretidae.prior"/>
        <log idref="Myxinoidea-Eptatretinae.prior"/>
        <log idref="Myxinoidea-Neomyxine-Myxine.prior"/>
        <log idref="Petromyzontiformes-total.prior"/>
        <log idref="Petromyzontiformes-Hardistiella.prior"/>
        <log idref="Petromyzontiformes-Mayomyzon-Hardistiella.prior"/>
        <log idref="Petromyzontiformes-Myxineidus.prior"/>
        <log idref="Petromyzontiformes-Priscomyzon.prior"/>
        <log idref="Petromyzontiformes-Mesomyzon.prior"/>
        <log idref="Petromyzontiformes-crown.prior"/>
        <log idref="Petromyzontiformes-Geotriids.prior"/>
        <log idref="Petromyzontiformes-Petromyzon.prior"/>
        <log idref="Petromyzontiformes-Lampetra-Lethenteron.prior"/>
        <log idref="Gnathostomata-total.prior"/>
        <log idref="Gnathostomata-Heterostracomorpha.prior"/>
        <log idref="Gnathostomata-Heterostracomorpha-Arandaspida.prior"/>
        <log idref="Gnathostomata-Heterostracomorpha-Heterostraci.prior"/>
        <log idref="Gnathostomata-Thelodonti.prior"/>
        <log idref="Gnathostomata-Thelodonti-Furcacaudiformes.prior"/>
        <log idref="Gnathostomata-Thelodonti-Turinia-Loganellia.prior"/>
        <log idref="Gnathostomata-Pituriaspida.prior"/>
        <log idref="Gnathostomata-Galeaspida.prior"/>
        <log idref="Gnathostomata-Osteostraci.prior"/>
        <log idref="Gnathostomata-Antiarch.prior"/>
        <log idref="Gnathostomata-Arthrodires.prior"/>
        <log idref="Gnathostomata-crown.prior"/>
        <log idref="Gnathostomata-Chondrichthyes.prior"/>
        <log idref="Gnathostomata-Chondrichthyes-Selachii.prior"/>
        <log idref="Gnathostomata-Osteichthyes-total.prior"/>
        <log idref="Gnathostomata-Osteichthyes-crown.prior"/>
        <log idref="Gnathostomata-Sarcopterygii.prior"/>
        <parameter idref="freqParameter.s:16S CODING REGIONS" name="log"/>
    </logger>

    <logger id="screenlog" logEvery="1000">
        <log idref="posterior"/>
        <log id="ESS.0" spec="util.ESS" arg="@posterior"/>
        <log idref="likelihood"/>
        <log idref="prior"/>
    </logger>

    <logger id="treelog.t:16S CODING REGIONS" fileName="$(tree).trees" logEvery="1000" mode="tree">
        <log id="TreeWithMetaDataLogger.t:16S CODING REGIONS" spec="beast.evolution.tree.TreeWithMetaDataLogger" branchratemodel="@RelaxedClock.c:16S CODING REGIONS" tree="@Tree.t:16S CODING REGIONS"/>
    </logger>

</run>

</beast>
